# Supplementary material for: Genome‐Wide Association Analysis Identifies LILRB2 Gene for Pathological Myopia
Source: Adv Sci (Weinh). 2024 Aug 29;11(40):2308968. doi: 10.1002/advs.202308968 (PMC11516067; doi:10.1002/advs.202308968)
Supplement: Supplementary file 2 — Supporting Information [file ADVS-11-2308968-s002.xlsx]

## Sheet: od-S_vs_os-S.fpkm.all.exp
Geneid	os-S-12	os-S-33	os-S-40	od-S-33	od-S-40	od-S-5	log2(fc)	type	pvalue	fdr	name	description
ENSMUSG00000051951	0.157	0.092	0.084	0.16	0.224	0.18	0.754888	up	0.0604504	0.375088	Xkr4	X-linked Kx blood group related 4
ENSMUSG00000025900	0.071	3.506	1.942	5.087	1.435	0.415	0.329745	up	0.322249	0.886192	Rp1	retinitis pigmentosa 1 (human)
ENSMUSG00000025902	1.577	3.334	3.643	3.891	4.352	2.844	0.374082	up	0.261248	0.825098	Sox17	SRY (sex determining region Y)-box 17
ENSMUSG00000033845	3.544	3.998	4.657	3.437	4.566	3.784	-0.0495539	down	0.623043	0.992953	Mrpl15	mitochondrial ribosomal protein L15
ENSMUSG00000025903	22.534	23.221	23.588	27.076	25.687	29.51	0.246659	up	0.559243	0.977615	Lypla1	lysophospholipase 1
ENSMUSG00000104217	29.498	25.782	31.538	31.241	25.701	30.657	0.0129198	up	0.751675	1	Gm37988	predicted gene, 37988
ENSMUSG00000033813	12.276	13.21	12.723	13.798	12.419	15.126	0.113722	up	0.937388	1	Tcea1	transcription elongation factor A (SII) 1
ENSMUSG00000002459	1.437	2.203	0.47	0.908	2.145	0.13	-0.368445	down	0.16878	0.663293	Rgs20	regulator of G-protein signaling 20
ENSMUSG00000033793	8.455	9.345	9.763	12.074	8.907	10.499	0.191683	up	0.715519	0.999102	Atp6v1h	ATPase, H+ transporting, lysosomal V1 subunit H
ENSMUSG00000025905	0	0.009	0.007	0.009	0	0.023	0.881356	up	0.763599	1	Oprk1	opioid receptor, kappa 1
ENSMUSG00000033774	0.113	0.011	0.037	0	0	0.059	-1.40336	down	0.00424831	0.0558712	Npbwr1	neuropeptides B/W receptor 1
ENSMUSG00000025907	8.525	7.821	6.643	7.855	9.013	9.338	0.18893	up	0.704433	0.998289	Rb1cc1	RB1-inducible coiled-coil 1
ENSMUSG00000087247	0.039	0	0.07	0	0	0.056	-0.924712	down	0.466358	0.958127	Alkal1	ALK and LTK ligand 1
ENSMUSG00000033740	0.541	0.89	0.094	0.039	1.262	0.008	-0.219877	down	0.466164	0.958127	St18	suppression of tumorigenicity 18
ENSMUSG00000051285	17.14	21.703	19.593	26.544	21.701	23.184	0.289639	up	0.447211	0.958127	Pcmtd1	protein-L-isoaspartate (D-aspartate) O-methyltransferase domain containing 1
ENSMUSG00000025909	0.046	0.211	0.133	0.282	0.302	0.214	1.02727	up	0.00160639	0.0259959	Sntg1	syntrophin, gamma 1
ENSMUSG00000061024	10.657	10.365	9.256	7.62	9.535	10.862	-0.111956	down	0.452083	0.958127	Rrs1	ribosome biogenesis regulator 1
ENSMUSG00000025911	5.1	6.137	9.806	6.456	7.311	4.763	-0.18345	down	0.32012	0.883048	Adhfe1	alcohol dehydrogenase, iron containing, 1
ENSMUSG00000067879	1.109	1.855	0.208	0.064	2.268	0.084	-0.392346	down	0.179493	0.68675	Vxn	vexin
ENSMUSG00000025912	0.63	0.628	0.303	0.613	0.362	0.857	0.23054	up	0.66509	0.996876	Mybl1	myeloblastosis oncogene-like 1
ENSMUSG00000045210	4.657	4.919	3.823	5.581	4.364	5.724	0.225741	up	0.619486	0.992698	Vcpip1	valosin containing protein (p97)/p47 complex interacting protein 1
ENSMUSG00000025915	9.713	11.337	8.47	20.399	10.124	13.752	0.584751	up	0.0663226	0.396717	Sgk3	serum/glucocorticoid regulated kinase 3
ENSMUSG00000046101	0.109	0.135	0.103	0.21	0.138	0.165	0.560016	up	0.1451	0.606614	Mcmdc2	minichromosome maintenance domain containing 2
ENSMUSG00000099032	0.145	0.51	0.274	0.683	0.475	0.246	0.59422	up	0.071182	0.415154	Tcf24	transcription factor 24
ENSMUSG00000025916	0.132	0.233	0.188	0.49	0.252	0.264	0.859769	up	0.0543593	0.350296	Ppp1r42	protein phosphatase 1, regulatory subunit 42
ENSMUSG00000025917	21.059	21.777	24.932	20.704	25.092	21.876	-0.00204508	down	0.744058	1	Cops5	COP9 signalosome subunit 5
ENSMUSG00000056763	2.13	2.167	2.141	2.279	1.937	2.571	0.0761269	up	0.944816	1	Cspp1	centrosome and spindle pole associated protein 1
ENSMUSG00000067851	9.494	8.447	7.399	9.298	8.369	10.208	0.13754	up	0.871728	1	Arfgef1	ADP-ribosylation factor guanine nucleotide-exchange factor 1(brefeldin A-inhibited)
ENSMUSG00000042501	0.02	0.151	0.017	0.043	0	0	-2.05387	down	0.0128422	0.12812	Cpa6	carboxypeptidase A6
ENSMUSG00000048960	1.267	2.671	1.656	2.722	2.331	2.263	0.386993	up	0.243223	0.799261	Prex2	phosphatidylinositol-3,4,5-trisphosphate-dependent Rac exchange factor 2
ENSMUSG00000057715	0.018	0.05	0.052	0.015	0.011	0.013	-1.5502	down	0.000443076	0.00930758	A830018L16Rik	RIKEN cDNA A830018L16 gene
ENSMUSG00000016918	13.201	20.927	21.417	35.663	18.832	26.266	0.539977	up	0.0934455	0.488775	Sulf1	sulfatase 1
ENSMUSG00000025938	1.113	1.417	1.205	0.921	2.291	1.075	0.198711	up	0.601414	0.987009	Slco5a1	solute carrier organic anion transporter family, member 5A1
ENSMUSG00000042414	0.015	0	0	0	0	0	-2.58496	down	0.504132	0.958127	Prdm14	PR domain containing 14
ENSMUSG00000005886	7.464	6.94	5.979	8.688	7.162	7.09	0.170475	up	0.764581	1	Ncoa2	nuclear receptor coactivator 2
ENSMUSG00000025935	27.36	31.057	30.029	34.511	28.097	42.117	0.243729	up	0.578931	0.983362	Tram1	translocating chain-associating membrane protein 1
ENSMUSG00000025937	5.635	7.123	6	6.474	5.837	7.044	0.0451932	up	0.869879	1	Lactb2	lactamase, beta 2
ENSMUSG00000067813	0.039	0.044	0	0	0	0	-4.8413	down	0.00973235	0.104816	Xkr9	X-linked Kx blood group related 9
ENSMUSG00000025932	3.403	6.913	5.153	8.732	6.15	6.149	0.443064	up	0.1745	0.677221	Eya1	EYA transcriptional coactivator and phosphatase 1
ENSMUSG00000025930	1.262	1.416	1.463	1.377	2.013	0.734	-0.00593056	down	0.818586	1	Msc	musculin
ENSMUSG00000032769	0.036	0.02	0.008	0.01	0.043	0.026	0.291463	up	0.865484	1	Trpa1	transient receptor potential cation channel, subfamily A, member 1
ENSMUSG00000092083	0.043	0.077	0.047	0.049	0.054	0.057	-0.0606628	down	0.705023	0.998289	Kcnb2	potassium voltage gated channel, Shab-related subfamily, member 2
ENSMUSG00000025925	3.588	2.571	2.801	2.397	2.957	2.83	-0.130647	down	0.418188	0.958127	Terf1	telomeric repeat binding factor 1
ENSMUSG00000032719	0.72	0.748	0.541	1.027	1.171	0.673	0.51443	up	0.128862	0.571768	Sbspon	somatomedin B and thrombospondin, type 1 domain containing
ENSMUSG00000067795	0.018	0	0.033	0	0	0.026	-0.896907	down	0.466358	0.958127	4930444P10Rik	RIKEN cDNA 4930444P10 gene
ENSMUSG00000043716	550.351	438.593	434.018	361.713	426.436	584.897	-0.0515171	down	0.573594	0.9813	Rpl7	ribosomal protein L7
ENSMUSG00000025921	41.946	76.911	76.125	185.011	81.62	112.315	0.958641	up	0.00117703	0.0203906	Rdh10	retinol dehydrogenase 10 (all-trans)
ENSMUSG00000025920	2.261	2.87	2.887	3.472	3.154	3.014	0.2657	up	0.502288	0.958127	Stau2	staufen double-stranded RNA binding protein 2
ENSMUSG00000025939	7.405	9.372	7.905	9.146	7.813	10.314	0.143997	up	0.844009	1	Ube2w	ubiquitin-conjugating enzyme E2W (putative)
ENSMUSG00000079658	10.223	13.505	12.554	12.036	15.962	14.1	0.214481	up	0.611453	0.990271	Eloc	elongin C
ENSMUSG00000025940	19.898	23.25	25.992	18.72	27.775	19.874	-0.0590085	down	0.609657	0.989944	Tmem70	transmembrane protein 70
ENSMUSG00000025779	3.189	2.257	2.352	1.97	1.936	3.27	-0.119876	down	0.46342	0.958127	Ly96	lymphocyte antigen 96
ENSMUSG00000042686	9.67	14.656	15.834	8.86	16.371	8.336	-0.258694	down	0.224189	0.771862	Jph1	junctophilin 1
ENSMUSG00000025777	1.223	2.103	2.062	1.293	2.467	0.826	-0.232373	down	0.296495	0.866382	Gdap1	ganglioside-induced differentiation-associated-protein 1
ENSMUSG00000067780	2.559	1.563	3.314	0.468	1.832	6.67	0.270482	up	0.592467	0.986762	Pi15	peptidase inhibitor 15
ENSMUSG00000025776	1.71	2.927	2.589	3.107	2.83	2.903	0.29074	up	0.440105	0.958127	Crispld1	cysteine-rich secretory protein LCCL domain containing 1
ENSMUSG00000042596	0.022	0.071	0	0	0.051	0	-0.830075	down	0.410629	0.95513	Tfap2d	transcription factor AP-2, delta
ENSMUSG00000025927	9.62	9.376	2.261	11.746	5.75	11.397	0.442728	up	0.196865	0.721093	Tfap2b	transcription factor AP-2 beta
ENSMUSG00000043760	0.032	0.006	0.005	0.016	0.021	0.025	0.498806	up	0.424697	0.958127	Pkhd1	polycystic kidney and hepatic disease 1
ENSMUSG00000025929	0.39	1.326	0	0.992	0	0.139	-0.600149	down	0.0726151	0.419193	Il17a	interleukin 17A
ENSMUSG00000041872	0	0.057	0.069	0.028	0.031	0.074	0.0762356	up	1	1	Il17f	interleukin 17F
ENSMUSG00000041859	8.104	6.187	3.645	4.354	3.752	3.786	-0.592744	down	0.0109868	0.115198	Mcm3	minichromosome maintenance complex component 3
ENSMUSG00000025931	22.262	9.005	3.688	3.282	9.7	7.116	-0.798355	down	0.000966464	0.017388	Paqr8	progestin and adipoQ receptor family member VIII
ENSMUSG00000041809	0.939	1.427	1.291	1.895	1.309	1.115	0.239855	up	0.588737	0.986054	Efhc1	EF-hand domain (C-terminal) containing 1
ENSMUSG00000041779	4.071	4.317	5.08	5.984	4.069	5.722	0.228057	up	0.629488	0.993122	Tram2	translocating chain-associating membrane protein 2
ENSMUSG00000025933	3.293	7.049	5.377	9.032	6.07	5.878	0.416436	up	0.216519	0.756784	Tmem14a	transmembrane protein 14A
ENSMUSG00000025934	36.901	32.952	19.132	47.292	16.441	43.976	0.275496	up	0.536771	0.969627	Gsta3	glutathione S-transferase, alpha 3
ENSMUSG00000067750	0	0.063	0	0.042	0.046	0.082	1.39023	up	0.104176	0.519833	Khdc1a	KH domain containing 1A
ENSMUSG00000041722	0.02	0.151	0	0.043	0.023	0.028	-0.843031	down	0.274614	0.841567	Khdc1c	KH domain containing 1C
ENSMUSG00000085079	0	0.019	0.03	0	0	0	-4.11548	down	0.0352187	0.255223	Khdc1b	KH domain containing 1B
ENSMUSG00000028033	1.177	1.503	1.777	1.986	2.006	1.769	0.370027	up	0.289837	0.85903	Kcnq5	potassium voltage-gated channel, subfamily Q, member 5
ENSMUSG00000041670	0.304	0.442	0.347	0.274	0.695	0.379	0.30178	up	0.394484	0.947557	Rims1	regulating synaptic membrane exocytosis 1
ENSMUSG00000073730	0	0.024	0	0	0	0	-3.16993	down	0.504132	0.958127	Ppp1r14bl	protein phosphatase 1, regulatory inhibitor subunit 14B like
ENSMUSG00000026158	7.479	12.863	7.239	16.434	8.866	13.942	0.508677	up	0.115048	0.550138	Ogfrl1	opioid growth factor receptor-like 1
ENSMUSG00000026156	8.092	7.852	7.24	7.019	7.684	8.348	-0.00829908	down	0.712585	0.999026	B3gat2	beta-1,3-glucuronyltransferase 2 (glucuronosyltransferase S)
ENSMUSG00000026155	23.215	20.704	20.513	20.877	20.11	23.884	0.00979585	up	0.750471	1	Smap1	small ArfGAP 1
ENSMUSG00000026154	9.13	12.285	15.04	12.153	15.522	13.857	0.188092	up	0.699696	0.998004	Sdhaf4	succinate dehydrogenase complex assembly factor 4
ENSMUSG00000026153	6.172	6.247	4.744	7.868	7.011	7.234	0.365537	up	0.297544	0.86722	Fam135a	family with sequence similarity 135, member A
ENSMUSG00000026147	0.723	2.841	3.194	3.266	6.28	3.206	0.915754	up	0.00146725	0.0242701	Col9a1	collagen, type IX, alpha 1
ENSMUSG00000026141	0	0.009	0.015	0.019	0.01	0	0.245112	up	1	1	Col19a1	collagen, type XIX, alpha 1
ENSMUSG00000073725	11.067	15.543	12.417	20.524	15.743	15.878	0.418028	up	0.209818	0.743945	Lmbrd1	LMBR1 domain containing 1
ENSMUSG00000033569	0.11	0.271	0.109	0.028	0.185	0.046	-0.912021	down	0.00587161	0.0722035	Adgrb3	adhesion G protein-coupled receptor B3
ENSMUSG00000048874	8.597	9.42	7.875	10.982	8.657	10.536	0.220824	up	0.628251	0.992953	Phf3	PHD finger protein 3
ENSMUSG00000026064	10.045	11.251	11.415	11.659	12.974	10.888	0.118886	up	0.893066	1	Ptp4a1	protein tyrosine phosphatase 4a1
ENSMUSG00000117310	10.293	11.548	11.69	11.945	13.313	11.18	0.119938	up	0.88987	1	Ptp4a1	protein tyrosine phosphatase 4a1
ENSMUSG00000086727	0.037	0.062	0.166	0.02	0.022	0	-2.57424	down	0.000188491	0.00459539	4931428L18Rik	RIKEN cDNA 4931428L18 gene
ENSMUSG00000050217	0.02	0	0.017	0.064	0.023	0	1.16993	up	0.410629	0.95513	Lgsn	lengsin, lens protein with glutamine synthetase domain
ENSMUSG00000026058	0.011	0.058	0.023	0.008	0.058	0.011	-0.247928	down	0.552003	0.974907	Khdrbs2	KH domain containing, RNA binding, signal transduction associated 2
ENSMUSG00000091318	0	0	0	0	0.013	0.03	3.9386	up	0.0184479	0.164583	Semp2l1	SUMO/sentrin specific peptidase 2-like 1
ENSMUSG00000026134	1.617	1.848	1.608	1.639	1.468	1.57	-0.117184	down	0.472621	0.958127	Prim2	DNA primase, p58 subunit
ENSMUSG00000004768	4.425	5.905	4.976	5.914	5.509	6.07	0.192645	up	0.690748	0.996876	Rab23	RAB23, member RAS oncogene family
ENSMUSG00000042215	14.923	9.518	9.32	5.556	8.769	8.802	-0.545721	down	0.0176752	0.160781	Bag2	BCL2-associated athanogene 2
ENSMUSG00000042197	1.988	2.399	2.026	2.568	2.112	2.854	0.232316	up	0.599115	0.987009	Zfp451	zinc finger protein 451
ENSMUSG00000042182	0.979	1.603	1.223	0.718	2.113	0.897	-0.0294711	down	0.783967	1	Bend6	BEN domain containing 6
ENSMUSG00000026131	9.854	6.64	5.232	5.376	6.888	8.544	-0.0622755	down	0.549954	0.973516	Dst	dystonin
ENSMUSG00000042111	11.864	10.974	11.098	11.952	10.39	12.537	0.0395387	up	0.836172	1	Ccdc115	coiled-coil domain containing 115
ENSMUSG00000026127	5.514	6.014	4.799	6.15	4.756	5.855	0.0378416	up	0.837497	1	Imp4	IMP4, U3 small nucleolar ribonucleoprotein
ENSMUSG00000026126	11.621	5.502	7.043	4.86	4.297	10.158	-0.323212	down	0.100284	0.50931	Ptpn18	protein tyrosine phosphatase, non-receptor type 18
ENSMUSG00000026124	0.329	0.04	0	0	0	0	-6.9542	down	1.31602e-05	0.000460237	Cfc1	cripto, FRL-1, cryptic family 1
ENSMUSG00000037529	0.126	0	0	0	0	0	-5.42626	down	0.000241628	0.00571191	Prss40	protease, serine 40
ENSMUSG00000045174	0	0	0.015	0	0.01	0.012	0.473931	up	1	1	Amer3	APC membrane recruitment 3
ENSMUSG00000037509	9.079	5.3	1.787	1.462	5.004	2.973	-0.776066	down	0.00156504	0.0254814	Arhgef4	Rho guanine nucleotide exchange factor (GEF) 4
ENSMUSG00000118272	0.445	1.227	1.778	2.427	2.385	1.272	0.817881	up	0.10784	0.530114	SMIM39	novel protein
ENSMUSG00000037503	32.015	33.527	29.253	37.845	31.316	34.574	0.130016	up	0.883712	1	Fam168b	family with sequence similarity 168, member B
ENSMUSG00000026123	19.353	20.06	17.917	31.718	19.406	21.492	0.340981	up	0.352349	0.913271	Plekhb2	pleckstrin homology domain containing, family B (evectins) member 2
ENSMUSG00000045216	34.885	20.61	18.063	17.13	14.363	24.395	-0.396325	down	0.057352	0.363067	Hs6st1	heparan sulfate 6-O-sulfotransferase 1
ENSMUSG00000037470	6.032	7.018	6.513	7.65	6.019	7.376	0.105334	up	0.962201	1	Uggt1	UDP-glucose glycoprotein glucosyltransferase 1
ENSMUSG00000047180	5.26	4.03	5.441	3.845	3.535	4.328	-0.331285	down	0.109045	0.53323	Neurl3	neuralized E3 ubiquitin protein ligase 3
ENSMUSG00000037447	2.733	3.837	3.296	3.769	3.175	2.425	-0.074547	down	0.561771	0.978958	Arid5a	AT rich interactive domain 5A (MRF1-like)
ENSMUSG00000010453	16.511	21.143	20.758	26.749	22.085	22.087	0.279935	up	0.468064	0.958127	Kansl3	KAT8 regulatory NSL complex subunit 3
ENSMUSG00000037432	1.531	2.079	2.015	2.331	1.946	2.037	0.166617	up	0.770902	1	Fer1l5	fer-1-like 5 (C. elegans)
ENSMUSG00000001143	7.692	8.947	10.186	11.849	9.515	9.892	0.220532	up	0.626989	0.992953	Lman2l	lectin, mannose-binding 2-like
ENSMUSG00000037408	6.013	5.693	5.796	4.646	5.65	3.636	-0.329054	down	0.126134	0.571768	Cnnm4	cyclin M4
ENSMUSG00000001138	7.99	8.903	9.227	12.47	9.221	9.908	0.274695	up	0.492435	0.958127	Cnnm3	cyclin M3
ENSMUSG00000067653	78.345	75.838	135.783	41.397	131.67	50.873	-0.372767	down	0.10179	0.512792	Ankrd23	ankyrin repeat domain 23
ENSMUSG00000109510	78.794	76.315	136.497	41.949	132.181	51.913	-0.367419	down	0.105722	0.523981	Gm42417	predicted gene, 42417
ENSMUSG00000079610	2.551	2.843	2.755	3.498	3.756	3.948	0.458917	up	0.170536	0.667397	Ankrd39	ankyrin repeat domain 39
ENSMUSG00000026121	9.535	7.597	7.395	7.224	6.802	8.714	-0.109125	down	0.437348	0.958127	Sema4c	sema domain, immunoglobulin domain (Ig), transmembrane domain (TM) and short cytoplasmic domain, (semaphorin) 4C
ENSMUSG00000046337	0.515	0.482	0.527	0.46	0.873	0.602	0.343869	up	0.376484	0.932601	Fam178b	family with sequence similarity 178, member B
ENSMUSG00000061518	159.33	185.776	194.918	69.924	247.658	108.486	-0.341938	down	0.133543	0.577297	Cox5b	cytochrome c oxidase subunit 5B
ENSMUSG00000037351	26.261	28.663	32.148	28.8	26.813	27.725	-0.0632322	down	0.562112	0.978958	Actr1b	ARP1 actin-related protein 1B, centractin beta
ENSMUSG00000102416	0.026	0.029	0.023	0.057	0.031	0.074	1.02647	up	0.239306	0.794355	4933424G06Rik	RIKEN cDNA 4933424G06 gene
ENSMUSG00000026117	1.704	1.224	1.292	1.16	0.838	0.76	-0.613077	down	0.0134907	0.132739	Zap70	zeta-chain (TCR) associated protein kinase
ENSMUSG00000026116	10.601	9.455	9.543	9.935	9.534	12.112	0.0934992	up	0.993548	1	Tmem131	transmembrane protein 131
ENSMUSG00000050122	0.604	0.487	0.67	0.56	0.836	0.678	0.235651	up	0.594593	0.986857	Vwa3b	von Willebrand factor A domain containing 3B
ENSMUSG00000026114	0.048	0.117	0.179	0.168	0.092	0.041	-0.190864	down	0.526926	0.965971	Cnga3	cyclic nucleotide gated channel alpha 3
ENSMUSG00000026113	3.479	4.072	3.547	3.802	4.022	4.306	0.128247	up	0.875873	1	Inpp4a	inositol polyphosphate-4-phosphatase, type I
ENSMUSG00000026112	27.581	29.192	32.058	30.577	29.145	28.216	-0.014576	down	0.695652	0.996876	Coa5	cytochrome C oxidase assembly factor 5
ENSMUSG00000026111	21.867	21.688	20.812	23.552	20.443	24.542	0.0905577	up	0.991303	1	Unc50	unc-50 homolog
ENSMUSG00000026110	20.944	7.866	6.725	7.309	5.034	15.223	-0.366316	down	0.0628945	0.384847	Mgat4a	mannoside acetylglucosaminyltransferase 4, isoenzyme A
ENSMUSG00000026090	6.249	1.62	1.358	0.924	0.661	3.226	-0.939095	down	6.9748e-05	0.00199166	Cracdl	capping protein inhibiting regulator of actin like
ENSMUSG00000060771	0.97	1.313	1.015	1.31	1.413	1.112	0.217452	up	0.605969	0.988205	Tsga10	testis specific 10
ENSMUSG00000037216	2.874	3.109	2.867	2.772	2.717	2.944	-0.0696073	down	0.568801	0.980162	Lipt1	lipoyltransferase 1
ENSMUSG00000026088	10.215	9.571	6.927	7.815	6.056	8.319	-0.267599	down	0.176871	0.681191	Mitd1	MIT, microtubule interacting and transport, domain containing 1
ENSMUSG00000026087	10.678	13.152	12.683	8.427	12.794	12.016	-0.135608	down	0.417278	0.958127	Mrpl30	mitochondrial ribosomal protein L30
ENSMUSG00000026085	0	0.052	0	0	0	0	-4.1964	down	0.504132	0.958127	Lyg1	lysozyme G-like 1
ENSMUSG00000058407	6.322	6.226	6.072	5.773	5.907	7.164	0.0172494	up	0.77693	1	Txndc9	thioredoxin domain containing 9
ENSMUSG00000026083	9.963	9.717	8.971	10.252	9.623	10.82	0.0994081	up	0.977364	1	Eif5b	eukaryotic translation initiation factor 5B
ENSMUSG00000026082	5.371	7.751	6.34	9.159	6.725	8.084	0.300408	up	0.426684	0.958127	Rev1	REV1, DNA directed polymerase
ENSMUSG00000037138	5.146	6.594	5.999	8.677	5.387	10.639	0.477693	up	0.156962	0.63696	Aff3	AF4/FMR2 family, member 3
ENSMUSG00000048814	1.355	2.445	1.652	2.88	2.366	2.495	0.5055	up	0.113397	0.546502	Lonrf2	LON peptidase N-terminal domain and ring finger 2
ENSMUSG00000026080	2.416	1.451	1.528	1.233	1.6	1.439	-0.336501	down	0.112674	0.54456	Chst10	carbohydrate sulfotransferase 10
ENSMUSG00000067604	0	0	0	0	0.045	0	4	up	0.504132	0.958127	Nms	neuromedin S
ENSMUSG00000026078	11.378	10.006	9.874	9.056	9.71	10.67	-0.0866353	down	0.501736	0.958127	Pdcl3	phosducin-like 3
ENSMUSG00000026077	2.358	0.66	0.666	0.358	0.823	1.409	-0.507825	down	0.0244264	0.201663	Npas2	neuronal PAS domain protein 2
ENSMUSG00000073702	58.712	44.893	56.776	37.791	46.637	65.937	-0.0930326	down	0.467259	0.958127	Rpl31	ribosomal protein L31
ENSMUSG00000003134	6.225	5.911	5.873	8.306	5.134	6.779	0.166967	up	0.800254	1	Tbc1d8	TBC1 domain family, member 8
ENSMUSG00000003135	7.895	7.892	7.841	9.035	7.924	7.623	0.0570977	up	0.903329	1	Cnot11	CCR4-NOT transcription complex, subunit 11
ENSMUSG00000048234	10.635	7.491	6.373	8.044	5.345	8.141	-0.18635	down	0.276665	0.844115	Rnf149	ring finger protein 149
ENSMUSG00000050967	0.393	1.054	0.399	1.376	1.049	0.572	0.698217	up	0.020779	0.180369	Creg2	cellular repressor of E1A-stimulated genes 2
ENSMUSG00000057173	0.038	0.063	0.151	0.083	0.113	0	-0.357729	down	0.519948	0.964191	Rfx8	regulatory factor X 8
ENSMUSG00000091937	0.324	0.119	0.192	0.236	0.644	0.464	1.07812	up	0.121032	0.566912	Gm3646	predicted gene 3646
ENSMUSG00000026074	17.216	18.242	12.435	11.995	22.586	13.66	0.0104444	up	0.828814	1	Map4k4	mitogen-activated protein kinase kinase kinase kinase 4
ENSMUSG00000026073	7.573	1.143	0.832	0.305	0.142	1.112	-2.61226	down	1.86865e-19	5.45266e-17	Il1r2	interleukin 1 receptor, type II
ENSMUSG00000026072	6.162	4.919	4.305	5.722	3.727	6.244	0.0284975	up	0.774734	1	Il1r1	interleukin 1 receptor, type I
ENSMUSG00000070942	12.459	3.878	4.026	2.198	2.346	7.959	-0.703542	down	0.00184406	0.0291599	Il1rl2	interleukin 1 receptor-like 2
ENSMUSG00000026069	0.436	0.347	0.779	0.373	0.394	0.828	0.0301048	up	0.764176	1	Il1rl1	interleukin 1 receptor-like 1
ENSMUSG00000026070	3.331	0.766	0.701	0.595	0.48	1.095	-1.14365	down	5.09431e-06	0.00019903	Il18r1	interleukin 18 receptor 1
ENSMUSG00000026068	1.042	0.618	0.664	0.543	0.389	0.579	-0.620106	down	0.0105817	0.111899	Il18rap	interleukin 18 receptor accessory protein
ENSMUSG00000026065	0.278	0.053	0.247	0.073	0.126	0.165	-0.662758	down	0.0267128	0.215594	Slc9a4	solute carrier family 9 (sodium/hydrogen exchanger), member 4
ENSMUSG00000026062	2.443	2.292	2.225	0.831	3.535	1.098	-0.34896	down	0.139243	0.593284	Slc9a2	solute carrier family 9 (sodium/hydrogen exchanger), member 2
ENSMUSG00000041945	1.537	1.266	1.122	1.803	1.121	1.165	0.0590112	up	0.901332	1	Mfsd9	major facilitator superfamily domain containing 9
ENSMUSG00000079588	35.812	42.74	55.537	22.677	60.47	25.533	-0.303097	down	0.170952	0.668347	Tmem182	transmembrane protein 182
ENSMUSG00000045515	4.135	3.331	0.127	2.19	3.328	0.957	-0.229691	down	0.283494	0.853612	Pou3f3	POU domain, class 3, transcription factor 3
ENSMUSG00000060679	8.024	9.716	10.606	7.408	12.056	8.77	-0.00571103	down	0.763842	1	Mrps9	mitochondrial ribosomal protein S9
ENSMUSG00000041907	0.05	0.089	0.072	0.022	0.108	0.014	-0.541795	down	0.230032	0.779668	Gpr45	G protein-coupled receptor 45
ENSMUSG00000070939	7.784	10.586	8.77	13.773	9.979	10.494	0.335482	up	0.3503	0.912371	Tgfbrap1	transforming growth factor, beta receptor associated protein 1
ENSMUSG00000010290	8.698	10.591	7.788	9.974	10.377	9.312	0.131583	up	0.851006	1	AI597479	expressed sequence AI597479
ENSMUSG00000008136	5.993	10.372	8.906	11.333	9.052	7.885	0.161771	up	0.763696	1	Fhl2	four and a half LIM domains 2
ENSMUSG00000066877	15.152	8.614	7.751	8.126	7.093	9.197	-0.368263	down	0.0770817	0.433102	Nck2	non-catalytic region of tyrosine kinase adaptor protein 2
ENSMUSG00000026051	51.261	75.347	115.831	117.286	64.594	122.711	0.329248	up	0.39822	0.948749	Ecrg4	ECRG4 augurin precursor
ENSMUSG00000057363	2.96	3.379	3.746	3.662	3.847	4.9	0.299095	up	0.440954	0.958127	Uxs1	UDP-glucuronate decarboxylase 1
ENSMUSG00000041763	6.407	5.688	5.606	5.673	5.629	6.535	0.0110403	up	0.756985	1	Tpp2	tripeptidyl peptidase II
ENSMUSG00000047343	3.011	4.52	4.418	1.529	7.509	2.104	-0.100855	down	0.617312	0.992369	Mettl21c	methyltransferase like 21C
ENSMUSG00000091844	0	0.002	0.005	0.006	0.007	0.011	1.43296	up	0.0241887	0.200055	Gm8251	predicted gene 8251
ENSMUSG00000026049	1.441	1.612	1.456	1.207	1.929	2.231	0.251155	up	0.569309	0.980162	Tex30	testis expressed 30
ENSMUSG00000026047	6.36	8.784	8.203	9.3	9.054	9.854	0.272835	up	0.484878	0.958127	Poglut2	protein O-glucosyltransferase 2
ENSMUSG00000041684	3.77	4.149	3.248	5.084	4.537	4.26	0.313794	up	0.395231	0.94766	Bivm	basic, immunoglobulin-like variable motif containing
ENSMUSG00000026048	8.136	8.73	7.766	9.529	8.593	8.325	0.102558	up	0.956576	1	Ercc5	excision repair cross-complementing rodent repair deficiency, complementation group 5
ENSMUSG00000046828	2.688	2.561	4.925	1.047	6.688	1.914	-0.0764125	down	0.643228	0.996876	Mettl21e	methyltransferase like 21E
ENSMUSG00000056870	4.31	10.282	9.234	16.312	8.837	13.026	0.680023	up	0.0269262	0.217119	Gulp1	GULP, engulfment adaptor PTB domain containing 1
ENSMUSG00000026043	359.324	281.844	638.103	175.986	305.606	597.028	-0.246135	down	0.179179	0.686214	Col3a1	collagen, type III, alpha 1
ENSMUSG00000026042	39.987	31.39	38.998	28.391	31.253	45.188	-0.0743322	down	0.508637	0.959629	Col5a2	collagen, type V, alpha 2
ENSMUSG00000025995	4.13	4.74	4.497	4.884	4.602	6.254	0.235711	up	0.597208	0.987009	Wdr75	WD repeat domain 75
ENSMUSG00000025993	5.101	4.696	7.068	4.095	6.653	4.567	-0.139061	down	0.412694	0.956638	Slc40a1	solute carrier family 40 (iron-regulated transporter), member 1
ENSMUSG00000041144	0.276	0.429	0.448	0.676	0.452	0.417	0.421264	up	0.223608	0.770992	Dnah7b	dynein, axonemal, heavy chain 7B
ENSMUSG00000101337	0.037	0.076	0.039	0.041	0.041	0.053	-0.1676	down	0.51394	0.961225	Dnah7c	dynein, axonemal, heavy chain 7C
ENSMUSG00000025986	5.298	6.277	5.002	7.042	6.843	6.98	0.331848	up	0.354391	0.914503	Slc39a10	solute carrier family 39 (zinc transporter), member 10
ENSMUSG00000026109	3.044	4.078	2.817	0.926	6.451	1.675	-0.134821	down	0.532087	0.967909	Tmeff2	transmembrane protein with EGF-like and two follistatin-like domains 2
ENSMUSG00000045954	25.13	34.276	42.185	30.812	38.633	30.729	-0.0202639	down	0.704774	0.998289	Cavin2	caveolae associated 2
ENSMUSG00000026107	7.023	3.018	3.338	2.089	2.051	3.498	-0.80846	down	0.000609999	0.0121707	Nabp1	nucleic acid binding protein 1
ENSMUSG00000018417	3.331	3.431	3.461	3.159	3.849	3.794	0.0794571	up	0.98106	1	Myo1b	myosin IB
ENSMUSG00000062939	0.616	0.293	0.44	0.185	0.288	0.259	-0.879279	down	0.00207687	0.0320806	Stat4	signal transducer and activator of transcription 4
ENSMUSG00000026104	25.039	21.475	17.856	21.721	14.463	18.583	-0.23307	down	0.210091	0.74403	Stat1	signal transducer and activator of transcription 1
ENSMUSG00000026103	15.716	13.503	10.521	14.651	11.462	16.438	0.098594	up	0.999593	1	Gls	glutaminase
ENSMUSG00000002881	22.661	15.761	13.333	15.365	12.639	20.867	-0.0827147	down	0.479033	0.958127	Nab1	Ngfi-A binding protein 1
ENSMUSG00000043015	3.952	4.385	3.124	5.108	3.482	5.173	0.263999	up	0.532007	0.967909	Nemp2	nuclear envelope integral membrane protein 2
ENSMUSG00000041439	16.992	7.551	5.719	4.532	6.414	9.432	-0.570426	down	0.0111347	0.116233	Mfsd6	major facilitator superfamily domain containing 6
ENSMUSG00000026102	7.82	4.46	3.957	4.419	3.462	5.475	-0.28174	down	0.143841	0.602566	Inpp1	inositol polyphosphate-1-phosphatase
ENSMUSG00000041426	7.45	6.868	11.318	5.904	9.387	7.737	-0.154763	down	0.371382	0.928207	Hibch	3-hydroxyisobutyryl-Coenzyme A hydrolase
ENSMUSG00000043629	2.784	4.379	6.774	4.649	4.342	8.567	0.333144	up	0.388789	0.943016	1700019D03Rik	RIKEN cDNA 1700019D03 gene
ENSMUSG00000026100	5.328	6.281	9.993	2.869	8.442	4.564	-0.444336	down	0.0569149	0.361526	Mstn	myostatin
ENSMUSG00000060715	0	0	0	0.16	0.058	0	6.20294	up	0.00973235	0.104816	1700019A02Rik	RIKEN cDNA 1700019A02 gene
ENSMUSG00000026098	0.458	0.717	0.634	1.093	0.977	0.899	0.713851	up	0.0266306	0.215292	Pms1	PMS1 homolog 1, mismatch repair system component
ENSMUSG00000026097	7.227	8.764	7.183	10.626	8.8	8.344	0.260989	up	0.513886	0.96122	Ormdl1	ORM1-like 1 (S. cerevisiae)
ENSMUSG00000100679	9.446	9.833	10.89	10.204	12.351	8.8	0.0556232	up	0.929963	1	Gm28778	predicted gene 28778
ENSMUSG00000026096	4.354	5.431	6.346	4.223	6.609	4.384	-0.0842306	down	0.555268	0.97615	Osgepl1	O-sialoglycoprotein endopeptidase-like 1
ENSMUSG00000099913	14.752	17.919	18.411	15.375	19.495	16.982	0.0215834	up	0.822091	1	Gm28551	predicted gene 28551
ENSMUSG00000026095	16.146	19.738	19.921	17.007	21.469	18.528	0.0306671	up	0.849913	1	Asnsd1	asparagine synthetase domain containing 1
ENSMUSG00000117809	19.519	21.396	24.554	18.538	24.465	21.938	-0.0116818	down	0.728933	1	Gm50478	predicted gene, 50478
ENSMUSG00000096141	0.009	0.014	0.006	0.01	0.015	0.031	0.882643	up	0.110937	0.538395	Dnah7a	dynein, axonemal, heavy chain 7A
ENSMUSG00000026094	11.305	14.778	11.174	16.372	10.484	13.924	0.13034	up	0.887739	1	Stk17b	serine/threonine kinase 17b (apoptosis-inducing)
ENSMUSG00000042807	0.606	1.217	0.96	1.468	1.295	1.459	0.600756	up	0.0535202	0.346804	Hecw2	HECT, C2 and WW domain containing E3 ubiquitin protein ligase 2
ENSMUSG00000025983	0.025	0.047	0	0.055	0.08	0.024	1.11103	up	0.0281971	0.22465	Ccdc150	coiled-coil domain containing 150
ENSMUSG00000041303	3.519	3.498	3.201	4.312	3.352	3.917	0.180597	up	0.746805	1	Gtf3c3	general transcription factor IIIC, polypeptide 3
ENSMUSG00000073678	2.066	1.435	1.003	1.071	1.413	1.789	-0.0759056	down	0.523781	0.964954	Pgap1	post-GPI attachment to proteins 1
ENSMUSG00000052331	6.737	10.627	8.574	19.896	12.644	16.053	0.905603	up	0.00220272	0.0335802	Ankrd44	ankyrin repeat domain 44
ENSMUSG00000025982	37.343	38.664	32.385	40.912	37.008	45.577	0.188213	up	0.716597	0.999135	Sf3b1	splicing factor 3b, subunit 1
ENSMUSG00000025981	24.64	25.709	19.537	22.105	18.509	22.064	-0.157037	down	0.349769	0.912209	Coq10b	coenzyme Q10B
ENSMUSG00000025980	39.694	42.333	46.708	37.545	46.387	41.03	-0.0429139	down	0.631058	0.993723	Hspd1	heat shock protein 1 (chaperonin)
ENSMUSG00000073676	55.366	56.533	60.595	45.203	56.077	56.499	-0.128639	down	0.416538	0.958127	Hspe1	heat shock protein 1 (chaperonin 10)
ENSMUSG00000025979	15.609	14.236	12.01	13.429	13.23	17.109	0.064472	up	0.91077	1	Mob4	MOB family member 4, phocein
ENSMUSG00000025978	3.856	5.478	4.491	4.219	6.116	5	0.149518	up	0.780157	1	Rftn2	raftlin family member 2
ENSMUSG00000046994	0.872	1.319	0.823	1.154	1.268	1.137	0.239573	up	0.54406	0.971508	Mars2	methionine-tRNA synthetase 2 (mitochondrial)
ENSMUSG00000025977	0.022	0.024	0.01	0.012	0	0.015	-0.975752	down	0.291881	0.860302	Boll	boule homolog, RNA binding protein
ENSMUSG00000038349	3.005	5.509	2.624	4.037	6.762	2.05	0.206114	up	0.54898	0.973516	Plcl1	phospholipase C-like 1
ENSMUSG00000038331	0.185	0.155	0.154	0.226	0.133	0.353	0.524697	up	0.186216	0.702118	Satb2	special AT-rich sequence binding protein 2
ENSMUSG00000038323	3.438	3.738	2.471	3.063	4.428	3.255	0.155602	up	0.765806	1	1700066M21Rik	RIKEN cDNA 1700066M21 gene
ENSMUSG00000048495	5.52	6.366	6.734	6.256	6.577	7.016	0.0921989	up	0.991516	1	Tyw5	tRNA-yW synthesizing protein 5
ENSMUSG00000025971	3.588	4.183	4.047	4.01	4.262	4.179	0.0752571	up	0.97079	1	Maip1	matrix AAA peptidase interacting protein 1
ENSMUSG00000038305	5.835	5.219	4.924	5.101	4.73	6.041	-0.00960109	down	0.693242	0.996876	Spats2l	spermatogenesis associated, serine-rich 2-like
ENSMUSG00000054770	2.494	2.442	2.065	2.33	2.035	2.556	-0.0165734	down	0.681449	0.996876	Kctd18	potassium channel tetramerisation domain containing 18
ENSMUSG00000026039	0.978	0.493	0.342	0.454	0.303	0.65	-0.365069	down	0.0950594	0.494069	Sgo2a	shugoshin 2A
ENSMUSG00000063558	4.144	5.321	7.219	4.72	7.304	5.435	0.0654942	up	0.96378	1	Aox1	aldehyde oxidase 1
ENSMUSG00000064294	2.989	4.781	3.042	4.92	2.711	5.617	0.293068	up	0.462217	0.958127	Aox3	aldehyde oxidase 3
ENSMUSG00000038242	0.054	0.034	0.027	0.033	0.009	0.022	-0.816554	down	0.114472	0.548854	Aox4	aldehyde oxidase 4
ENSMUSG00000079554	0.072	0.015	0.076	0.058	0.039	0.057	-0.0804187	down	0.686253	0.996876	Aox2	aldehyde oxidase 2
ENSMUSG00000051223	39.533	35.503	30.196	36.09	35.241	41.093	0.0953739	up	0.992097	1	Bzw1	basic leucine zipper and W2 domains 1
ENSMUSG00000026034	100.438	110.02	91.907	117.346	99.669	116.02	0.139381	up	0.854868	1	Clk1	CDC-like kinase 1
ENSMUSG00000026035	3.601	3.546	4.25	3.445	3.76	4.016	-0.0224469	down	0.678493	0.996876	Ppil3	peptidylprolyl isomerase (cyclophilin)-like 3
ENSMUSG00000026036	4.767	5.294	4.872	5.103	5.048	5.962	0.1097	up	0.943374	1	Nif3l1	Ngg1 interacting factor 3-like 1 (S. pombe)
ENSMUSG00000026037	4.453	4.936	4.479	4.977	5.178	5.575	0.181722	up	0.727017	1	Orc2	origin recognition complex, subunit 2
ENSMUSG00000038174	2.206	3.324	2.445	5.157	3.202	3.373	0.556719	up	0.0780038	0.434972	Fam126b	family with sequence similarity 126, member B
ENSMUSG00000026032	55.666	51.959	66.916	41.122	76.599	54.034	-0.0232135	down	0.704443	0.998289	Ndufb3	NADH:ubiquinone oxidoreductase subunit B3
ENSMUSG00000047528	0.862	0.31	0.303	0.109	0.072	0.373	-1.4079	down	1.8806e-05	0.000627476	Flacc1	flagellum associated containing coiled-coil domains 1
ENSMUSG00000026031	11.697	13.033	11.412	19.417	12.251	16.193	0.405145	up	0.243392	0.799533	Cflar	CASP8 and FADD-like apoptosis regulator
ENSMUSG00000026029	8.517	6.279	6.996	6.126	5.638	7.464	-0.180563	down	0.293557	0.861978	Casp8	caspase 8
ENSMUSG00000026028	17.301	28.965	13.027	17.161	37.832	15.845	0.25665	up	0.430024	0.958127	Trak2	trafficking protein, kinesin binding 2
ENSMUSG00000026027	6.372	7.557	8.759	6.445	7.851	6.677	-0.113381	down	0.462137	0.958127	Stradb	STE20-related kinase adaptor beta
ENSMUSG00000072295	0	0.017	0.027	0.039	0.006	0.007	0.226771	up	0.88015	1	C2cd6	C2 calcium dependent domain containing 6
ENSMUSG00000038079	4.662	11.285	10.633	18.052	9.315	12.349	0.579325	up	0.0669462	0.399304	Tmem237	transmembrane protein 237
ENSMUSG00000079550	1.55	4.167	4.217	7.32	3.015	2.805	0.403412	up	0.241105	0.795378	Mpp4	membrane protein, palmitoylated 4 (MAGUK p55 subfamily member 4)
ENSMUSG00000026024	3.146	4.228	4.088	5.708	4.353	4.194	0.314535	up	0.39374	0.947441	Als2	alsin Rho guanine nucleotide exchange factor
ENSMUSG00000026023	0.415	0.935	1.186	1.477	1.247	1.032	0.566089	up	0.0984757	0.504007	Cdk15	cyclin-dependent kinase 15
ENSMUSG00000041075	24.424	36.232	32.687	46.467	28.881	37.289	0.271059	up	0.499622	0.958127	Fzd7	frizzled class receptor 7
ENSMUSG00000047361	5.02	7.993	8.743	13.047	6.785	11.218	0.51312	up	0.119586	0.564241	Gm973	predicted gene 973
ENSMUSG00000026021	34.957	38.465	32.316	35.901	37.364	42.707	0.133279	up	0.866926	1	Sumo1	small ubiquitin-like modifier 1
ENSMUSG00000026020	1.995	2.094	1.505	1.689	1.623	2.274	-0.00206357	down	0.722554	0.999985	Nop58	NOP58 ribonucleoprotein
ENSMUSG00000067336	9.224	13.875	10.785	17.6	13.249	16.774	0.491017	up	0.128515	0.571768	Bmpr2	bone morphogenetic protein receptor, type II (serine/threonine kinase)
ENSMUSG00000041040	4.304	5.714	4.424	5.748	6.577	5.41	0.296273	up	0.411721	0.955789	Fam117b	family with sequence similarity 117, member B
ENSMUSG00000026018	0.071	0.1	0.117	0.099	0.096	0.014	-0.456955	down	0.268115	0.83374	Ica1l	islet cell autoantigen 1-like
ENSMUSG00000026019	0.713	0.904	0.884	0.895	0.973	0.989	0.191781	up	0.696362	0.997072	Wdr12	WD repeat domain 12
ENSMUSG00000026017	1.359	1.905	1.36	2.258	1.839	1.916	0.378727	up	0.27632	0.844115	Carf	calcium response factor
ENSMUSG00000073664	2.816	3.597	2.786	4.32	3.389	4.001	0.348091	up	0.329066	0.892954	Nbeal1	neurobeachin like 1
ENSMUSG00000049439	4.909	6.435	6.734	6.273	6.522	7.83	0.190129	up	0.708962	0.998289	Cyp20a1	cytochrome P450, family 20, subfamily a, polypeptide 1
ENSMUSG00000026782	4.345	6.623	4.603	7.511	7.99	6.008	0.466002	up	0.1406	0.595669	Abi2	abl interactor 2
ENSMUSG00000026014	3.172	3.904	3.434	4.265	3.879	4.305	0.244203	up	0.557056	0.976959	Raph1	Ras association (RalGDS/AF-6) and pleckstrin homology domains 1
ENSMUSG00000026012	0.612	0.318	0.443	0.306	0.375	0.4	-0.344116	down	0.132723	0.574968	Cd28	CD28 antigen
ENSMUSG00000026011	0.393	0.109	0.21	0.172	0.234	0.141	-0.378512	down	0.213631	0.749776	Ctla4	cytotoxic T-lymphocyte-associated protein 4
ENSMUSG00000026009	1.142	0.269	0.414	0.436	0.304	0.285	-0.830426	down	0.00189675	0.0299423	Icos	inducible T cell co-stimulator
ENSMUSG00000052062	1.849	2.46	2.525	3.096	2.689	3.111	0.38028	up	0.276458	0.844115	Pard3b	par-3 family cell polarity regulator beta
ENSMUSG00000025969	8.235	15.015	11.289	20.664	12.697	14.195	0.461367	up	0.156261	0.63549	Nrp2	neuropilin 2
ENSMUSG00000040865	3.699	3.887	2.894	4.545	3.403	4.544	0.253299	up	0.549074	0.973516	Ino80d	INO80 complex subunit D
ENSMUSG00000025968	34.16	35.366	46.789	24.55	51.121	31.022	-0.124568	down	0.457814	0.958127	Ndufs1	NADH:ubiquinone oxidoreductase core subunit S1
ENSMUSG00000025967	118.519	98.991	86.756	76.849	94.657	113.158	-0.0960721	down	0.475968	0.958127	Eef1b2	eukaryotic translation elongation factor 1 beta 2
ENSMUSG00000046856	0.921	0.973	1.219	0.813	0.677	1.766	0.0647341	up	0.878049	1	Gpr1	G protein-coupled receptor 1
ENSMUSG00000027520	0.366	0.563	0.59	0.856	0.802	0.705	0.636482	up	0.0418739	0.291571	Zdbf2	zinc finger, DBF-type containing 2
ENSMUSG00000025964	1.663	2.408	2.074	4.133	3.108	2.337	0.640059	up	0.0372595	0.2667	Adam23	a disintegrin and metallopeptidase domain 23
ENSMUSG00000069085	0	0	0	0	0.056	0	4.29768	up	0.0352187	0.255223	Dytn	dystrotelin
ENSMUSG00000025963	0.066	0.098	0.039	0.024	0	0	-2.93161	down	0.00157687	0.0255404	Mdh1b	malate dehydrogenase 1B, NAD (soluble)
ENSMUSG00000025962	2.5	3.301	3.111	2.609	3.717	2.764	0.0285216	up	0.864142	1	Fastkd2	FAST kinase domains 2
ENSMUSG00000025961	0.043	0.095	0.096	0.189	0.155	0.062	0.787214	up	0.168604	0.663071	4933402D24Rik	RIKEN cDNA 4933402D24 gene
ENSMUSG00000025959	5.182	6.615	4.596	7.1	6.046	6.569	0.266169	up	0.497118	0.958127	Klf7	Kruppel-like factor 7 (ubiquitous)
ENSMUSG00000025958	6.052	6.752	5.14	7.603	6.503	8.511	0.333856	up	0.36216	0.92219	Creb1	cAMP responsive element binding protein 1
ENSMUSG00000025956	6.561	8.339	7.651	8.204	7.818	8.098	0.097026	up	0.969367	1	Mettl21a	methyltransferase like 21A
ENSMUSG00000070871	9.022	8.352	8.555	7.698	8.049	9.207	-0.055289	down	0.579263	0.983362	Ccnyl1	cyclin Y-like 1
ENSMUSG00000045005	5.895	6.279	4.769	9.129	4.934	6.324	0.266917	up	0.521982	0.964926	Fzd5	frizzled class receptor 5
ENSMUSG00000051344	3.339	3.112	2.317	3.474	2.94	3.094	0.116856	up	0.922977	1	Plekhm3	pleckstrin homology domain containing, family M, member 3
ENSMUSG00000070870	0	0.058	0.093	0	0	0.15	-0.0093987	down	1	1	Cryge	crystallin, gamma E
ENSMUSG00000067299	0.217	0.06	0.145	0	0.129	0.078	-1.01707	down	0.168119	0.662788	Crygd	crystallin, gamma D
ENSMUSG00000025952	0.097	0	0.129	0	0.173	0.138	0.455417	up	0.836922	1	Crygc	crystallin, gamma C
ENSMUSG00000073658	0.12	0.199	0.16	0	0	0.172	-1.46168	down	0.0586403	0.367363	Crygb	crystallin, gamma B
ENSMUSG00000044429	0	0	0.054	0	0.145	0	1.37656	up	0.695061	0.996876	Cryga	crystallin, gamma A
ENSMUSG00000100846	0.104	0.057	0.092	0.057	0.185	0.074	0.317413	up	0.836922	1	Gm28845	predicted gene 28845
ENSMUSG00000044816	0.1	0.047	0.038	0.093	0.034	0.061	0.02284	up	1	1	D630023F18Rik	RIKEN cDNA D630023F18 gene
ENSMUSG00000025950	26.415	24.148	27.413	23.59	23.168	27.284	-0.0746833	down	0.523191	0.964954	Idh1	isocitrate dehydrogenase 1 (NADP+), soluble
ENSMUSG00000025949	1.991	2.689	2.192	3.402	2.726	2.999	0.409255	up	0.226253	0.773546	Pikfyve	phosphoinositide kinase, FYVE type zinc finger containing
ENSMUSG00000025946	0.191	0.195	0.039	0	0.316	0.042	-0.245612	down	0.546477	0.973411	Pth2r	parathyroid hormone 2 receptor
ENSMUSG00000025945	0	0	0	0	0	0.173	5.87447	up	0.131224	0.571768	Crygf	crystallin, gamma F
ENSMUSG00000015222	2.008	3.714	2.026	3.963	3.625	2.975	0.446975	up	0.159143	0.64204	Map2	microtubule-associated protein 2
ENSMUSG00000055567	0.277	1.02	0.591	2.177	0.889	1.251	1.19188	up	4.19303e-05	0.0012774	Unc80	unc-80, NALCN activator
ENSMUSG00000026005	9.039	10.067	8.304	11.332	9.184	12.283	0.258924	up	0.534763	0.969307	Rpe	ribulose-5-phosphate-3-epimerase
ENSMUSG00000026004	5.352	6.506	4.882	6.876	6.236	6.289	0.212796	up	0.632372	0.993753	Kansl1l	KAT8 regulatory NSL complex subunit 1-like
ENSMUSG00000026003	52.611	38.712	56.981	31.366	56.704	35.485	-0.263398	down	0.196148	0.719517	Acadl	acyl-Coenzyme A dehydrogenase, long-chain
ENSMUSG00000061816	779.461	996.403	1453.52	591.07	1497.71	780.365	-0.170637	down	0.372613	0.92979	Myl1	myosin, light polypeptide 1
ENSMUSG00000026000	10.757	8.342	7.772	8.959	9.283	9.693	0.0560177	up	0.891037	1	Lancl1	LanC (bacterial lantibiotic synthetase component C)-like 1
ENSMUSG00000025991	0.274	0.091	0.073	0.03	0.049	0.127	-1.07728	down	0.000701956	0.0136269	Cps1	carbamoyl-phosphate synthetase 1
ENSMUSG00000062209	0.558	1.017	0.574	0.732	1.501	0.646	0.421392	up	0.168677	0.663167	Erbb4	erb-b2 receptor tyrosine kinase 4
ENSMUSG00000025997	9.925	3.226	1.461	2.132	1.742	5.718	-0.607095	down	0.00573505	0.0711169	Ikzf2	IKAROS family zinc finger 2
ENSMUSG00000053153	0.048	0.08	0.036	0.009	0.048	0	-1.47681	down	0.00392683	0.0529102	Spag16	sperm associated antigen 16
ENSMUSG00000045648	0	0.018	0.029	0.018	0	0	-1.25154	down	0.140963	0.595719	Vwc2l	von Willebrand factor C domain-containing protein 2-like
ENSMUSG00000026196	0.679	0.393	0.305	0.535	0.392	0.433	-0.0178827	down	0.700767	0.998004	Bard1	BRCA1 associated RING domain 1
ENSMUSG00000050296	0.008	0.014	0.007	0.005	0.005	0	-1.29956	down	0.0651459	0.391693	Abca12	ATP-binding cassette, sub-family A (ABC1), member 12
ENSMUSG00000026192	10.933	11.782	11.093	11.014	10.303	10.936	-0.0679251	down	0.554707	0.975661	Atic	5-aminoimidazole-4-carboxamide ribonucleotide formyltransferase/IMP cyclohydrolase
ENSMUSG00000026193	68.469	67.99	88.501	55.531	59.029	96.12	-0.0946138	down	0.459935	0.958127	Fn1	fibronectin 1
ENSMUSG00000039395	25.655	13.905	10.326	11.521	10.97	11.478	-0.554376	down	0.0144806	0.140315	Mreg	melanoregulin
ENSMUSG00000026189	2.759	2.961	4.057	2.327	2.959	2.368	-0.353055	down	0.117493	0.559026	Pecr	peroxisomal trans-2-enoyl-CoA reductase
ENSMUSG00000026188	0.51	0.769	0.365	0.408	0.564	0.338	-0.326974	down	0.207521	0.739448	Tmem169	transmembrane protein 169
ENSMUSG00000026187	5.161	5.596	5.104	4.868	5.652	5.206	-0.0123296	down	0.721753	0.999899	Xrcc5	X-ray repair complementing defective repair in Chinese hamster cells 5
ENSMUSG00000039372	0.125	0.147	0.037	0	0.05	0.072	-1.31962	down	0.000955707	0.0172443	Marchf4	membrane associated ring-CH-type finger 4
ENSMUSG00000039354	7.182	7.663	7.547	7.981	7.713	8.195	0.093351	up	0.990065	1	Smarcal1	SWI/SNF related matrix associated, actin dependent regulator of chromatin, subfamily a-like 1
ENSMUSG00000039342	0.008	0	0.007	0	0	0	-2.58496	down	0.131224	0.571768	Ankar	ankyrin and armadillo repeat containing
ENSMUSG00000046330	288.74	237.945	249.84	214.472	235.201	348.299	0.0393056	up	0.820748	1	Rpl37a	ribosomal protein L37a
ENSMUSG00000039323	420.35	290.937	122.27	241.742	229.48	256.792	-0.195314	down	0.27442	0.841567	Igfbp2	insulin-like growth factor binding protein 2
ENSMUSG00000026185	671.186	980.985	1099.95	1380.62	713.421	1178.69	0.24995	up	0.571071	0.98108	Igfbp5	insulin-like growth factor binding protein 5
ENSMUSG00000055322	25.004	35.516	37.676	41.57	34.331	36.214	0.191238	up	0.696773	0.997072	Tns1	tensin 1
ENSMUSG00000061815	0.261	0.27	0.493	0.249	0.272	0.187	-0.530515	down	0.0756335	0.428666	Rufy4	RUN and FYVE domain containing 4
ENSMUSG00000026180	1.372	0.454	0.144	0.735	0.253	1.41	0.283244	up	0.642573	0.996876	Cxcr2	chemokine (C-X-C motif) receptor 2
ENSMUSG00000048480	0.102	0	0.023	0.056	0	0.036	-0.430144	down	0.628403	0.992953	Cxcr1	chemokine (C-X-C motif) receptor 1
ENSMUSG00000006304	89.047	47.751	50.178	43.157	42.498	61.454	-0.345961	down	0.0882792	0.470898	Arpc2	actin related protein 2/3 complex, subunit 2
ENSMUSG00000006299	53.267	50.432	58.005	52.762	50.477	49.183	-0.0852826	down	0.505818	0.959001	Aamp	angio-associated migratory protein
ENSMUSG00000026179	8.223	10.375	11.757	12.668	12.247	9.817	0.194313	up	0.677137	0.996876	Pnkd	paroxysmal nonkinesiogenic dyskinesia
ENSMUSG00000006301	18.664	15.624	13.438	13.553	14.299	14.253	-0.180772	down	0.305978	0.869733	Tmbim1	transmembrane BAX inhibitor motif containing 1
ENSMUSG00000073650	0.85	1.665	0.54	0.36	1.716	0.422	-0.290083	down	0.290125	0.85903	Catip	ciliogenesis associated TTC17 interacting protein
ENSMUSG00000026177	6.547	12.389	14.56	19.099	10.259	13.604	0.359044	up	0.32096	0.884322	Slc11a1	solute carrier family 11 (proton-coupled divalent metal ion transporters), member 1
ENSMUSG00000026176	55.766	61.726	65.095	65.923	53.897	62.502	-0.00209536	down	0.71908	0.999397	Ctdsp1	CTD (carboxy-terminal domain, RNA polymerase II, polypeptide A) small phosphatase 1
ENSMUSG00000026175	0.072	0.172	0.074	0.183	0.3	0.103	0.875694	up	0.0234646	0.196945	Vil1	villin 1
ENSMUSG00000033364	2.257	2.748	2.087	2.885	2.502	2.503	0.153771	up	0.799924	1	Usp37	ubiquitin specific peptidase 37
ENSMUSG00000026174	10.111	9.936	7.879	9.144	8.97	9.77	-0.00217118	down	0.731124	1	Cnot9	CCR4-NOT transcription complex, subunit 9
ENSMUSG00000026173	3.267	4.06	4.814	2.271	5.807	3.141	-0.113914	down	0.505632	0.95894	Plcd4	phospholipase C, delta 4
ENSMUSG00000026135	3.447	4.126	4.04	4.583	4.323	4.705	0.228978	up	0.598259	0.987009	Zfp142	zinc finger protein 142
ENSMUSG00000026172	9.855	9.771	10.666	9.132	10.507	8.894	-0.0862966	down	0.522067	0.964926	Bcs1l	BCS1-like (yeast)
ENSMUSG00000026171	16.353	22.373	20.402	24.022	21.27	20.736	0.159229	up	0.780615	1	Rnf25	ring finger protein 25
ENSMUSG00000033276	0.667	1.165	0.815	1.516	1.001	1.073	0.439197	up	0.195351	0.719255	Stk36	serine/threonine kinase 36
ENSMUSG00000033257	3.044	3.676	3.066	4.366	3.464	4.533	0.337146	up	0.357084	0.91664	Ttll4	tubulin tyrosine ligase-like family, member 4
ENSMUSG00000026170	33.824	29.469	34.147	26.126	29.286	33.175	-0.137415	down	0.384454	0.939381	Cyp27a1	cytochrome P450, family 27, subfamily a, polypeptide 1
ENSMUSG00000006542	1.157	1.857	2.285	1.432	2.436	1.433	0.000544105	up	0.805065	1	Prkag3	protein kinase, AMP-activated, gamma 3 non-catalytic subunit
ENSMUSG00000033227	3.562	3.97	1.942	2.445	3.325	2.18	-0.252931	down	0.240757	0.795074	Wnt6	wingless-type MMTV integration site family, member 6
ENSMUSG00000026167	7.395	4.25	2.108	2.102	1.615	4.915	-0.671793	down	0.00364099	0.0500335	Wnt10a	wingless-type MMTV integration site family, member 10A
ENSMUSG00000090071	0.122	0.989	0.978	2.461	0.437	0.117	0.52871	up	0.120851	0.566772	Cdk5r2	cyclin-dependent kinase 5, regulatory subunit 2 (p39)
ENSMUSG00000055197	0.1	0.193	0.2	0.3	0.119	0.179	0.277025	up	0.727369	1	Fev	FEV transcription factor, ETS family member
ENSMUSG00000006546	0.064	0	0.057	0	0.038	0.046	-0.511253	down	0.784953	1	Cryba2	crystallin, beta A2
ENSMUSG00000047021	0.033	0.059	0	0	0.047	0.009	-0.687213	down	0.280493	0.848843	Cfap65	cilia and flagella associated protein 65
ENSMUSG00000006538	0.324	0.527	1.136	0.992	1.414	0.485	0.540296	up	0.11085	0.538253	Ihh	Indian hedgehog
ENSMUSG00000026162	2.374	2.328	2.961	1.779	2.685	2.572	-0.123104	down	0.455594	0.958127	Nhej1	non-homologous end joining factor 1
ENSMUSG00000026205	1.071	0.693	0.361	0.585	0.528	0.37	-0.518064	down	0.0545541	0.35131	Slc23a3	solute carrier family 23 (nucleobase transporters), member 3
ENSMUSG00000033159	15.002	13.543	13.231	14.171	12.164	13.456	-0.070227	down	0.536353	0.969454	Cnppd1	cyclin Pas1/PHO80 domain containing 1
ENSMUSG00000049339	32.407	34.855	32.863	40.569	28.143	32.753	0.0191793	up	0.776833	1	Retreg2	reticulophagy regulator family member 2
ENSMUSG00000026197	16.28	13.994	13.873	12.11	11.426	13.996	-0.234177	down	0.21794	0.758835	Zfand2b	zinc finger, AN1 type domain 2B
ENSMUSG00000026198	4.756	5.927	6.699	4.898	5.377	5.501	-0.139837	down	0.397911	0.948749	Abcb6	ATP-binding cassette, sub-family B (MDR/TAP), member 6
ENSMUSG00000033124	18.505	19.442	21.535	15.265	19.181	15.965	-0.238701	down	0.224511	0.771862	Atg9a	autophagy related 9A
ENSMUSG00000026199	13.265	15.352	14.306	17.476	13.932	15.262	0.120736	up	0.910246	1	Ankzf1	ankyrin repeat and zinc finger domain containing 1
ENSMUSG00000026200	11.451	15.764	15.23	21.55	14.99	16.6	0.324183	up	0.378569	0.933673	Glb1l	galactosidase, beta 1-like
ENSMUSG00000026201	18.483	19.972	22.075	20.859	19.752	20.986	0.0252085	up	0.805497	1	Stk16	serine/threonine kinase 16
ENSMUSG00000026202	58.528	57.545	66.577	45.022	54.765	38.284	-0.403664	down	0.0671496	0.400319	Tuba4a	tubulin, alpha 4A
ENSMUSG00000096094	0.102	0.037	0.06	0.037	0	0.048	-1.19878	down	0.140963	0.595719	A630095N17Rik	RIKEN cDNA A630095N17 gene
ENSMUSG00000026203	23.125	27.453	22.797	27.965	31.575	21.406	0.141666	up	0.806167	1	Dnajb2	DnaJ heat shock protein family (Hsp40) member B2
ENSMUSG00000026204	0.53	1.553	1.414	3.139	0.814	0.277	0.274326	up	0.492436	0.958127	Ptprn	protein tyrosine phosphatase, receptor type, N
ENSMUSG00000033061	0.254	0.112	0.226	0.166	0.121	0.145	-0.451874	down	0.388995	0.943016	Resp18	regulated endocrine-specific protein 18
ENSMUSG00000026209	14.89	12.862	14.48	12.195	10.845	13.338	-0.215254	down	0.239503	0.794726	Dnpep	aspartyl aminopeptidase
ENSMUSG00000026208	169.225	214.764	283.054	120.356	277.868	123.295	-0.355058	down	0.11499	0.550138	Des	desmin
ENSMUSG00000026207	6.04	8.243	9.947	8.007	9.079	6.43	-0.0431463	down	0.644559	0.996876	Speg	SPEG complex locus
ENSMUSG00000033021	29.063	26.324	33.191	28.061	25.489	32.695	-0.0385063	down	0.607444	0.98893	Gmppa	GDP-mannose pyrophosphorylase A
ENSMUSG00000033007	0.181	1.031	0.62	0.654	0.299	0.14	-0.743532	down	0.00963026	0.104816	Asic4	acid-sensing (proton-gated) ion channel family member 4
ENSMUSG00000032997	29.01	35.696	44.452	42.882	29.742	38.911	0.0310778	up	0.803496	1	Chpf	chondroitin polymerizing factor
ENSMUSG00000051703	1.488	1.742	1.822	1.691	1.846	1.781	0.0739863	up	0.966324	1	Tmem198	transmembrane protein 198
ENSMUSG00000026211	10.285	13.786	14.276	14.24	14.621	13.39	0.139861	up	0.832078	1	Obsl1	obscurin-like 1
ENSMUSG00000032968	9.1	13.567	12.073	15.504	11.611	13.644	0.230503	up	0.596955	0.987009	Inha	inhibin alpha
ENSMUSG00000026213	7.191	6.798	6.612	8.583	6.936	8.208	0.203788	up	0.682804	0.996876	Stk11ip	serine/threonine kinase 11 interacting protein
ENSMUSG00000006576	11.027	16.74	14.871	19.647	19.795	15.696	0.370884	up	0.268957	0.834544	Slc4a3	solute carrier family 4 (anion exchanger), member 3
ENSMUSG00000026235	9.923	5.867	4.321	7.528	4.526	8.359	0.0215002	up	0.735863	1	Epha4	Eph receptor A4
ENSMUSG00000004872	0.521	1.053	1.066	1.943	0.949	1.491	0.730729	up	0.0219805	0.187693	Pax3	paired box 3
ENSMUSG00000032908	0.257	0.639	0.388	0.684	0.408	0.353	0.17005	up	0.745588	1	Sgpp2	sphingosine-1-phosphate phosphatase 2
ENSMUSG00000026245	9.812	11.574	12.396	10.782	12.717	12.071	0.0743998	up	0.970213	1	Farsb	phenylalanyl-tRNA synthetase, beta subunit
ENSMUSG00000090486	0.286	0.726	0.706	0.677	0.385	0.817	0.12902	up	0.939476	1	BC035947	cDNA sequence BC035947
ENSMUSG00000012187	2.211	5.421	5.628	10.07	4.456	8.043	0.767127	up	0.0137942	0.135014	Mogat1	monoacylglycerol O-acyltransferase 1
ENSMUSG00000032883	14.159	17.904	14.353	22.125	21.972	18.808	0.438528	up	0.177864	0.6836	Acsl3	acyl-CoA synthetase long-chain family member 3
ENSMUSG00000079470	3.58	2.967	2.081	3.248	3.015	3.4	0.163391	up	0.791582	1	Utp14b	UTP14B small subunit processome component
ENSMUSG00000047330	5.639	10.089	8.355	14.168	5.746	10.174	0.321137	up	0.402006	0.951815	Kcne4	potassium voltage-gated channel, Isk-related subfamily, gene 4
ENSMUSG00000050711	0.454	3.486	2.875	3.003	1.549	0.908	-0.319655	down	0.16039	0.644564	Scg2	secretogranin II
ENSMUSG00000054702	8.469	1.91	1.421	0.707	0.756	3.723	-1.18563	down	1.50337e-06	6.65294e-05	Ap1s3	adaptor-related protein complex AP-1, sigma 3
ENSMUSG00000073643	2.722	4.414	4.037	4.847	4.717	4.719	0.354198	up	0.308461	0.872145	Wdfy1	WD repeat and FYVE domain containing 1
ENSMUSG00000026248	12.203	12.639	13.905	11.833	16.767	13.75	0.128268	up	0.862493	1	Mrpl44	mitochondrial ribosomal protein L44
ENSMUSG00000026249	67.652	171.834	169.316	234.419	123.271	171.117	0.371337	up	0.288414	0.857526	Serpine2	serine (or cysteine) peptidase inhibitor, clade E, member 2
ENSMUSG00000043230	0.2	0.25	0.26	0.189	0.222	0.114	-0.433364	down	0.151505	0.622873	Fam124b	family with sequence similarity 124, member B
ENSMUSG00000004364	15.75	19.365	20.462	17.499	19.793	16.973	-0.0344641	down	0.658795	0.996876	Cul3	cullin 3
ENSMUSG00000038608	2.405	3.01	1.945	2.227	4.705	2.125	0.299217	up	0.364323	0.923231	Dock10	dedicator of cytokinesis 10
ENSMUSG00000054976	0.249	0.889	0.705	2.684	0.732	1.113	1.29575	up	9.30838e-06	0.000337542	Nyap2	neuronal tyrosine-phophorylated phosphoinositide 3-kinase adaptor 2
ENSMUSG00000055980	4.366	6.859	7.04	6.736	5.629	9.297	0.246048	up	0.569318	0.980162	Irs1	insulin receptor substrate 1
ENSMUSG00000022591	10.672	17.141	18.452	14.766	13.133	20.681	0.0704368	up	0.929791	1	Gm9747	predicted gene 9747
ENSMUSG00000026142	9.428	9.041	6.908	11.167	6.777	8.668	0.0685475	up	0.915149	1	Rhbdd1	rhomboid domain containing 1
ENSMUSG00000067158	5.609	8.376	6.589	18.304	7.176	11.079	0.829312	up	0.00594806	0.072935	Col4a4	collagen, type IV, alpha 4
ENSMUSG00000079465	8.273	9.264	5.791	19.815	7.653	10.956	0.719872	up	0.0195026	0.171555	Col4a3	collagen, type IV, alpha 3
ENSMUSG00000026150	23.223	30.757	29.065	28.087	36.062	30.624	0.190576	up	0.673495	0.996876	Mff	mitochondrial fission factor
ENSMUSG00000026149	0.025	0	0.045	0	0	0	-4.60486	down	0.0352187	0.255223	Tm4sf20	transmembrane 4 L six family member 20
ENSMUSG00000114299	0.091	0	0.08	0.099	0.216	0	0.869939	up	0.763599	1	Gm47791	predicted gene, 47791
ENSMUSG00000026159	8.141	7.816	6.489	7.658	7.69	9.751	0.161151	up	0.797203	1	Agfg1	ArfGAP with FG repeats 1
ENSMUSG00000113880	0.66	0.416	0.671	0.36	0.45	0.405	-0.522841	down	0.126569	0.571768	A030005L19Rik	RIKEN cDNA A030005L19 gene
ENSMUSG00000113973	0	0	0	0.052	0	0	4.1964	up	0.504132	0.958127	A030014E15Rik	RIKEN cDNA A030014E15 gene
ENSMUSG00000113925	0	0	0	0.05	0	0	4.14296	up	0.504132	0.958127	Gm7544	predicted gene 7544
ENSMUSG00000038496	0.384	0.395	0.454	0.419	0.381	0.384	-0.0583588	down	0.660621	0.996876	Slc19a3	solute carrier family 19, member 3
ENSMUSG00000113267	0	0	0	0.041	0	0	3.87447	up	0.504132	0.958127	Gm47969	predicted gene, 47969
ENSMUSG00000101315	0	0.042	0	0	0	0	-3.90689	down	0.504132	0.958127	Krtap28-13	keratin associated protein 28-13
ENSMUSG00000026166	0.187	0.089	0	0	0	0.191	-0.524208	down	0.336938	0.901379	Ccl20	chemokine (C-C motif) ligand 20
ENSMUSG00000053161	0.023	0.05	0.061	0	0	0.033	-1.92811	down	0.0297938	0.231958	Daw1	dynein assembly factor with WDR repeat domains 1
ENSMUSG00000026163	2.455	2.362	1.46	2.589	2.166	1.822	0.067323	up	0.948285	1	Sphkap	SPHK1 interactor, AKAP domain containing
ENSMUSG00000045658	8.084	7.166	7.712	6.737	6.6	7.645	-0.130078	down	0.398111	0.948749	Pid1	phosphotyrosine interaction domain containing 1
ENSMUSG00000036766	1.55	3.236	3.008	3.758	2.817	3.284	0.338961	up	0.347226	0.910278	Dner	delta/notch-like EGF repeat containing
ENSMUSG00000026219	13.268	14.036	12.874	19.061	14.457	17.427	0.342512	up	0.347436	0.910278	Trip12	thyroid hormone receptor interactor 12
ENSMUSG00000073633	2.912	2.84	4.275	4.652	4.626	4.286	0.43578	up	0.221901	0.768973	Fbxo36	F-box protein 36
ENSMUSG00000026220	0.045	0.113	0.111	0.21	0.122	0.081	0.612977	up	0.183878	0.696534	Slc16a14	solute carrier family 16 (monocarboxylic acid transporters), member 14
ENSMUSG00000118590	1.528	0.337	0.211	0.148	0.081	0.097	-2.65973	down	2.55591e-10	2.48602e-08	Gm15433	predicted pseudogene 15433
ENSMUSG00000118640	0.854	0.188	0.038	0.047	0.051	0.305	-1.41548	down	0.00129099	0.0218578	Gm7582	predicted gene 7582
ENSMUSG00000089844	0.095	0.026	0.126	0.104	0.057	0.102	0.0894982	up	1	1	A530032D15Rik	RIKEN cDNA A530032D15Rik gene
ENSMUSG00000052477	0.336	0.198	0.289	0.159	0.12	0.16	-0.902095	down	0.00324216	0.0457652	C130026I21Rik	RIKEN cDNA C130026I21 gene
ENSMUSG00000079457	2.235	0.334	0.103	0.102	0	0.2	-3.13266	down	5.59212e-17	1.28929e-14	Gm7609	predicted pseudogene 7609
ENSMUSG00000118591	0.811	0.141	0.114	0.14	0.051	0.305	-1.09915	down	0.00775615	0.0893561	Gm52955	predicted gene, 52955
ENSMUSG00000118607	1.916	0.495	0.254	0.119	0.049	1.011	-1.17453	down	9.98216e-06	0.000358879	Gm7592	predicted gene 7592
ENSMUSG00000094127	5.251	4.095	3.138	2.668	2.589	5.051	-0.276243	down	0.206695	0.737774	G530012D18Rik	RIKEN cDNA G530012D1 gene
ENSMUSG00000070034	9.996	7.927	8.25	5.488	6.085	8.466	-0.385218	down	0.0717688	0.417144	Sp110	Sp110 nuclear body protein
ENSMUSG00000070031	5.089	3.81	4.236	2.487	3.181	4.599	-0.355309	down	0.0922494	0.485421	Sp140	Sp140 nuclear body protein
ENSMUSG00000026222	8.399	6.384	6.448	4.587	4.825	6.294	-0.434785	down	0.0453714	0.30969	Sp100	nuclear antigen Sp100
ENSMUSG00000052760	1.793	1.875	1.678	2.026	1.443	1.89	0.00350202	up	0.746933	1	A630001G21Rik	RIKEN cDNA A630001G21 gene
ENSMUSG00000036707	57.201	40.131	34.222	35.467	37.427	41.954	-0.195925	down	0.271472	0.837802	Cab39	calcium binding protein 39
ENSMUSG00000026223	95.981	129.187	103.083	107.034	126.187	91.903	-0.0138092	down	0.736251	1	Itm2c	integral membrane protein 2C
ENSMUSG00000026224	0.25	0.483	0.194	0	0.558	0.089	-0.516791	down	0.212358	0.747427	4933407L21Rik	RIKEN cDNA 4933407L21 gene
ENSMUSG00000049608	0.225	0.135	0.073	0.078	0.17	0.307	0.355937	up	0.496286	0.958127	Gpr55	G protein-coupled receptor 55
ENSMUSG00000026226	0.047	0.157	0.014	0	0.15	0	-0.530515	down	0.352833	0.913742	Spata3	spermatogenesis associated 3
ENSMUSG00000026227	0.913	1.247	0.304	0.199	1.999	0.245	-0.0123333	down	0.938412	1	2810459M11Rik	RIKEN cDNA 2810459M11 gene
ENSMUSG00000026229	18.34	17.876	20.022	18.284	19.174	18.334	-0.0114864	down	0.70538	0.998289	Psmd1	proteasome (prosome, macropain) 26S subunit, non-ATPase, 1
ENSMUSG00000026228	0.321	0.866	0.634	0.565	0.319	0.536	-0.35817	down	0.160555	0.644676	Htr2b	5-hydroxytryptamine (serotonin) receptor 2B
ENSMUSG00000094638	11.172	10.758	13.716	12.569	12.086	11.215	0.00903679	up	0.765664	1	Gm21972	predicted gene 21972
ENSMUSG00000062590	1.07	1.066	1.316	2.443	1.234	1.551	0.598401	up	0.0676351	0.401787	Armc9	armadillo repeat containing 9
ENSMUSG00000079445	7.289	2.254	0.609	1.546	0.622	1.627	-1.41888	down	2.89255e-08	1.83113e-06	B3gnt7	UDP-GlcNAc:betaGal beta-1,3-N-acetylglucosaminyltransferase 7
ENSMUSG00000026234	31.944	31.192	26.596	29.904	30.206	30.7	0.017228	up	0.787544	1	Ncl	nucleolin
ENSMUSG00000026237	0.09	0	0.04	0.098	0.16	0.128	1.54834	up	0.013402	0.132005	Nmur1	neuromedin U receptor 1
ENSMUSG00000036574	0	0	0	0.024	0.053	0	4.73697	up	0.0352187	0.255223	Tex44	testis expressed 44
ENSMUSG00000026238	342.01	291.113	245.799	259.636	269.39	348.927	-0.00159142	down	0.714549	0.999026	Ptma	prothymosin alpha
ENSMUSG00000026239	12.79	18.731	17.614	17.571	19.842	18.23	0.179439	up	0.711274	0.998877	Pde6d	phosphodiesterase 6D, cGMP-specific, rod, delta
ENSMUSG00000026240	2.68	2.889	2.879	2.684	2.618	2.836	-0.053916	down	0.592688	0.986857	Cops7b	COP9 signalosome subunit 7B
ENSMUSG00000026241	1.277	2.255	1.005	1.036	1.739	1.305	-0.153063	down	0.483652	0.958127	Nppc	natriuretic peptide type C
ENSMUSG00000053333	4.05	3.675	3.55	3.778	3.787	3.208	-0.0656895	down	0.571715	0.981126	Dis3l2	DIS3 like 3'-5' exoribonuclease 2
ENSMUSG00000079440	0	0.018	0	0.018	0	0.023	1.06711	up	0.695061	0.996876	Alpi	alkaline phosphatase, intestinal
ENSMUSG00000026247	0.12	0.264	0.361	0.131	0.071	0.222	-0.808802	down	0.00799689	0.0913185	Ecel1	endothelin converting enzyme-like 1
ENSMUSG00000036480	0	0.019	0.248	0.152	0.083	0.025	-0.0378966	down	0.827841	1	Prss56	protease, serine 56
ENSMUSG00000026251	1.406	0.494	0.354	0.19	2.832	0.16	0.496887	up	0.103083	0.517078	Chrnd	cholinergic receptor, nicotinic, delta polypeptide
ENSMUSG00000026253	0.225	0.131	0.105	0.026	0.325	0.085	-0.0799039	down	0.729581	1	Chrng	cholinergic receptor, nicotinic, gamma polypeptide
ENSMUSG00000026254	6.761	6.43	7.162	6.189	6.073	6.58	-0.111272	down	0.443488	0.958127	Eif4e2	eukaryotic translation initiation factor 4E member 2
ENSMUSG00000026255	18.663	19.596	26.154	3.649	32.746	22.971	-0.117709	down	0.490614	0.958127	Efhd1	EF hand domain containing 1
ENSMUSG00000048000	10.699	14.286	14.959	28.413	14.976	19.863	0.663092	up	0.0329821	0.250179	Gigyf2	GRB10 interacting GYF protein 2
ENSMUSG00000079436	30.479	61.772	72.662	174.902	68.673	99.445	1.05657	up	0.000329792	0.00738879	Kcnj13	potassium inwardly-rectifying channel, subfamily J, member 13
ENSMUSG00000026258	1.114	0.088	0.495	0	0	0.114	-3.86095	down	1.26642e-07	7.29948e-06	Snorc	secondary ossification center associated regulator of chondrocyte maturation
ENSMUSG00000026259	2.634	1.602	0.872	1.115	0.847	0.802	-0.885283	down	0.000439975	0.00926859	Ngef	neuronal guanine nucleotide exchange factor
ENSMUSG00000079434	2.408	3.191	5.78	1.747	4.566	3.129	-0.269131	down	0.205469	0.734942	Neu2	neuraminidase 2
ENSMUSG00000026288	3.181	3.616	4.112	3.99	3.057	3.299	-0.0764242	down	0.527839	0.966219	Inpp5d	inositol polyphosphate-5-phosphatase D
ENSMUSG00000026289	7.648	8.502	8.801	9.023	9.14	8.222	0.0806109	up	0.985547	1	Atg16l1	autophagy related 16-like 1 (S. cerevisiae)
ENSMUSG00000056055	0.594	12.132	7.778	18.819	4.455	2.454	0.327391	up	0.346137	0.908646	Sag	S-antigen, retina and pineal gland (arrestin)
ENSMUSG00000070738	7.111	8.2	9.446	8.528	8.458	7.616	-0.0090598	down	0.718857	0.999397	Dgkd	diacylglycerol kinase, delta
ENSMUSG00000005501	4.834	4.401	3.904	4.841	4.341	5.511	0.161239	up	0.804849	1	Usp40	ubiquitin specific peptidase 40
ENSMUSG00000090165	15.666	7.365	7.959	4.742	3.657	9.789	-0.768718	down	0.000937745	0.0169858	Ugt1a10	UDP glycosyltransferase 1 family, polypeptide A10
ENSMUSG00000090175	16.217	7.624	8.239	4.908	3.786	10.133	-0.768776	down	0.000937745	0.0169858	Ugt1a9	UDP glucuronosyltransferase 1 family, polypeptide A9
ENSMUSG00000089675	15.947	7.535	8.102	4.827	3.723	9.965	-0.770403	down	0.000917843	0.0167855	Ugt1a8	UDP glucuronosyltransferase 1 family, polypeptide A8
ENSMUSG00000090124	12.257	5.738	6.463	3.915	2.953	7.529	-0.764415	down	0.000958936	0.0172858	Ugt1a7c	UDP glucuronosyltransferase 1 family, polypeptide A7C
ENSMUSG00000090145	15.309	7.221	7.901	4.582	3.5	9.476	-0.793309	down	0.000673466	0.0131696	Ugt1a6b	UDP glucuronosyltransferase 1 family, polypeptide A6B
ENSMUSG00000054545	20.204	9.032	10.171	5.847	4.337	12.142	-0.819643	down	0.000446507	0.00936746	Ugt1a6a	UDP glucuronosyltransferase 1 family, polypeptide A6A
ENSMUSG00000089943	16.173	7.579	8.206	4.879	3.764	10.073	-0.771809	down	0.000900471	0.0165515	Ugt1a5	UDP glucuronosyltransferase 1 family, polypeptide A5
ENSMUSG00000090171	16.063	7.552	8.161	4.862	3.75	10.037	-0.768743	down	0.000937745	0.0169858	Ugt1a2	UDP glucuronosyltransferase 1 family, polypeptide A2
ENSMUSG00000081984	1.99	0.918	0.836	0.474	0.862	1.087	-0.627156	down	0.022482	0.190668	Dnajb3	DnaJ heat shock protein family (Hsp40) member B3
ENSMUSG00000089960	16.294	7.545	8.128	4.852	3.728	10.003	-0.782502	down	0.000778434	0.0148498	Ugt1a1	UDP glucuronosyltransferase 1 family, polypeptide A1
ENSMUSG00000079429	0.841	0.95	0.733	1.088	0.708	1.008	0.151603	up	0.840941	1	Mroh2a	maestro heat-like repeat family member 2A
ENSMUSG00000044783	23.085	22.914	19.561	25.604	20.292	29.508	0.201817	up	0.693066	0.996876	Hjurp	Holliday junction recognition protein
ENSMUSG00000026295	0.038	0	0	0	0.046	0	0.257158	up	1	1	Spp2	secreted phosphoprotein 2
ENSMUSG00000062310	0.097	0.021	0.017	0.064	0.046	0.083	0.506185	up	0.625395	0.992953	Glrp1	glutamine repeat protein 1
ENSMUSG00000049866	7.824	3.712	4.658	3.537	3.737	5.734	-0.315995	down	0.111076	0.538511	Arl4c	ADP-ribosylation factor-like 4C
ENSMUSG00000036206	9.645	7.786	7.177	8.035	6.395	8.798	-0.083252	down	0.490914	0.958127	Sh3bp4	SH3-domain binding protein 4
ENSMUSG00000055013	4.134	5.361	3.752	4.061	5.594	3.038	-0.0616183	down	0.627376	0.992953	Agap1	ArfGAP with GTPase domain, ankyrin repeat and PH domain 1
ENSMUSG00000034486	0.303	0.55	0.332	0.019	0.997	0.051	-0.150924	down	0.647268	0.996876	Gbx2	gastrulation brain homeobox 2
ENSMUSG00000067081	1.401	1.701	2.026	0.999	1.937	0.682	-0.502852	down	0.0406787	0.285592	Asb18	ankyrin repeat and SOCS box-containing 18
ENSMUSG00000026301	0.022	0.024	0.086	0.153	0.038	0.077	1.00533	up	0.0583945	0.367054	Iqca	IQ motif containing with AAA domain
ENSMUSG00000044337	22.363	23.608	33.296	29.665	21.395	40.078	0.201325	up	0.718565	0.999397	Ackr3	atypical chemokine receptor 3
ENSMUSG00000034432	17.836	20.717	23.536	22.514	22.179	21.287	0.087687	up	1	1	Cops8	COP9 signalosome subunit 8
ENSMUSG00000048126	50.54	32.4	36.15	35.262	32.711	57.744	0.0781256	up	0.910134	1	Col6a3	collagen, type VI, alpha 3
ENSMUSG00000026303	16.467	30.615	29.611	47.759	27.403	35.717	0.531802	up	0.0965503	0.498501	Mlph	melanophilin
ENSMUSG00000090550	1.102	3.04	4.163	3.158	3.119	2.562	0.0898715	up	1	1	Prlh	prolactin releasing hormone
ENSMUSG00000026304	2.882	1.095	0.475	0.75	1.001	1.502	-0.452325	down	0.0522584	0.341591	Rab17	RAB17, member RAS oncogene family
ENSMUSG00000026305	17.228	10.321	10.127	9.977	9.427	12.368	-0.245869	down	0.189272	0.708774	Lrrfip1	leucine rich repeat (in FLII) interacting protein 1
ENSMUSG00000070732	0.069	0.022	0.018	0.022	0	0.028	-1.07943	down	0.0696398	0.408969	Rbm44	RNA binding motif protein 44
ENSMUSG00000034353	11.991	15.979	17.309	9.916	19.43	11.033	-0.165225	down	0.382712	0.938688	Ramp1	receptor (calcitonin) activity modifying protein 1
ENSMUSG00000034343	8.019	5.682	5.404	5.082	5.652	6.544	-0.14499	down	0.365773	0.924103	Ube2f	ubiquitin-conjugating enzyme E2F (putative)
ENSMUSG00000026307	7.314	7.378	9.06	9.709	7.445	7.729	0.0671032	up	0.920957	1	Scly	selenocysteine lyase
ENSMUSG00000049515	0.098	0.216	0.168	0.213	0.116	0.23	0.212585	up	0.707402	0.998289	Espnl	espin-like
ENSMUSG00000026308	5.465	6.166	11.125	4.138	7.495	4.455	-0.500183	down	0.0315989	0.24243	Klhl30	kelch-like 30
ENSMUSG00000047443	4.741	2.861	1.548	1.401	1.593	3.091	-0.588276	down	0.0109887	0.115198	Erfe	erythroferrone
ENSMUSG00000026309	7.354	8.533	8.932	7.485	8.226	9.068	-0.00232674	down	0.734108	1	Ilkap	integrin-linked kinase-associated serine/threonine phosphatase 2C
ENSMUSG00000067071	15.01	13.104	14.984	16.415	13.711	18.008	0.159425	up	0.821825	1	Hes6	hairy and enhancer of split 6
ENSMUSG00000055866	7.438	17.643	9.57	21.666	8.723	11.357	0.26872	up	0.489636	0.958127	Per2	period circadian clock 2
ENSMUSG00000034292	3.668	3.112	3.306	3.722	3.139	4.567	0.180168	up	0.768858	1	Traf3ip1	TRAF3 interacting protein 1
ENSMUSG00000026311	3.34	4.546	3.861	5.265	4.945	4.042	0.278807	up	0.457086	0.958127	Asb1	ankyrin repeat and SOCS box-containing 1
ENSMUSG00000007805	1.833	0.952	1.192	0.915	1.299	1.679	-0.0307748	down	0.637016	0.996004	Twist2	twist basic helix-loop-helix transcription factor 2
ENSMUSG00000026313	4.62	5.212	4.521	5.662	4.855	5.269	0.137266	up	0.857426	1	Hdac4	histone deacetylase 4
ENSMUSG00000026260	40.095	40.831	55.62	27.593	54.413	36.027	-0.210192	down	0.281811	0.851052	Ndufa10	NADH:ubiquinone oxidoreductase subunit A10
ENSMUSG00000042849	0.006	0.007	0	0	0	0.009	-0.415037	down	0.695061	0.996876	Olfr1414	olfactory receptor 1414
ENSMUSG00000073616	12.712	14.472	14.472	17.132	18.131	17.656	0.345239	up	0.334086	0.899641	Cops9	COP9 signalosome subunit 9
ENSMUSG00000044055	0.378	0.298	0.144	0.531	0.129	0.386	0.35005	up	0.60692	0.988681	Otos	otospiralin
ENSMUSG00000034220	35.365	43.771	48.112	41.135	45.382	32.978	-0.0906905	down	0.518498	0.96406	Gpc1	glypican 1
ENSMUSG00000034212	2.158	2.537	2.615	2.055	3.067	2.424	0.0458222	up	0.907375	1	Ankmy1	ankyrin repeat and MYND domain containing 1
ENSMUSG00000047067	10.273	11.462	13.398	12.034	14.55	12.045	0.136846	up	0.842581	1	Dusp28	dual specificity phosphatase 28
ENSMUSG00000026269	18.891	15.202	17.415	16.377	13.91	15.822	-0.159738	down	0.332093	0.896608	Rnpepl1	arginyl aminopeptidase (aminopeptidase B)-like 1
ENSMUSG00000026270	4.463	4.228	4.577	5.535	3.733	4.32	0.0343745	up	0.81733	1	Capn10	calpain 10
ENSMUSG00000026271	0.707	0.607	0.517	0.892	0.431	0.416	-0.074249	down	0.559025	0.9776	Gpr35	G protein-coupled receptor 35
ENSMUSG00000014602	10.192	17.792	11.53	26.798	20.461	17.118	0.704139	up	0.0182892	0.164583	Kif1a	kinesin family member 1A
ENSMUSG00000026272	0.416	0	0.022	0	0	0.07	-2.59481	down	2.22301e-05	0.000723252	Agxt	alanine-glyoxylate aminotransferase
ENSMUSG00000034159	88.381	9.833	7.363	1.332	2.028	13.368	-2.65774	down	3.55932e-23	1.51069e-20	Mab21l4	mab-21-like 4
ENSMUSG00000084989	0.299	0.394	0.602	0.768	0.438	0.488	0.386696	up	0.304665	0.869213	Crocc2	ciliary rootlet coiled-coil, rootletin family member 2
ENSMUSG00000047793	18.973	26.721	28.907	39.121	28.783	30.784	0.403666	up	0.235732	0.789507	Sned1	sushi, nidogen and EGF-like domains 1
ENSMUSG00000026273	26.519	36.881	44.924	46.919	37.739	37.96	0.178813	up	0.735342	1	Mterf4	mitochondrial transcription termination factor 4
ENSMUSG00000026274	0.583	0.406	0.225	0.533	0.378	0.644	0.356366	up	0.383548	0.938688	Pask	PAS domain containing serine/threonine kinase
ENSMUSG00000026275	3.246	3.502	3.068	4.073	3.566	3.54	0.18753	up	0.709529	0.998289	Ppp1r7	protein phosphatase 1, regulatory subunit 7
ENSMUSG00000034107	0.878	0.295	0.195	0.271	0.25	0.478	-0.452346	down	0.0594938	0.371339	Ano7	anoctamin 7
ENSMUSG00000034088	53.423	46.093	49.88	47.057	45.396	54.069	-0.0280237	down	0.640532	0.996876	Hdlbp	high density lipoprotein (HDL) binding protein
ENSMUSG00000026276	36.793	43.76	40.955	40.945	46.608	51.39	0.193437	up	0.686681	0.996876	Septin2	septin 2
ENSMUSG00000116048	48.229	57.35	53.77	53.649	60.97	67.275	0.190905	up	0.693847	0.996876	Septin2	septin 2
ENSMUSG00000034066	1.997	1.939	2.046	2.489	1.956	2.431	0.200848	up	0.700045	0.998004	Farp2	FERM, RhoGEF and pleckstrin domain protein 2
ENSMUSG00000026277	28.471	24.649	26.796	24.691	23.562	26.328	-0.0996724	down	0.463821	0.958127	Stk25	serine/threonine kinase 25 (yeast)
ENSMUSG00000026278	10.475	4.424	2.883	3.319	3.355	4.64	-0.652169	down	0.00538911	0.0675901	Bok	BCL2-related ovarian killer
ENSMUSG00000026279	3.833	3.19	3.508	2.934	3.369	3.42	-0.115135	down	0.440963	0.958127	Thap4	THAP domain containing 4
ENSMUSG00000026280	8.993	10.367	10.383	11.261	9.535	10.545	0.0754936	up	0.95446	1	Atg4b	autophagy related 4B, cysteine peptidase
ENSMUSG00000026281	8.271	8.738	9.21	9.595	8.798	12.43	0.23337	up	0.608742	0.989491	Dtymk	deoxythymidylate kinase
ENSMUSG00000026283	4.567	5.136	4.301	6.135	4.819	5.21	0.206904	up	0.662154	0.996876	Ing5	inhibitor of growth family, member 5
ENSMUSG00000073609	4.329	5.827	5.687	6.084	6.18	5.116	0.133558	up	0.846157	1	D2hgdh	D-2-hydroxyglutarate dehydrogenase
ENSMUSG00000094651	0.128	0.169	0.102	0.014	0.183	0.018	-0.882867	down	0.0350868	0.255223	Gal3st2	galactose-3-O-sulfotransferase 2
ENSMUSG00000093805	0.083	0.061	0.16	0.045	0.363	0.119	0.787754	up	0.0698224	0.409627	Gal3st2b	galactose-3-O-sulfotransferase 2B
ENSMUSG00000073608	0.122	0.108	0.038	0.017	0.281	0.028	0.279795	up	0.43109	0.958127	Gal3st2c	galactose-3-O-sulfotransferase 2C
ENSMUSG00000034000	0.648	1.239	0.08	0	1.759	0.012	-0.15119	down	0.643885	0.996876	Neu4	sialidase 4
ENSMUSG00000026285	1.79	0.955	0.594	0.666	0.211	0.31	-1.48975	down	3.68966e-07	1.92471e-05	Pdcd1	programmed cell death 1
ENSMUSG00000051185	5.529	7.059	7.033	6.966	7.802	6.169	0.0936423	up	0.960219	1	Fam174a	family with sequence similarity 174, member A
ENSMUSG00000040710	0.795	0.901	0.784	1.065	1.039	0.8	0.227447	up	0.588922	0.986054	St8sia4	ST8 alpha-N-acetyl-neuraminide alpha-2,8-sialyltransferase 4
ENSMUSG00000040693	3.936	0.615	0.578	0.059	0.092	3.07	-0.670669	down	0.00215278	0.0330346	Slco4c1	solute carrier organic anion transporter family, member 4C1
ENSMUSG00000026331	0	0	0	0	0	0.019	2.87447	up	0.504132	0.958127	Slco6c1	solute carrier organic anion transporter family, member 6c1
ENSMUSG00000044768	0.507	0.676	0.438	0.443	0.685	0.507	0.0123837	up	0.827616	1	Macir	macrophage immunometabolism regulator
ENSMUSG00000040648	3.035	2.796	2.143	2.441	2.811	3.541	0.141001	up	0.854965	1	Ppip5k2	diphosphoinositol pentakisphosphate kinase 2
ENSMUSG00000026333	1.764	2.057	1.696	2.193	1.769	2.347	0.193429	up	0.715046	0.999026	Gin1	gypsy retrotransposon integrase 1
ENSMUSG00000026335	42.144	50.799	48.434	54.395	47.975	66.013	0.252194	up	0.548352	0.973504	Pam	peptidylglycine alpha-amidating monooxygenase
ENSMUSG00000067028	0.007	0.008	0	0.008	0	0.021	0.830075	up	0.763599	1	Cntnap5b	contactin associated protein-like 5B
ENSMUSG00000050840	0.986	1.746	0.59	0.941	2.959	0.556	0.423366	up	0.149988	0.619698	Cdh20	cadherin 20
ENSMUSG00000047496	9.542	6.333	3.778	12.842	3.887	6.815	0.260574	up	0.57673	0.983056	Rnf152	ring finger protein 152
ENSMUSG00000056536	3.377	3.207	2.611	3.798	3.115	3.841	0.225884	up	0.621931	0.992953	Pign	phosphatidylinositol glycan anchor biosynthesis, class N
ENSMUSG00000026319	8.238	5.736	4.263	6.129	5.252	6.333	-0.0419714	down	0.599295	0.987009	Relch	RAB11 binding and LisH domain, coiled-coil and HEAT repeat containing
ENSMUSG00000026321	1.565	1.502	1.183	1.296	1.072	1.73	-0.0525051	down	0.58152	0.98376	Tnfrsf11a	tumor necrosis factor receptor superfamily, member 11a, NFKB activator
ENSMUSG00000038866	5.552	5.623	4.205	5.765	3.946	5.404	-0.0250696	down	0.648728	0.996876	Zcchc2	zinc finger, CCHC domain containing 2
ENSMUSG00000044340	10.248	9.925	5.395	7.399	12.866	6.176	0.0484318	up	0.95233	1	Phlpp1	PH domain and leucine rich repeat protein phosphatase 1
ENSMUSG00000057329	4.057	5.292	3.889	7.741	5.047	6.314	0.528938	up	0.0994705	0.507128	Bcl2	B cell leukemia/lymphoma 2
ENSMUSG00000009905	5.409	7.793	6.503	12.305	6.445	10.271	0.558465	up	0.0825355	0.450349	Kdsr	3-ketodihydrosphingosine reductase
ENSMUSG00000009907	12.705	8.593	7.872	8.781	7.683	10.983	-0.0878276	down	0.472772	0.958127	Vps4b	vacuolar protein sorting 4B
ENSMUSG00000067006	40.762	11.991	4.743	7.229	4.975	17.267	-0.964094	down	4.39577e-05	0.00133264	Serpinb5	serine (or cysteine) peptidase inhibitor, clade B, member 5
ENSMUSG00000059956	0	0.024	0	0	0	0	-3.16993	down	0.504132	0.958127	Serpinb12	serine (or cysteine) peptidase inhibitor, clade B (ovalbumin), member 12
ENSMUSG00000044594	82.623	19.446	18.604	1.858	5.167	41.285	-1.32066	down	5.45738e-08	3.27706e-06	Serpinb3a	serine (or cysteine) peptidase inhibitor, clade B (ovalbumin), member 3A
ENSMUSG00000058017	0	0	0	0	0	0.045	4	up	0.504132	0.958127	Serpinb3d	serine (or cysteine) peptidase inhibitor, clade B (ovalbumin), member 3D
ENSMUSG00000026327	24.509	3.378	1.809	0.816	0.953	4.304	-2.28922	down	1.09258e-17	2.72052e-15	Serpinb11	serine (or cysteine) peptidase inhibitor, clade B (ovalbumin), member 11
ENSMUSG00000067001	0.797	0.493	0.414	0.763	0.44	0.778	0.216949	up	0.74071	1	Serpinb7	serine (or cysteine) peptidase inhibitor, clade B, member 7
ENSMUSG00000062345	3.675	0.929	1.223	0.035	0.309	2.084	-1.26195	down	9.51685e-07	4.51084e-05	Serpinb2	serine (or cysteine) peptidase inhibitor, clade B, member 2
ENSMUSG00000092572	3.153	1.546	1.528	0.417	0.911	5.239	0.0766612	up	0.821811	1	Serpinb10	serine (or cysteine) peptidase inhibitor, clade B (ovalbumin), member 10
ENSMUSG00000026315	13.455	4.13	3.238	2.165	2.057	6.115	-1.01015	down	2.40009e-05	0.000771457	Serpinb8	serine (or cysteine) peptidase inhibitor, clade B, member 8
ENSMUSG00000026312	0.015	0.021	0.007	0.025	0	0.016	-0.0641303	down	0.891482	1	Cdh7	cadherin 7, type 2
ENSMUSG00000047216	3.391	8.264	5.888	11.113	9.828	6.851	0.663683	up	0.0260935	0.211868	Cdh19	cadherin 19, type 2
ENSMUSG00000038702	4.965	6.389	5.662	7.149	5.861	10.002	0.435428	up	0.202913	0.730336	Dsel	dermatan sulfate epimerase-like
ENSMUSG00000070695	0.007	0.046	0.028	0.023	0.021	0	-0.837729	down	0.0583945	0.367054	Cntnap5a	contactin associated protein-like 5A
ENSMUSG00000102030	0.028	0.063	0.042	0.093	0.056	0.122	1.01057	up	0.0444573	0.304787	Gm29106	predicted gene 29106
ENSMUSG00000026374	7.925	9.931	8.698	10.865	9.955	10.82	0.252794	up	0.532593	0.967909	Tsn	translin
ENSMUSG00000026377	11.107	10.205	10.163	9.948	9.914	13.84	0.0986187	up	0.996536	1	Nifk	nucleolar protein interacting with the FHA domain of MKI67
ENSMUSG00000064302	4.692	5.22	5.105	6.426	5.539	5.162	0.18964	up	0.701243	0.998289	Clasp1	CLIP associating protein 1
ENSMUSG00000026380	4.89	1.417	0.828	0.367	0.313	6.678	0.0443819	up	0.67034	0.996876	Tfcp2l1	transcription factor CP2-like 1
ENSMUSG00000048402	2.992	4.284	3.821	6.089	3.337	5.441	0.421845	up	0.223376	0.770655	Gli2	GLI-Kruppel family member GLI2
ENSMUSG00000037035	2.583	3.944	3.574	4.253	2.864	3.528	0.0756559	up	0.958467	1	Inhbb	inhibin beta-B
ENSMUSG00000004451	14.076	14.126	14.718	13.974	11.375	14.905	-0.0925112	down	0.477491	0.958127	Ralb	v-ral simian leukemia viral oncogene B
ENSMUSG00000098923	6.611	7.636	6.832	8.215	6.674	7.242	0.0702525	up	0.942824	1	Tmem185b	transmembrane protein 185B
ENSMUSG00000026383	2.871	2.347	1.798	2.986	1.966	2.639	0.113594	up	0.959163	1	Epb41l5	erythrocyte membrane protein band 4.1 like 5
ENSMUSG00000026384	1.961	2.347	2.437	2.448	2.494	2.557	0.152815	up	0.806338	1	Ptpn4	protein tyrosine phosphatase, non-receptor type 4
ENSMUSG00000036975	2.857	3.014	3.55	2.721	3.458	3.419	0.0268451	up	0.825254	1	Tmem177	transmembrane protein 177
ENSMUSG00000036962	0	0	0.012	0	0	0	-2.32193	down	0.504132	0.958127	Cfap221	cilia and flagella associated protein 221
ENSMUSG00000026387	0.454	0.584	0.89	0.062	0.856	0.135	-0.870738	down	0.00454616	0.0591589	Sctr	secretin receptor
ENSMUSG00000050777	6.439	7.456	8.866	8.073	8.709	7.634	0.10125	up	0.9561	1	Tmem37	transmembrane protein 37
ENSMUSG00000026385	72.429	83.39	105.21	51.231	117.695	54.948	-0.22152	down	0.281861	0.851052	Dbi	diazepam binding inhibitor
ENSMUSG00000026388	0.366	0.619	0.498	0.532	0.349	0.697	0.0894033	up	1	1	3110009E18Rik	RIKEN cDNA 3110009E18 gene
ENSMUSG00000026389	23.526	27.212	33.146	21.169	18.463	36.47	-0.140456	down	0.356398	0.916011	Steap3	STEAP family member 3
ENSMUSG00000036907	2.53	1.469	0.964	0.914	1.292	0.98	-0.63898	down	0.0116149	0.119574	C1ql2	complement component 1, q subcomponent-like 2
ENSMUSG00000026390	0.099	0	0.053	0.022	0.024	0	-1.66141	down	0.0292174	0.229794	Marco	macrophage receptor with collagenous structure
ENSMUSG00000058665	0.014	0.08	0.077	0.032	0.069	0.124	0.389947	up	0.631038	0.993723	En1	engrailed 1
ENSMUSG00000003721	25.001	22.437	22.9	22.582	22.248	27.899	0.0482244	up	0.859357	1	Insig2	insulin induced gene 2
ENSMUSG00000026339	4.219	4.597	4.292	5.403	4.092	5.301	0.174722	up	0.764239	1	Ccdc93	coiled-coil domain containing 93
ENSMUSG00000050534	0.511	0.607	0.07	0.322	0.351	0.056	-0.702258	down	0.0357563	0.258417	Htr5b	5-hydroxytryptamine (serotonin) receptor 5B
ENSMUSG00000001674	8.437	8.082	8.65	8.179	7.865	9.539	0.0235348	up	0.792495	1	Ddx18	DEAD box helicase 18
ENSMUSG00000036815	0.015	0.062	0.017	0.008	0.041	0.003	-0.818553	down	0.0359205	0.259302	Dpp10	dipeptidylpeptidase 10
ENSMUSG00000026341	68.689	49.44	46.088	50.694	40.282	56.668	-0.153478	down	0.334164	0.899641	Actr3	ARP3 actin-related protein 3
ENSMUSG00000026342	12.748	9.708	10.711	9.224	9.074	11.334	-0.162577	down	0.327846	0.891849	Slc35f5	solute carrier family 35, member F5
ENSMUSG00000026343	3.236	2.338	0.942	2.468	1.667	4.265	0.366254	up	0.350712	0.912693	Gpr39	G protein-coupled receptor 39
ENSMUSG00000026344	1.216	1.299	0.422	1.439	0.875	2.318	0.656753	up	0.0413994	0.289347	Lypd1	Ly6/Plaur domain containing 1
ENSMUSG00000049690	0.239	0.589	0.246	0.639	0.603	0.563	0.747376	up	0.0149731	0.143396	Nckap5	NCK-associated protein 5
ENSMUSG00000036155	4.963	5.6	4.378	8.27	5.075	6.331	0.397091	up	0.254102	0.815063	Mgat5	mannoside acetylglucosaminyltransferase 5
ENSMUSG00000026347	1.169	1.44	0.741	0.781	1.998	0.998	0.172934	up	0.675448	0.996876	Tmem163	transmembrane protein 163
ENSMUSG00000026348	0.084	0.062	0.099	0.061	0.133	0.12	0.354143	up	0.642068	0.996876	Acmsd	amino carboxymuconate semialdehyde decarboxylase
ENSMUSG00000026349	12.048	14.445	11.183	16.458	14.174	15.701	0.298373	up	0.426973	0.958127	Ccnt2	cyclin T2
ENSMUSG00000051590	0.014	0.102	0.076	0.078	0.059	0.051	-0.0299015	down	0.880268	1	Map3k19	mitogen-activated protein kinase kinase kinase 19
ENSMUSG00000036104	14.241	13.833	12.188	14.766	12.623	14.656	0.0625108	up	0.908875	1	Rab3gap1	RAB3 GTPase activating protein subunit 1
ENSMUSG00000036086	1.324	1.244	0.924	1.27	1.005	1.145	-0.0300312	down	0.657867	0.996876	Zranb3	zinc finger, RAN-binding domain containing 3
ENSMUSG00000056211	7.827	7.903	7.383	7.722	9.399	8.728	0.161384	up	0.773246	1	R3hdm1	R3H domain containing 1
ENSMUSG00000026353	18.558	18.284	17.671	20.965	18.632	21.298	0.159715	up	0.800608	1	Ubxn4	UBX domain protein 4
ENSMUSG00000026354	0.129	0.034	0.049	0.081	0.029	0.026	-0.629252	down	0.0711481	0.415154	Lct	lactase
ENSMUSG00000026355	7.231	6.789	5.661	6.726	4.991	7.26	-0.0525434	down	0.571045	0.98108	Mcm6	minichromosome maintenance complex component 6
ENSMUSG00000026356	12.052	13.041	12.344	11.771	12.979	13.835	0.0435718	up	0.868917	1	Dars	aspartyl-tRNA synthetase
ENSMUSG00000045382	8.896	8.562	10.522	10.812	6.716	7.401	-0.166552	down	0.324072	0.888829	Cxcr4	chemokine (C-X-C motif) receptor 4
ENSMUSG00000042581	0.21	0.19	0.36	0.106	0.225	0.239	-0.413148	down	0.0909447	0.480859	Thsd7b	thrombospondin, type I, domain containing 7B
ENSMUSG00000026401	0	0.032	0	0	0	0.041	0.330149	up	1	1	Cd55b	CD55 molecule, decay accelerating factor for complement B
ENSMUSG00000026399	6.873	5.432	8.46	2.948	5.801	7.884	-0.320054	down	0.118652	0.561779	Cd55	CD55 molecule, decay accelerating factor for complement
ENSMUSG00000042554	0.018	0	0	0	0	0	-2.80735	down	0.504132	0.958127	Zp3r	zona pellucida 3 receptor
ENSMUSG00000026405	0	0	0.011	0	0	0.036	1.47805	up	0.695061	0.996876	C4bp	complement component 4 binding protein
ENSMUSG00000101904	5.657	3.978	3.133	5.044	4.842	5.157	0.236508	up	0.601569	0.987009	Gm29427	predicted gene 29427
ENSMUSG00000026409	6.534	5.799	4.396	6.397	6.785	6.678	0.247474	up	0.548478	0.973504	Pfkfb2	6-phosphofructo-2-kinase/fructose-2,6-biphosphatase 2
ENSMUSG00000046404	3.016	2.478	2.184	3.258	2.602	3.32	0.257671	up	0.550771	0.974332	Yod1	YOD1 deubiquitinase
ENSMUSG00000042510	60.128	13.354	7.759	4.851	3.722	19.389	-1.53864	down	6.28463e-10	5.75321e-08	AA986860	expressed sequence AA986860
ENSMUSG00000026415	1.572	0.395	0.124	0.174	0.119	0.797	-0.937968	down	0.000692658	0.0135166	Fcamr	Fc receptor, IgA, IgM, high affinity
ENSMUSG00000026417	30.448	2.262	0.386	0.113	0.124	6.446	-2.30757	down	9.36088e-19	2.53354e-16	Pigr	polymeric immunoglobulin receptor
ENSMUSG00000042474	0.19	0.131	0.169	0.13	0.113	0.068	-0.650823	down	0.120333	0.566334	Fcmr	Fc fragment of IgM receptor
ENSMUSG00000026416	0	0	0	0.035	0	0	3.66297	up	0.504132	0.958127	Il20	interleukin 20
ENSMUSG00000016524	0	0.037	0	0	0	0	-3.73697	down	0.504132	0.958127	Il19	interleukin 19
ENSMUSG00000016529	0.029	0.064	0.155	0.032	0.104	0.125	0.0728506	up	1	1	Il10	interleukin 10
ENSMUSG00000016528	50.916	45.746	48.78	41.476	46.275	40.833	-0.177729	down	0.316518	0.880616	Mapkapk2	MAP kinase-activated protein kinase 2
ENSMUSG00000016526	0.706	0.488	0.245	0.34	0.328	0.394	-0.437218	down	0.0868869	0.466536	Dyrk3	dual-specificity tyrosine-(Y)-phosphorylation regulated kinase 3
ENSMUSG00000026427	3.718	3.029	3.882	3.27	3.392	3.935	-0.00434874	down	0.70746	0.998289	Eif2d	eukaryotic translation initiation factor 2D
ENSMUSG00000026430	11.506	4.253	3.968	4.916	3.277	5.278	-0.550213	down	0.0128766	0.128232	Rassf5	Ras association (RalGDS/AF-6) domain family member 5
ENSMUSG00000042349	5.211	4.495	4.69	5.037	3.723	6.001	0.036115	up	0.80366	1	Ikbke	inhibitor of kappaB kinase epsilon
ENSMUSG00000026425	6.862	6.422	6.212	6.874	6.025	7.07	0.0345787	up	0.822595	1	Srgap2	SLIT-ROBO Rho GTPase activating protein 2
ENSMUSG00000055184	0.364	0.287	0.278	0.379	0.227	0.372	0.0739232	up	0.965257	1	Fam72a	family with sequence similarity 72, member A
ENSMUSG00000004552	0.286	0.178	0.191	0.234	0.192	0.179	-0.114016	down	0.625494	0.992953	Ctse	cathepsin E
ENSMUSG00000052688	16.428	10.544	8.686	8.682	7.108	12.11	-0.353927	down	0.0830365	0.452365	Rab7b	RAB7B, member RAS oncogene family
ENSMUSG00000042268	0.032	0.009	0	0.052	0.009	0.056	1.44746	up	0.0208137	0.180369	Slc26a9	solute carrier family 26, member 9
ENSMUSG00000042251	1.579	1.378	1.036	2.114	1.527	1.409	0.338584	up	0.359967	0.920282	Pm20d1	peptidase M20 domain containing 1
ENSMUSG00000013275	44.331	46.856	45.948	40.752	58.936	32.331	-0.05485	down	0.630798	0.993723	Slc41a1	solute carrier family 41, member 1
ENSMUSG00000026433	8.985	11.094	12.164	12.42	11.108	12.772	0.170969	up	0.76696	1	Rab29	RAB29, member RAS oncogene family
ENSMUSG00000026434	18.109	18.955	15.7	22.537	18.853	23.337	0.294799	up	0.445374	0.958127	Nucks1	nuclear casein kinase and cyclin-dependent kinase substrate 1
ENSMUSG00000026435	4.854	2.776	1.31	0.931	2.958	2.299	-0.530586	down	0.0250727	0.205614	Slc45a3	solute carrier family 45, member 3
ENSMUSG00000026436	9.322	9.203	9.033	8.356	7.824	10.554	-0.0437906	down	0.599193	0.987009	Elk4	ELK4, member of ETS oncogene family
ENSMUSG00000059149	3.448	2.475	2.055	3.191	3.394	3.835	0.385129	up	0.27687	0.844172	Mfsd4a	major facilitator superfamily domain containing 4A
ENSMUSG00000026437	4.593	3.873	1.722	1.267	4.817	2.136	-0.309559	down	0.175508	0.679027	Cdk18	cyclin-dependent kinase 18
ENSMUSG00000079330	0.185	0.127	0.123	0.252	0.156	0.176	0.42243	up	0.330938	0.894394	Lemd1	LEM domain containing 1
ENSMUSG00000118219	0.483	0.382	0.212	0.591	0.275	0.392	0.223537	up	0.66886	0.996876	Gm29695	predicted gene, 29695
ENSMUSG00000066936	0.053	0.175	0	0.058	0	0	-1.92101	down	0.123889	0.571768	Gm10188	predicted gene 10188
ENSMUSG00000042115	4.685	2.663	2.311	2.849	2.07	4.192	-0.0842375	down	0.463073	0.958127	Klhdc8a	kelch domain containing 8A
ENSMUSG00000009772	15.521	8.843	5.795	12.222	5.311	8.929	-0.188646	down	0.258779	0.822081	Nuak2	NUAK family, SNF1-like kinase, 2
ENSMUSG00000042066	8.221	13.137	10.091	10.6	14.381	8.193	0.0770317	up	0.96795	1	Tmcc2	transmembrane and coiled-coil domains 2
ENSMUSG00000042046	10.738	10.354	7.951	13.002	11.039	12.071	0.314259	up	0.399994	0.949857	Dstyk	dual serine/threonine and tyrosine protein kinase
ENSMUSG00000026439	7.675	7.93	7.15	9.953	7.576	8.398	0.188248	up	0.719748	0.99951	Rbbp5	retinoblastoma binding protein 5, histone lysine methyltransferase complex subunit
ENSMUSG00000048174	2.826	3.202	2.914	2.797	3.323	3.234	0.0649646	up	0.947235	1	Tmem81	transmembrane protein 81
ENSMUSG00000053024	6.329	9.86	0.834	0.15	15.76	0.314	-0.0693432	down	0.83769	1	Cntn2	contactin 2
ENSMUSG00000026442	6.429	9.351	2.304	2.705	15.958	1.146	0.131421	up	0.647568	0.996876	Nfasc	neurofascin
ENSMUSG00000026443	1.364	1.591	2.149	1.525	2.286	1.841	0.147051	up	0.814672	1	Lrrn2	leucine rich repeat protein 2, neuronal
ENSMUSG00000054387	10.961	12.633	9.684	15.303	12.594	15.939	0.397516	up	0.247435	0.806782	Mdm4	transformed mouse 3T3 cell double minute 4
ENSMUSG00000026447	5.169	4.326	3.294	2.835	4.826	4.136	-0.116455	down	0.457934	0.958127	Pik3c2b	phosphatidylinositol-4-phosphate 3-kinase catalytic subunit type 2 beta
ENSMUSG00000046062	21.942	16.769	14.799	17.465	14.773	19.641	-0.0446553	down	0.586751	0.985164	Ppp1r15b	protein phosphatase 1, regulatory subunit 15B
ENSMUSG00000041757	19.375	8.636	6.976	8.773	7.051	12.822	-0.288458	down	0.128959	0.571768	Plekha6	pleckstrin homology domain containing, family A member 6
ENSMUSG00000103421	0	0.044	0	0.022	0	0	-0.910733	down	0.695061	0.996876	Golt1a	golgi transport 1A
ENSMUSG00000115958	0.051	0	0.046	0	0.122	0	0.321928	up	1	1	Gm28040	predicted gene, 28040
ENSMUSG00000098306	0.026	0.057	0.023	0.028	0.062	0	-0.229026	down	1	1	Gm28040	predicted gene, 28040
ENSMUSG00000116158	0.049	0.108	0.043	0	0.116	0	-0.770518	down	0.410629	0.95513	Kiss1	KiSS-1 metastasis-suppressor
ENSMUSG00000070645	0.092	0	0	0.025	0.027	0	-0.788496	down	0.410629	0.95513	Ren1	renin 1 structural
ENSMUSG00000070644	1.915	2.46	2.593	4.573	2.728	3.318	0.607618	up	0.0605458	0.375406	Etnk2	ethanolamine kinase 2
ENSMUSG00000070643	8.415	6.781	7.008	7.985	5.444	7.918	-0.0567784	down	0.549627	0.973516	Sox13	SRY (sex determining region Y)-box 13
ENSMUSG00000090553	5.21	7.216	5.049	4.265	5.449	7.175	-0.0492	down	0.622417	0.992953	Snrpe	small nuclear ribonucleoprotein E
ENSMUSG00000102976	33.545	33.888	29.547	37.489	31.853	44.347	0.229327	up	0.613667	0.990856	Zc3h11a	zinc finger CCCH type containing 11A
ENSMUSG00000116275	36.77	37.141	32.475	40.823	34.699	47.956	0.21494	up	0.652093	0.996876	Zc3h11a	zinc finger CCCH type containing 11A
ENSMUSG00000094410	16.451	16.598	14.383	18.541	15.64	22.263	0.250945	up	0.558567	0.977349	Zbed6	zinc finger, BED type containing 6
ENSMUSG00000051998	1.729	0.872	1.083	1.043	0.785	1.036	-0.362906	down	0.103277	0.517769	Lax1	lymphocyte transmembrane adaptor 1
ENSMUSG00000026463	4.763	7.323	6.541	8.768	6.491	6.744	0.240269	up	0.561514	0.978958	Atp2b4	ATPase, Ca++ transporting, plasma membrane 4
ENSMUSG00000010311	2.888	22.245	28.559	32.889	22.576	19.183	0.475374	up	0.135818	0.58402	Optc	opticin
ENSMUSG00000041577	128.83	204.586	188.141	200.88	139.842	182.115	0.00353629	up	0.740695	1	Prelp	proline arginine-rich end leucine-rich repeat
ENSMUSG00000041559	521.424	612.891	729.586	639.207	453.187	698.345	-0.0577701	down	0.5509	0.974332	Fmod	fibromodulin
ENSMUSG00000020423	21.334	22.146	14.179	19.095	11.991	14.535	-0.337828	down	0.10444	0.519833	Btg2	BTG anti-proliferation factor 2
ENSMUSG00000026450	9.469	1.294	0.41	1.006	0.524	1.648	-1.81285	down	1.57909e-11	1.9401e-09	Chit1	chitinase 1 (chitotriosidase)
ENSMUSG00000064246	177.631	304.355	379.917	458.574	225.934	301.278	0.193748	up	0.714967	0.999026	Chil1	chitinase-like 1
ENSMUSG00000042451	16.212	19.31	24.577	17.571	24.394	12.588	-0.139675	down	0.424182	0.958127	Mybph	myosin binding protein H
ENSMUSG00000042429	9.051	15.534	14.199	16.121	14.865	10.53	0.0981985	up	0.93517	1	Adora1	adenosine A1 receptor
ENSMUSG00000026459	3.841	4.602	5.944	3.331	6.788	2.801	-0.155126	down	0.425218	0.958127	Myog	myogenin
ENSMUSG00000026458	3.027	3.298	3.431	3.16	3.136	2.932	-0.0802464	down	0.532144	0.967909	Ppfia4	protein tyrosine phosphatase, receptor type, f polypeptide (PTPRF), interacting protein (liprin), alpha 4
ENSMUSG00000042305	13.729	10.876	10.85	12.123	10.66	15.147	0.0973423	up	0.991634	1	Tmem183a	transmembrane protein 183A
ENSMUSG00000050526	0	0	0	0	0.026	0.062	4.92283	up	0.0184479	0.164583	Mgat4f	MGAT4 family, member F
ENSMUSG00000026456	23.791	28.853	28.768	29.512	29.172	23.799	0.0188547	up	0.809137	1	Cyb5r1	cytochrome b5 reductase 1
ENSMUSG00000026457	66.993	59.021	61.89	71.58	57.368	59.449	0.00378015	up	0.732144	1	Adipor1	adiponectin receptor 1
ENSMUSG00000026455	6.643	6.988	6.276	7.708	7.244	7.071	0.145714	up	0.828545	1	Klhl12	kelch-like 12
ENSMUSG00000042229	9.755	9.517	8.693	9.545	9.486	10.969	0.10133	up	0.971866	1	Rabif	RAB interacting factor
ENSMUSG00000046367	0.021	0.114	0.018	0.045	0	0	-1.70044	down	0.0651459	0.391693	Mgat4e	MGAT4 family, member E
ENSMUSG00000042207	7.723	4.977	4.842	5.636	4.709	6.393	-0.0676742	down	0.520727	0.964499	Kdm5b	lysine (K)-specific demethylase 5B
ENSMUSG00000026452	0.058	0.162	0.173	0.155	0.081	0.038	-0.515614	down	0.0831555	0.452852	Syt2	synaptotagmin II
ENSMUSG00000073557	13.955	17.194	16.063	17.223	17.194	15.931	0.0927752	up	0.97458	1	Ppp1r12b	protein phosphatase 1, regulatory subunit 12B
ENSMUSG00000026429	1.324	1.049	1.177	0.852	1.375	0.777	-0.240713	down	0.308291	0.871903	Ube2t	ubiquitin-conjugating enzyme E2T
ENSMUSG00000042793	0.56	0.424	0.226	0.111	0.795	0.146	-0.201337	down	0.409717	0.95513	Lgr6	leucine-rich repeat-containing G protein-coupled receptor 6
ENSMUSG00000097993	0.778	0.426	1.079	0.985	0.682	0.89	0.163318	up	0.852183	1	Ptprv	protein tyrosine phosphatase, receptor type, V
ENSMUSG00000031506	1.828	0.831	1.447	1.161	0.713	0.903	-0.563702	down	0.0161101	0.150654	Ptpn7	protein tyrosine phosphatase, non-receptor type 7
ENSMUSG00000026426	30.943	39.372	34.972	37.779	38.377	31.493	0.0320067	up	0.853652	1	Arl8a	ADP-ribosylation factor-like 8A
ENSMUSG00000026424	14.228	25.904	8.31	1.866	32.467	3.356	-0.362089	down	0.171525	0.66943	Gpr37l1	G protein-coupled receptor 37-like 1
ENSMUSG00000003051	217.51	46.618	25.322	8.954	7.353	70.228	-1.74192	down	4.06317e-12	5.26942e-10	Elf3	E74-like factor 3
ENSMUSG00000041926	41.847	20.206	19.051	16.96	13.98	24.604	-0.546117	down	0.0134019	0.132005	Rnpep	arginyl aminopeptidase (aminopeptidase B)
ENSMUSG00000062580	3.596	4.749	5.311	4.209	5.829	4.475	0.0877921	up	0.970197	1	Timm17a	translocase of inner mitochondrial membrane 17a
ENSMUSG00000048096	5.191	5.972	5.349	6.654	4.866	5.401	0.0352936	up	0.83423	1	Lmod1	leiomodin 1 (smooth muscle)
ENSMUSG00000041889	27.564	39.835	35.074	21.375	49.47	20.578	-0.16461	down	0.40723	0.954613	Shisa4	shisa family member 4
ENSMUSG00000041879	9.878	12.124	11.408	15.043	11.865	12.935	0.254025	up	0.535794	0.969352	Ipo9	importin 9
ENSMUSG00000009418	6.128	6.936	6.777	8.122	7.596	8.397	0.281407	up	0.469198	0.958127	Nav1	neuron navigator 1
ENSMUSG00000026421	122.607	134.265	112.617	109.699	138.606	104.944	-0.0648454	down	0.588024	0.985565	Csrp1	cysteine and glycine-rich protein 1
ENSMUSG00000041801	61.475	53.149	61.529	36.153	48.085	48.819	-0.404777	down	0.062633	0.383577	Phlda3	pleckstrin homology like domain, family A, member 3
ENSMUSG00000026418	11.51	21.86	29.477	17.884	39.497	13.343	0.170348	up	0.662723	0.996876	Tnni1	troponin I, skeletal, slow 1
ENSMUSG00000041782	56.7	15.11	8.829	7.738	4.95	16.464	-1.46779	down	3.64529e-09	2.8724e-07	Lad1	ladinin
ENSMUSG00000026414	2.879	2.05	1.628	2.428	4.802	1.16	0.355491	up	0.292509	0.860787	Tnnt2	troponin T2, cardiac
ENSMUSG00000026413	101.8	25.186	14.474	11.991	9.956	37.196	-1.25807	down	2.22122e-07	1.22364e-05	Pkp1	plakophilin 1
ENSMUSG00000051985	0.258	1.026	1.074	2.201	1.148	1.379	1.00275	up	0.000733702	0.0141402	Igfn1	immunoglobulin-like and fibronectin type III domain containing 1
ENSMUSG00000026411	16.301	21.645	24.198	33.361	20.546	28.039	0.399042	up	0.25488	0.815886	Tmem9	transmembrane protein 9
ENSMUSG00000097918	0.067	0.296	0	0	0	0	-6.93074	down	0.00276552	0.0400357	Ascl5	achaete-scute family bHLH transcription factor 5
ENSMUSG00000026407	19.027	21.411	30.169	11.756	31.003	11.996	-0.366803	down	0.107657	0.529916	Cacna1s	calcium channel, voltage-dependent, L type, alpha 1S subunit
ENSMUSG00000041642	3.207	3.363	2.167	3.679	2.851	2.311	0.0170657	up	0.801323	1	Kif21b	kinesin family member 21B
ENSMUSG00000087230	0.194	0.129	0.058	0.071	0.201	0.278	0.526173	up	0.295812	0.86555	Mroh3	maestro heat-like repeat family member 3
ENSMUSG00000041605	7.667	2.03	1.255	0.868	1.343	3.446	-0.952716	down	7.94964e-05	0.00223247	Inava	innate immunity activator
ENSMUSG00000052759	0.177	0	0.063	0	0.21	0	-0.190103	down	0.852914	1	Gpr25	G protein-coupled receptor 25
ENSMUSG00000041570	6.801	8.366	6.203	12.078	8.466	10.094	0.519674	up	0.105921	0.524634	Camsap2	calmodulin regulated spectrin-associated protein family, member 2
ENSMUSG00000026404	3.371	3.641	3.666	3.66	3.138	3.465	-0.0571726	down	0.587063	0.985417	Ddx59	DEAD box helicase 59
ENSMUSG00000041498	0.438	0.183	0.094	0.246	0.152	0.195	-0.268672	down	0.20133	0.728258	Kif14	kinesin family member 14
ENSMUSG00000041483	4.475	7.18	4.428	7.86	7.672	5.597	0.393624	up	0.22851	0.776964	Zfp281	zinc finger protein 281
ENSMUSG00000026398	0.102	0.188	0.152	0.112	0.122	0.185	-0.0765623	down	0.640095	0.996876	Nr5a2	nuclear receptor subfamily 5, group A, member 2
ENSMUSG00000026395	6.834	4.868	6.429	6.194	4.16	5.493	-0.194214	down	0.2623	0.826704	Ptprc	protein tyrosine phosphatase, receptor type, C
ENSMUSG00000026394	0.02	0	0	0	0	0	-2.9386	down	0.504132	0.958127	Atp6v1g3	ATPase, H+ transporting, lysosomal V1 subunit G3
ENSMUSG00000026393	17.13	20.091	17.196	19.664	20.732	20.961	0.173162	up	0.739932	1	Nek7	NIMA (never in mitosis gene a)-related expressed kinase 7
ENSMUSG00000019230	0	0.032	0.026	0.005	0.023	0	-0.976541	down	0.121032	0.566912	Lhx9	LIM homeobox protein 9
ENSMUSG00000079283	3.121	3.013	4.066	3.601	3.719	4.769	0.245059	up	0.6011	0.987009	2310009B15Rik	RIKEN cDNA 2310009B15 gene
ENSMUSG00000056268	2.569	1.799	1.734	2.666	1.847	2.354	0.170319	up	0.798288	1	Dennd1b	DENN/MADD domain containing 1B
ENSMUSG00000063681	0.035	1.572	0.822	2.761	0.601	0.339	0.606941	up	0.0474515	0.319187	Crb1	crumbs family member 1, photoreceptor morphogenesis associated
ENSMUSG00000033964	2.938	3.966	2.579	4.417	4.04	4.811	0.484405	up	0.133979	0.57878	Zbtb41	zinc finger and BTB domain containing 41
ENSMUSG00000033952	0.821	0.242	0.188	0.206	0.188	0.457	-0.554229	down	0.0158778	0.149154	Aspm	abnormal spindle microtubule assembly
ENSMUSG00000070594	0	0.118	0.021	0	0	0.017	-2.82782	down	0.000822852	0.0153208	Cfhr4	complement factor H-related 4
ENSMUSG00000033898	0	0.072	0.087	0.25	0.117	0.187	1.78168	up	0.000228969	0.00546802	Cfhr2	complement factor H-related 2
ENSMUSG00000026365	22.85	51.334	47.171	78.366	47.456	57.246	0.593134	up	0.0561821	0.358701	Cfh	complement component factor h
ENSMUSG00000052726	0.446	1.054	0.871	1.196	0.804	1.221	0.441532	up	0.198351	0.723338	Kcnt2	potassium channel, subfamily T, member 2
ENSMUSG00000026361	2.845	3.374	2.998	3.735	3.624	3.582	0.247301	up	0.543511	0.971508	Cdc73	cell division cycle 73, Paf1/RNA polymerase II complex component
ENSMUSG00000033849	2.657	1.888	3.744	1.381	2.298	1.985	-0.549135	down	0.0170188	0.156564	B3galt2	UDP-Gal:betaGlcNAc beta 1,3-galactosyltransferase, polypeptide 2
ENSMUSG00000018196	4.747	5.578	4.835	5.765	5.546	4.937	0.0999733	up	0.95309	1	Glrx2	glutaredoxin 2 (thioltransferase)
ENSMUSG00000018199	3.686	6.27	4.613	6.958	6.829	7.451	0.543653	up	0.0816914	0.44779	Ro60	Ro60, Y RNA binding protein
ENSMUSG00000018189	4.035	4.139	3.94	4.198	4.154	4.553	0.0912329	up	1	1	Uchl5	ubiquitin carboxyl-terminal esterase L5
ENSMUSG00000026360	8.071	9.241	11.602	6.267	9.172	5.999	-0.431546	down	0.0568926	0.361526	Rgs2	regulator of G-protein signaling 2
ENSMUSG00000051079	0.023	0.051	0.102	0.075	0.137	0.033	0.470381	up	0.538535	0.969924	Rgs13	regulator of G-protein signaling 13
ENSMUSG00000026358	0.472	0.389	0.319	0.715	0.16	0.212	-0.118122	down	0.461593	0.958127	Rgs1	regulator of G-protein signaling 1
ENSMUSG00000026357	0.749	0.62	0.865	0.572	0.535	1.152	0.0160337	up	0.754426	1	Rgs18	regulator of G-protein signaling 18
ENSMUSG00000035131	0.216	0.249	0.096	0.01	0.398	0.09	-0.170885	down	0.568276	0.980162	Brinp3	bone morphogenetic protein/retinoic acid inducible neural specific 3
ENSMUSG00000056220	11.563	11.343	7.2	10.379	7.934	9.739	-0.101937	down	0.464936	0.958127	Pla2g4a	phospholipase A2, group IVA (cytosolic, calcium-dependent)
ENSMUSG00000032487	3.362	4.571	1.726	4.404	1.662	2.114	-0.239692	down	0.21922	0.762229	Ptgs2	prostaglandin-endoperoxide synthase 2
ENSMUSG00000006007	0.272	10.607	6.234	13.653	3.422	2.03	0.158831	up	0.744425	1	Pdc	phosducin
ENSMUSG00000006010	12.089	14.842	13.516	14.585	14.498	15.02	0.124835	up	0.885014	1	Odr4	odr4 GPCR localization factor homolog
ENSMUSG00000006005	11.608	9.65	9.485	10.374	9.623	11.861	0.0513928	up	0.865519	1	Tpr	translocated promoter region, nuclear basket protein
ENSMUSG00000006014	7.356	9.057	10.303	7.331	8.119	11.107	-0.00861087	down	0.702536	0.998289	Prg4	proteoglycan 4 (megakaryocyte stimulating factor, articular superficial zone protein)
ENSMUSG00000066842	1.208	1.762	1.598	2.832	1.708	2.445	0.61237	up	0.0518745	0.339915	Hmcn1	hemicentin 1
ENSMUSG00000114212	0	0.025	0	0.024	0	0	-0.0524674	down	1	1	Gm47985	predicted gene, 47985
ENSMUSG00000114943	0	0	0	0.025	0.027	0.032	4.85798	up	0.0352187	0.255223	Gm8947	predicted gene 8947
ENSMUSG00000114694	0	0.093	0.037	0.046	0.05	0.241	1.35411	up	0.19931	0.723864	Gm47995	predicted gene, 47995
ENSMUSG00000114591	0	0	0.036	0.044	0	0	0.269187	up	1	1	Gm47996	predicted gene, 47996
ENSMUSG00000023150	37.667	36.696	37.297	35.875	38.838	43.192	0.0785104	up	0.963146	1	Ivns1abp	influenza virus NS1A binding protein
ENSMUSG00000052748	2.639	2.946	2.639	3.027	2.371	3.097	0.0467569	up	0.863495	1	Swt1	SWT1 RNA endoribonuclease homolog (S. cerevisiae)
ENSMUSG00000053286	9.133	8.883	9.406	9.939	8.141	9.793	0.0235319	up	0.788427	1	Trmt1l	tRNA methyltransferase 1 like
ENSMUSG00000026484	9.567	10.61	9.173	13.032	10.792	12.592	0.311183	up	0.40792	0.954745	Rnf2	ring finger protein 2
ENSMUSG00000026483	14.837	21.905	17.265	35.517	22.009	28.668	0.674411	up	0.02793	0.222998	Niban1	niban apoptosis regulator 1
ENSMUSG00000043019	6.954	7.534	6.28	8.885	7.626	9.837	0.343287	up	0.345774	0.908332	Edem3	ER degradation enhancer, mannosidase alpha-like 3
ENSMUSG00000032666	3.062	2.959	2.406	3.076	2.54	3.342	0.0881271	up	0.979964	1	1700025G04Rik	RIKEN cDNA 1700025G04 gene
ENSMUSG00000014980	6.276	9.146	9.424	7.509	7.558	8.497	-0.0764197	down	0.547739	0.973411	Tsen15	tRNA splicing endonuclease subunit 15
ENSMUSG00000032649	4.129	4.457	2.499	5.485	4.717	3.37	0.291953	up	0.428417	0.958127	Colgalt2	collagen beta(1-O)galactosyltransferase 2
ENSMUSG00000026482	10.167	14.027	14.776	16.536	11.144	15.106	0.134765	up	0.880779	1	Rgl1	ral guanine nucleotide dissociation stimulator,-like 1
ENSMUSG00000055547	0	0	0.022	0.027	0	0.069	1.9855	up	0.305004	0.869213	Apobec4	apolipoprotein B mRNA editing enzyme, catalytic polypeptide-like 4 (putative)
ENSMUSG00000008475	86.24	55.323	57.729	54.037	54.396	75.818	-0.11321	down	0.415682	0.958127	Arpc5	actin related protein 2/3 complex, subunit 5
ENSMUSG00000026480	3.213	3.486	4.226	3.542	3.446	3.401	-0.0725561	down	0.547422	0.973411	Ncf2	neutrophil cytosolic factor 2
ENSMUSG00000042772	10.194	10.88	9.771	12.097	11.16	11.525	0.173288	up	0.750056	1	Smg7	SMG7 nonsense mediated mRNA decay factor
ENSMUSG00000042751	0.975	3.202	2.445	6.933	3.345	3.448	1.05123	up	0.000327311	0.00734679	Nmnat2	nicotinamide nucleotide adenylyltransferase 2
ENSMUSG00000026479	5.126	1.747	1.132	0.826	1.04	2.746	-0.795111	down	0.000682641	0.0133351	Lamc2	laminin, gamma 2
ENSMUSG00000026478	24.056	27.24	27.867	25.658	27.955	31.227	0.0999147	up	0.966753	1	Lamc1	laminin, gamma 1
ENSMUSG00000042708	0.104	0.205	0.041	0.063	0.346	0.066	0.437342	up	0.271005	0.837274	Shcbp1l	Shc SH2-domain binding protein 1-like
ENSMUSG00000042699	17.238	15.66	13.11	19.663	14.516	17.749	0.174617	up	0.767002	1	Dhx9	DEAH (Asp-Glu-Ala-His) box polypeptide 9
ENSMUSG00000042684	1.249	1.475	2.22	1.962	2.167	1.912	0.28895	up	0.482076	0.958127	Npl	N-acetylneuraminate pyruvate lyase
ENSMUSG00000042671	0.041	0.316	0.225	0.12	0.17	0.029	-0.861376	down	0.00362357	0.0498675	Rgs8	regulator of G-protein signaling 8
ENSMUSG00000026475	3.154	3.749	2.875	2.679	3.312	1.953	-0.299572	down	0.1746	0.677329	Rgs16	regulator of G-protein signaling 16
ENSMUSG00000066800	14.297	4.841	4.169	3.672	2.99	6.665	-0.806272	down	0.000535366	0.0109148	Rnasel	ribonuclease L (2', 5'-oligoisoadenylate synthetase-dependent)
ENSMUSG00000042641	0.1	0.132	0.035	0.196	0.059	0.128	0.515641	up	0.260054	0.823834	Rgsl1	regulator of G-protein signaling like 1
ENSMUSG00000045968	20.438	13.404	19.244	105.086	13.909	14.957	1.33526	up	6.09137e-06	0.000231683	Teddm2	transmembrane epididymal family member 2
ENSMUSG00000043282	0.06	0.05	0.013	0.082	0.036	0.022	0.182591	up	0.875706	1	Teddm1b	transmembrane epididymal protein 1B
ENSMUSG00000047053	0	0.127	0.051	0	0	0	-5.91488	down	0.00148912	0.0243728	Teddm1a	transmembrane epididymal protein 1A
ENSMUSG00000026473	285.017	423.403	390.064	557.366	376.801	349.396	0.22464	up	0.601565	0.987009	Glul	glutamate-ammonia ligase (glutamine synthetase)
ENSMUSG00000066797	0.06	0.022	0	0.219	0.072	0.115	2.26657	up	0.000166179	0.00413234	Zfp648	zinc finger protein 648
ENSMUSG00000004110	0.113	0.296	0.117	0.267	0.368	0.298	0.823241	up	0.00621386	0.0751579	Cacna1e	calcium channel, voltage-dependent, R type, alpha 1E subunit
ENSMUSG00000056708	26.777	13.626	10.17	11.833	9.363	13.531	-0.542271	down	0.0147375	0.14194	Ier5	immediate early response 5
ENSMUSG00000026471	24.108	16.157	14.771	20.142	13.922	20.184	-0.0208045	down	0.636055	0.995168	Mr1	major histocompatibility complex, class I-related
ENSMUSG00000026470	9.586	8.402	7.518	7.933	8.325	7.718	-0.0892348	down	0.503976	0.958127	Stx6	syntaxin 6
ENSMUSG00000033722	3.362	7.335	5.741	12.215	6.667	8.208	0.720622	up	0.0174614	0.159302	BC034090	cDNA sequence BC034090
ENSMUSG00000026469	7.78	8.124	6.797	12.109	8.154	10.894	0.456749	up	0.174013	0.675754	Xpr1	xenotropic and polytropic retrovirus receptor 1
ENSMUSG00000033701	3.542	3.366	3.874	3.619	3.246	3.051	-0.12076	down	0.428143	0.958127	Acbd6	acyl-Coenzyme A binding domain containing 6
ENSMUSG00000026468	0	0.234	0.159	0.174	0.063	0	-0.722466	down	0.0308605	0.238247	Lhx4	LIM homeobox protein 4
ENSMUSG00000033684	32.891	18.683	20.155	20.355	15.413	23.995	-0.263292	down	0.160892	0.645332	Qsox1	quiescin Q6 sulfhydryl oxidase 1
ENSMUSG00000033671	4.544	4.314	3.424	5	4.068	4.787	0.173821	up	0.761712	1	Cep350	centrosomal protein 350
ENSMUSG00000026466	26.004	28.751	27.865	31.186	24.828	28.103	0.0259054	up	0.802235	1	Tor1aip1	torsin A interacting protein 1
ENSMUSG00000050565	28.611	23.403	19.25	26.717	19.537	24.409	-0.0122179	down	0.676554	0.996876	Tor1aip2	torsin A interacting protein 2
ENSMUSG00000015484	0.176	0.184	0.122	0.16	0.35	0.056	0.230444	up	0.596433	0.987009	Fam163a	family with sequence similarity 163, member A
ENSMUSG00000060985	0.01	0.1	0.027	0.099	0.072	0.116	1.05063	up	0.0250811	0.205614	Tdrd5	tudor domain containing 5
ENSMUSG00000026602	0.293	0.404	0.108	0.053	0.683	0.175	0.177839	up	0.673351	0.996876	Nphs2	nephrosis 2, podocin
ENSMUSG00000026601	0.05	0.082	0.081	0.144	0.128	0.035	0.521237	up	0.253852	0.814691	Axdnd1	axonemal dynein light chain domain containing 1
ENSMUSG00000078193	5.81	6.316	5.695	5.036	5.192	6.6	-0.0827002	down	0.552414	0.974961	Gm2000	predicted gene 2000
ENSMUSG00000026600	4.658	8.745	8.271	15.924	7.325	9.654	0.602186	up	0.0553139	0.35461	Soat1	sterol O-acyltransferase 1
ENSMUSG00000026596	3.077	2.863	2.24	3.593	2.953	3.178	0.249365	up	0.553894	0.975077	Abl2	v-abl Abelson murine leukemia viral oncogene 2 (arg, Abelson-related gene)
ENSMUSG00000060519	15.706	15.062	13.262	14.434	10.774	14.978	-0.131784	down	0.387103	0.94154	Tor3a	torsin family 3, member A
ENSMUSG00000033557	23.587	20.598	19.214	23.974	19.245	23.391	0.0712754	up	0.924622	1	Fam20b	FAM20B, glycosaminoglycan xylosylkinase
ENSMUSG00000026594	4.329	3.112	1.901	3.041	2.704	3.115	-0.0763996	down	0.519468	0.964191	Ralgps2	Ral GEF with PH domain and SH3 binding motif 2
ENSMUSG00000033544	13.705	11.666	14.296	9.481	11.163	15.546	-0.132338	down	0.386222	0.940572	Angptl1	angiopoietin-like 1
ENSMUSG00000026592	0.035	0	0.031	0.076	0.083	0	1.23133	up	0.410629	0.95513	Tex35	testis expressed 35
ENSMUSG00000070565	2.959	2.941	2.147	2.946	3.228	2.718	0.144006	up	0.817787	1	Rasal2	RAS protein activator like 2
ENSMUSG00000033488	4.397	6.043	6.401	8.386	5.9	6.761	0.321585	up	0.391261	0.945986	Cryzl2	crystallin zeta like 2
ENSMUSG00000026589	2.993	3.036	3.81	3.065	2.575	4.475	0.0399007	up	0.814381	1	Sec16b	SEC16 homolog B (S. cerevisiae)
ENSMUSG00000004031	0.129	0.26	0.076	0.07	0.34	0.041	-0.0438162	down	0.90929	1	Brinp2	bone morphogenic protein/retinoic acid inducible neural-specific 2
ENSMUSG00000026587	0.474	0.838	0.33	0.132	1.115	0.093	-0.292628	down	0.277354	0.844958	Astn1	astrotactin 1
ENSMUSG00000073530	2.401	4.827	7.603	9.125	2.799	5.831	0.259561	up	0.568468	0.980162	Pappa2	pappalysin 2
ENSMUSG00000040782	8.399	7.136	8.16	6.497	8.442	8.234	-0.0321337	down	0.64885	0.996876	Cop1	COP1, E3 ubiquitin ligase
ENSMUSG00000015829	1.205	3.777	0.996	5.36	4.73	3.735	1.20913	up	1.84551e-05	0.000618759	Tnr	tenascin R
ENSMUSG00000090394	4.46	5.166	4.562	5.463	4.088	4.744	0.0108371	up	0.762159	1	4930523C07Rik	RIKEN cDNA 4930523C07 gene
ENSMUSG00000026725	2.131	0.642	0.227	0.656	0.537	1.926	0.0560661	up	0.778225	1	Tnn	tenascin N
ENSMUSG00000058267	8.94	8.434	8.961	7.949	10.152	10.25	0.106406	up	0.945749	1	Mrps14	mitochondrial ribosomal protein S14
ENSMUSG00000014226	16.583	19.137	17.201	19.05	20.191	20.87	0.183779	up	0.714027	0.999026	Cacybp	calcyclin binding protein
ENSMUSG00000026721	4.788	3.883	3.122	3.422	3.257	5.084	-0.00367379	down	0.696484	0.997072	Rabgap1l	RAB GTPase activating protein 1-like
ENSMUSG00000118401	0.07	0.359	0.103	0.228	0.387	0.133	0.489274	up	0.26061	0.824198	Gpr52	G protein-coupled receptor 52
ENSMUSG00000040423	4.363	4.93	3.913	5.493	5.178	6.265	0.358827	up	0.310621	0.874335	Rc3h1	RING CCCH (C3H) domains 1
ENSMUSG00000026715	3.404	4.354	3.461	5.46	4.251	4.401	0.330899	up	0.361507	0.921533	Serpinc1	serine (or cysteine) peptidase inhibitor, clade C (antithrombin), member 1
ENSMUSG00000043467	1.388	1.791	1.365	2.462	1.818	1.989	0.464011	up	0.157732	0.639107	Zbtb37	zinc finger and BTB domain containing 37
ENSMUSG00000026709	2.721	2.991	2.512	3.429	2.529	2.886	0.104822	up	0.964187	1	Dars2	aspartyl-tRNA synthetase 2 (mitochondrial)
ENSMUSG00000026708	0.877	0.738	0.594	0.673	0.549	0.872	-0.0770245	down	0.526433	0.96593	Cenpl	centromere protein L
ENSMUSG00000026705	6.322	6.295	5.85	6.503	5.752	6.078	-0.0105049	down	0.704345	0.998289	Klhl20	kelch-like 20
ENSMUSG00000044835	0.204	0.573	0.127	0.4	0.4	0.437	0.451166	up	0.203023	0.730532	Ankrd45	ankyrin repeat domain 45
ENSMUSG00000049160	0	0	0.028	0	0	0	-3.36923	down	0.504132	0.958127	Tex50	testis expressed 50
ENSMUSG00000026701	106.157	128.091	72.491	91.463	129.118	80.998	-0.0244754	down	0.723787	1	Prdx6	peroxiredoxin 6
ENSMUSG00000026700	0.041	0.046	0	0	0.049	0	-0.791413	down	0.410629	0.95513	Tnfsf4	tumor necrosis factor (ligand) superfamily, member 4
ENSMUSG00000066755	0.184	0.061	0.098	0.08	0.154	0.079	-0.130847	down	0.690195	0.996876	Tnfsf18	tumor necrosis factor (ligand) superfamily, member 18
ENSMUSG00000000817	0.726	0.152	0.314	0.129	0.187	0.197	-1.21157	down	0.000275176	0.00636792	Fasl	Fas ligand (TNF superfamily, member 6)
ENSMUSG00000040297	10.313	8.925	5.763	10.351	8.149	8.536	0.112883	up	0.937368	1	Suco	SUN domain containing ossification factor
ENSMUSG00000086277	0	0.085	0	0	0	0	-4.87447	down	0.131224	0.571768	4930558K02Rik	RIKEN cDNA 4930558K02 gene
ENSMUSG00000026698	11.443	7.561	6.241	6.65	6.418	8.101	-0.254012	down	0.184711	0.6987	Pigc	phosphatidylinositol glycan anchor biosynthesis, class C
ENSMUSG00000040265	0.866	1.708	1.048	0.946	2.307	0.874	0.188161	up	0.598043	0.987009	Dnm3	dynamin 3
ENSMUSG00000026694	2.68	3.224	2.924	3.775	3.133	3.737	0.269934	up	0.505615	0.95894	Eef1aknmt	EEF1A lysine and N-terminal methyltransferase
ENSMUSG00000026696	8.309	12.343	10.163	13.614	13.342	13.436	0.390403	up	0.246244	0.805476	Vamp4	vesicle-associated membrane protein 4
ENSMUSG00000026697	179.249	278.476	323.288	401.744	199.837	420.572	0.388191	up	0.282391	0.851688	Myoc	myocilin
ENSMUSG00000091060	22.882	31.292	49.596	49.479	32.591	59.686	0.450009	up	0.194713	0.719255	Myocos	myocilin opposite strand
ENSMUSG00000040225	10.734	10.861	8.494	12.757	10.647	12.689	0.262459	up	0.520129	0.964191	Prrc2c	proline-rich coiled-coil 2C
ENSMUSG00000026692	0.321	0.609	0.319	0.364	0.765	0.459	0.345699	up	0.34901	0.911449	Fmo4	flavin containing monooxygenase 4
ENSMUSG00000040181	23.867	58.857	50.624	72.662	36.878	46.651	0.22811	up	0.596706	0.987009	Fmo1	flavin containing monooxygenase 1
ENSMUSG00000040170	13.678	28.066	13.891	22.958	10.312	19.111	-0.0869443	down	0.503154	0.958127	Fmo2	flavin containing monooxygenase 2
ENSMUSG00000095576	0.039	0.579	0.035	0.339	0.093	0.139	-0.192645	down	0.634938	0.994837	Fmo6	flavin containing monooxygenase 6
ENSMUSG00000026691	0	0.123	0.083	0.345	0	0.053	0.940099	up	0.0648315	0.391693	Fmo3	flavin containing monooxygenase 3
ENSMUSG00000026586	12.905	14.46	12.782	13.896	14.323	17.687	0.193377	up	0.697101	0.997072	Prrx1	paired related homeobox 1
ENSMUSG00000040124	4.115	5.495	4.375	5.978	4.615	5.541	0.206183	up	0.664291	0.996876	Gorab	golgin, RAB6-interacting
ENSMUSG00000040113	2.86	2.066	1.518	0.584	5.688	0.854	0.145072	up	0.693786	0.996876	Mettl11b	methyltransferase like 11B
ENSMUSG00000026585	6.947	9.275	8.633	9.414	9.689	9.327	0.193856	up	0.678736	0.996876	Kifap3	kinesin-associated protein 3
ENSMUSG00000026584	5.101	4.751	4.244	6.178	4.648	6.31	0.28169	up	0.490606	0.958127	Scyl3	SCY1-like 3 (S. cerevisiae)
ENSMUSG00000041406	2.156	2.158	1.916	2.904	2.18	2.843	0.347394	up	0.354193	0.914497	BC055324	cDNA sequence BC055324
ENSMUSG00000041396	2.061	2.801	2.769	4.965	3.054	3.487	0.592251	up	0.0704464	0.412217	Mettl18	methyltransferase like 18
ENSMUSG00000026582	0.94	2.997	1.114	2.551	0.327	0.56	-0.554598	down	0.0224099	0.190489	Sele	selectin, endothelial cell
ENSMUSG00000026581	0.688	0.568	0.44	0.913	0.491	0.46	0.136036	up	0.893176	1	Sell	selectin, lymphocyte
ENSMUSG00000026580	1.278	4.045	1.238	2.893	0.724	0.689	-0.607222	down	0.0128121	0.12812	Selp	selectin, platelet
ENSMUSG00000026579	0.537	1.4	0.991	2.419	1.799	1.64	0.999754	up	0.000663995	0.013039	F5	coagulation factor V
ENSMUSG00000040918	17.963	11.008	7.39	15.202	8.881	9.352	-0.121022	down	0.402174	0.951815	Slc19a2	solute carrier family 19 (thiamine transporter), member 2
ENSMUSG00000026578	7.39	7.406	8.001	10.414	8.876	8.035	0.261346	up	0.522203	0.964948	Ccdc181	coiled-coil domain containing 181
ENSMUSG00000026577	7.002	5.877	5.345	5.486	6.325	5.479	-0.075889	down	0.543069	0.971508	Blzf1	basic leucine zipper nuclear factor 1
ENSMUSG00000026575	27.383	37.005	32.846	50.195	39.374	41.168	0.427123	up	0.199919	0.724971	Nme7	NME/NM23 family member 7
ENSMUSG00000026576	102.069	139.239	129.056	193.096	152.603	134.607	0.375007	up	0.272675	0.839052	Atp1b1	ATPase, Na+/K+ transporting, beta 1 polypeptide
ENSMUSG00000026574	118.704	82.323	187.845	37.555	84.306	152.667	-0.502337	down	0.0215377	0.184927	Dpt	dermatopontin
ENSMUSG00000026573	1.018	0.16	0.711	0.555	0.433	0.208	-0.65808	down	0.0982853	0.503422	Xcl1	chemokine (C motif) ligand 1
ENSMUSG00000026572	0.014	0	0	0	0	0	-2.5025	down	0.504132	0.958127	Tbx19	T-box 19
ENSMUSG00000040848	27.435	26.892	20.848	37.391	21.294	30.315	0.243543	up	0.585685	0.984643	Sft2d2	SFT2 domain containing 2
ENSMUSG00000040843	5.447	6.538	5.656	6.707	6.268	6.886	0.170979	up	0.755572	1	Tiprl	TIP41, TOR signalling pathway regulator-like (S. cerevisiae)
ENSMUSG00000040836	1.895	2.567	1.903	2.385	2.616	2.586	0.25326	up	0.521239	0.964742	Gpr161	G protein-coupled receptor 161
ENSMUSG00000026571	9.077	12.806	14.608	11.207	13.246	11.369	-0.0266926	down	0.684547	0.996876	Dcaf6	DDB1 and CUL4 associated factor 6
ENSMUSG00000026568	71.219	67.203	92.178	45.791	95.766	60.32	-0.191913	down	0.315471	0.879318	Mpc2	mitochondrial pyruvate carrier 2
ENSMUSG00000026567	0.05	0.028	0.056	0.027	0.03	0.009	-0.989508	down	0.0250374	0.205436	Adcy10	adenylate cyclase 10
ENSMUSG00000026566	21.518	26.323	25.903	29.669	26.662	31.87	0.25826	up	0.527333	0.966155	Mpzl1	myelin protein zero-like 1
ENSMUSG00000040723	7.509	10.709	13.021	7.532	11.139	6.553	-0.308518	down	0.15236	0.625759	Rcsd1	RCSD domain containing 1
ENSMUSG00000040713	23.005	29.537	31.773	32.542	28.101	29.936	0.103384	up	0.957948	1	Creg1	cellular repressor of E1A-stimulated genes 1
ENSMUSG00000005763	2.803	3.12	2.105	3.569	2.863	3.294	0.276712	up	0.486526	0.958127	Cd247	CD247 antigen
ENSMUSG00000026565	2.092	2.471	1.623	2.718	2.482	2.523	0.320015	up	0.376368	0.932601	Pou2f1	POU domain, class 2, transcription factor 1
ENSMUSG00000026564	4.188	5.232	5.717	2.296	6.344	2.66	-0.421659	down	0.0739642	0.423706	Dusp27	dual specificity phosphatase 27 (putative)
ENSMUSG00000000544	0.423	0.067	0.027	0.116	0.018	0.173	-0.746243	down	0.03062	0.236782	Gpa33	glycoprotein A33 (transmembrane)
ENSMUSG00000040629	0.066	0.073	0.039	0.024	0.052	0.126	0.179634	up	1	1	Mael	maelstrom spermatogenic transposon silencer
ENSMUSG00000040612	4.954	9.711	7.183	13.053	9.977	9.315	0.565977	up	0.0668136	0.398772	Ildr2	immunoglobulin-like domain containing receptor 2
ENSMUSG00000026563	7.983	8.409	7.794	7.924	10.02	9.374	0.175659	up	0.732194	1	Tada1	transcriptional adaptor 1
ENSMUSG00000040596	6.819	10.346	6.264	8.715	11.745	8.034	0.28233	up	0.418417	0.958127	Pogk	pogo transposable element with KRAB domain
ENSMUSG00000060568	0.691	0.61	0.812	0.794	0.867	0.757	0.194263	up	0.706862	0.998289	Fam78b	family with sequence similarity 78, member B
ENSMUSG00000026558	6.764	5.032	4.243	5.139	4.527	5.276	-0.102191	down	0.456341	0.958127	Uck2	uridine-cytidine kinase 2
ENSMUSG00000052428	9.993	11.809	11.285	12.719	10.975	13.461	0.167278	up	0.776336	1	Tmco1	transmembrane and coiled-coil domains 1
ENSMUSG00000026687	13.439	16.352	15.721	21.915	16.141	16.864	0.271068	up	0.496053	0.958127	Aldh9a1	aldehyde dehydrogenase 9, subfamily A1
ENSMUSG00000026688	38.406	39.237	47.497	23.986	46.876	33.17	-0.266509	down	0.198015	0.723023	Mgst3	microsomal glutathione S-transferase 3
ENSMUSG00000040485	1.963	1.945	0.976	1.343	3.33	1.142	0.251574	up	0.507057	0.959629	Lrrc52	leucine rich repeat containing 52
ENSMUSG00000015843	2.268	2.758	3.678	2.277	3.965	2.155	-0.0517864	down	0.655927	0.996876	Rxrg	retinoid X receptor gamma
ENSMUSG00000026686	2.419	4.225	4.119	3.129	4.696	2.803	-0.018205	down	0.752808	1	Lmx1a	LIM homeobox transcription factor 1 alpha
ENSMUSG00000052534	13.3	12.927	10.246	14.26	11.963	16.922	0.242346	up	0.580582	0.983362	Pbx1	pre B cell leukemia homeobox 1
ENSMUSG00000026683	1.472	0.516	0.391	0.526	0.508	1.063	-0.181784	down	0.301794	0.868949	Nuf2	NUF2, NDC80 kinetochore complex component
ENSMUSG00000026678	53.783	107.04	103.853	122.291	92.975	96.829	0.237755	up	0.56161	0.978958	Rgs5	regulator of G-protein signaling 5
ENSMUSG00000038530	3.892	5.563	5.182	3.387	6.547	3.884	-0.0830535	down	0.580961	0.983362	Rgs4	regulator of G-protein signaling 4
ENSMUSG00000070532	3.816	5.637	1.072	0.144	9.955	0.188	-0.0329884	down	0.93759	1	Ccdc190	coiled-coil domain containing 190
ENSMUSG00000026675	4.928	4.099	2.163	3.767	4.193	3.277	0.00604527	up	0.777255	1	Hsd17b7	hydroxysteroid (17-beta) dehydrogenase 7
ENSMUSG00000026674	25.115	29.426	37.073	29.689	28.044	43.141	0.13891	up	0.877111	1	Ddr2	discoidin domain receptor family, member 2
ENSMUSG00000026670	20.558	20.39	21.044	17.044	16.707	22.958	-0.128498	down	0.39808	0.948749	Uap1	UDP-N-acetylglucosamine pyrophosphorylase 1
ENSMUSG00000026667	13.898	14.806	11.412	22.189	14.837	17.765	0.449732	up	0.178788	0.685655	Uhmk1	U2AF homology motif (UHM) kinase 1
ENSMUSG00000073494	0.015	0	0	0	0	0	-2.58496	down	0.504132	0.958127	Sh2d1b2	SH2 domain containing 1B2
ENSMUSG00000102418	0.463	0.379	0.558	0.734	0.552	0.385	0.254785	up	0.609981	0.990106	Sh2d1b1	SH2 domain containing 1B1
ENSMUSG00000102752	5.485	5.569	4.6	7.212	5.635	6.481	0.304108	up	0.428176	0.958127	Gm7694	predicted gene 7694
ENSMUSG00000042800	0	0.109	0	0.108	0	0	-0.0129391	down	1	1	Spata46	spermatogenesis associated 46
ENSMUSG00000038473	0.801	0.428	0.423	0.957	0.701	0.663	0.489779	up	0.18574	0.7017	Nos1ap	nitric oxide synthase 1 (neuronal) adaptor protein
ENSMUSG00000038463	17.2	19.926	32.076	16.534	16.878	25.728	-0.226669	down	0.21838	0.760017	Olfml2b	olfactomedin-like 2B
ENSMUSG00000026663	8.165	8.111	7.046	10.327	7.478	8.775	0.188627	up	0.722759	0.999985	Atf6	activating transcription factor 6
ENSMUSG00000026659	5.198	6.531	5.1	7.096	5.748	7.713	0.288634	up	0.462027	0.958127	Dusp12	dual specificity phosphatase 12
ENSMUSG00000096968	4.142	3.8	4.549	5.131	3.66	4.727	0.113966	up	0.967321	1	Gm26620	predicted gene, 26620
ENSMUSG00000070524	0.118	0.131	0.158	0.323	0.071	0.042	0.098597	up	1	1	Fcrlb	Fc receptor-like B
ENSMUSG00000038421	0.283	0.096	0.29	0.333	0.208	0.374	0.450033	up	0.398011	0.948749	Fcrla	Fc receptor-like A
ENSMUSG00000026656	9.242	15.008	11.742	11.471	8.835	8.052	-0.343888	down	0.109325	0.534277	Fcgr2b	Fc receptor, IgG, low affinity IIb
ENSMUSG00000059089	3.391	4.943	6.43	3.635	4.184	2.728	-0.485134	down	0.0414889	0.289646	Fcgr4	Fc receptor, IgG, low affinity IV
ENSMUSG00000059498	16.153	22.998	31.073	22.42	18.078	18.197	-0.258714	down	0.189721	0.709576	Fcgr3	Fc receptor, IgG, low affinity III
ENSMUSG00000026649	0.772	1.23	1.029	1.497	1.022	1.104	0.257158	up	0.557263	0.976959	Cfap126	cilia and flagella associated protein 126
ENSMUSG00000058076	30.443	34.608	43.595	30.023	44.721	29.806	-0.0554404	down	0.617867	0.992369	Sdhc	succinate dehydrogenase complex, subunit C, integral membrane protein
ENSMUSG00000056569	26.841	21.12	24.912	13.895	25.807	12.931	-0.469394	down	0.0418714	0.291571	Mpz	myelin protein zero
ENSMUSG00000038370	23.388	27.667	23.57	19.475	29.907	24.902	-0.00660726	down	0.75338	1	Pcp4l1	Purkinje cell protein 4-like 1
ENSMUSG00000005677	7.671	8.935	10.152	7.63	10.67	8.775	0.0169892	up	0.811885	1	Nr1i3	nuclear receptor subfamily 1, group I, member 3
ENSMUSG00000005674	8.041	9.19	10.829	8.173	11.157	9.082	0.0179835	up	0.812589	1	Tomm40l	translocase of outer mitochondrial membrane 40-like
ENSMUSG00000005681	0.566	0.469	0.818	0.464	0.169	1.722	0.345367	up	0.669572	0.996876	Apoa2	apolipoprotein A-II
ENSMUSG00000058715	44.379	53.338	72.55	56.817	42.581	49.664	-0.191883	down	0.27991	0.848706	Fcer1g	Fc receptor, IgE, high affinity I, gamma polypeptide
ENSMUSG00000013593	133.572	145.384	190.178	99.547	186.63	114.542	-0.227408	down	0.256316	0.818651	Ndufs2	NADH:ubiquinone oxidoreductase core subunit S2
ENSMUSG00000006403	5.202	6.367	2.171	0.759	10.436	0.984	-0.173946	down	0.491439	0.958127	Adamts4	a disintegrin-like and metallopeptidase (reprolysin type) with thrombospondin type 1 motif, 4
ENSMUSG00000052423	28.048	20.362	15.972	16.514	11.748	23.806	-0.306245	down	0.118508	0.561732	B4galt3	UDP-Gal:betaGlcNAc beta 1,4-galactosyltransferase, polypeptide 3
ENSMUSG00000062729	25.925	26.565	28.955	34.324	28.592	34.76	0.262169	up	0.528471	0.966468	Ppox	protoporphyrinogen oxidase
ENSMUSG00000053483	15.383	17.655	17.851	18.345	14.033	16.957	-0.0447397	down	0.602736	0.987388	Usp21	ubiquitin specific peptidase 21
ENSMUSG00000062963	50.048	44.219	51.119	40.511	50.082	49.862	-0.0497793	down	0.599936	0.987009	Ufc1	ubiquitin-fold modifier conjugating enzyme 1
ENSMUSG00000013973	13.242	14.321	14.057	13.918	13.788	14.554	0.0220142	up	0.801072	1	Dedd	death effector domain-containing
ENSMUSG00000013997	19.145	20.297	20.033	21.361	18.987	20.83	0.0407276	up	0.8492	1	Nit1	nitrilase 1
ENSMUSG00000006412	16.293	20.894	17.017	16.167	21.834	14.468	-0.0469314	down	0.654052	0.996876	Pfdn2	prefoldin 2
ENSMUSG00000045259	5.516	6.463	6.919	7.485	7.357	5.725	0.122079	up	0.887283	1	Klhdc9	kelch domain containing 9
ENSMUSG00000006411	52.651	12.946	6.756	5.728	4.342	14.868	-1.53659	down	7.84948e-10	6.98043e-08	Nectin4	nectin cell adhesion molecule 4
ENSMUSG00000048865	5.111	4.724	5.917	5.098	3.629	4.89	-0.210083	down	0.244769	0.802505	Arhgap30	Rho GTPase activating protein 30
ENSMUSG00000026641	18.143	15.643	15.415	15.186	14.663	16.38	-0.0898838	down	0.490209	0.958127	Usf1	upstream transcription factor 1
ENSMUSG00000103711	6.142	4.416	3.986	5.348	1.973	5.33	-0.201128	down	0.272905	0.839482	Tstd1	thiosulfate sulfurtransferase (rhodanese)-like domain containing 1
ENSMUSG00000038235	77.891	31.206	21.699	20.208	17.507	36.311	-0.821189	down	0.000436158	0.00926859	F11r	F11 receptor
ENSMUSG00000060244	3.136	3.164	3.026	3.586	2.918	2.948	0.019355	up	0.805131	1	Alyref2	Aly/REF export factor 2
ENSMUSG00000038209	0.6	0	0	0.036	0	0.095	-2.16993	down	0.000166179	0.00413234	Itln1	intelectin 1 (galactofuranose binding)
ENSMUSG00000004709	0.45	0.304	0.252	0.428	0.129	0.31	-0.213839	down	0.285955	0.855772	Cd244a	CD244 molecule A
ENSMUSG00000004707	1.491	1.72	2.698	2.214	1.377	1.711	-0.156294	down	0.353813	0.914323	Ly9	lymphocyte antigen 9
ENSMUSG00000038179	1.346	1.494	1.964	2.167	1.059	1.034	-0.173268	down	0.322223	0.886192	Slamf7	SLAM family member 7
ENSMUSG00000015355	6.012	6.316	10.06	7.54	5.792	6.313	-0.188536	down	0.293788	0.862386	Cd48	CD48 antigen
ENSMUSG00000015316	0.198	0.016	0.151	0.062	0.084	0	-1.30439	down	0.00325941	0.0458699	Slamf1	signaling lymphocytic activation molecule family member 1
ENSMUSG00000038147	1.584	2.048	2.755	2.265	1.656	1.935	-0.125161	down	0.413872	0.957587	Cd84	CD84 antigen
ENSMUSG00000073492	0.192	0.212	0.197	0.339	0.229	0.063	0.0699343	up	1	1	Gm10521	predicted gene 10521
ENSMUSG00000015314	0.206	0.068	0.101	0.079	0.098	0.089	-0.49078	down	0.0732606	0.42142	Slamf6	SLAM family member 6
ENSMUSG00000026556	2.968	2.488	1.911	2.902	2.345	2.854	0.13697	up	0.878839	1	Vangl2	VANGL planar cell polarity 2
ENSMUSG00000051251	0.015	0.068	0.014	0.017	0.018	0.088	0.333424	up	0.852914	1	Nhlh1	nescient helix loop helix 1
ENSMUSG00000003458	47.215	37.974	35.112	36.714	29.804	39.242	-0.18585	down	0.282083	0.851172	Ncstn	nicastrin
ENSMUSG00000026553	56.184	53.79	55.974	58.07	49.983	61.911	0.0344973	up	0.817474	1	Copa	coatomer protein complex subunit alpha
ENSMUSG00000003464	27.323	28.04	30.743	28.987	28.528	25.708	-0.0491297	down	0.605525	0.988205	Pex19	peroxisomal biogenesis factor 19
ENSMUSG00000026554	29.488	36.787	32.745	34.517	39.01	32.641	0.100554	up	0.939148	1	Dcaf8	DDB1 and CUL4 associated factor 8
ENSMUSG00000013698	120.489	161.871	106.017	108.946	172.031	109.262	0.00690015	up	0.819963	1	Pea15a	proliferation and apoptosis adaptor protein 15A
ENSMUSG00000007122	265.552	294.325	527.032	156.238	346.752	171.271	-0.68885	down	0.00433636	0.0568291	Casq1	calsequestrin 1
ENSMUSG00000007107	0.175	0.508	0.428	0.227	0.287	0.172	-0.693173	down	0.019437	0.171139	Atp1a4	ATPase, Na+/K+ transporting, alpha 4 polypeptide
ENSMUSG00000038034	29.512	36.87	35.411	29.953	42.032	24.937	-0.0707401	down	0.590587	0.986121	Igsf8	immunoglobulin superfamily, member 8
ENSMUSG00000007097	141.357	167.973	178.585	93.218	243.47	90.895	-0.190424	down	0.351615	0.912913	Atp1a2	ATPase, Na+/K+ transporting, alpha 2 polypeptide
ENSMUSG00000038026	0.088	0.885	0.548	0.577	0.256	0.14	-0.64291	down	0.0196168	0.172235	Kcnj9	potassium inwardly-rectifying channel, subfamily J, member 9
ENSMUSG00000044708	9.641	13.563	3.043	1.811	21.149	1.177	-0.120892	down	0.643142	0.996876	Kcnj10	potassium inwardly-rectifying channel, subfamily J, member 10
ENSMUSG00000050229	4.017	3.704	3.176	4	3.383	4.63	0.140629	up	0.87021	1	Pigm	phosphatidylinositol glycan anchor biosynthesis, class M
ENSMUSG00000026548	6.603	6.742	8.724	7.302	6.798	7.249	-0.0478462	down	0.604462	0.988205	Slamf9	SLAM family member 9
ENSMUSG00000037995	3.061	2.354	1.717	3.217	0.917	2.002	-0.21691	down	0.223289	0.770619	Igsf9	immunoglobulin superfamily, member 9
ENSMUSG00000026547	82.874	65.333	67.068	43.592	44.262	78.403	-0.37276	down	0.0720805	0.417785	Tagln2	transgelin 2
ENSMUSG00000026546	1.76	0.724	0.689	0.407	0.409	1.194	-0.657864	down	0.00734925	0.0855123	Cfap45	cilia and flagella associated protein 45
ENSMUSG00000049598	0.951	0.201	0.288	0.066	0.145	0.405	-1.22106	down	0.000144081	0.00366779	Vsig8	V-set and immunoglobulin domain containing 8
ENSMUSG00000053318	1.971	1.618	2.24	1.301	1.229	0.852	-0.784835	down	0.00261069	0.0386328	Slamf8	SLAM family member 8
ENSMUSG00000070504	0.119	0.022	0	0.022	0	0	-2.52607	down	0.00688941	0.080969	Fcrl6	Fc receptor-like 6
ENSMUSG00000026544	7.767	9.581	13.444	6.446	11.053	7.175	-0.319529	down	0.142907	0.600132	Dusp23	dual specificity phosphatase 23
ENSMUSG00000037942	0	0.025	0.06	0.024	0.027	0	-0.704544	down	0.566598	0.979166	Crp	C-reactive protein, pentraxin-related
ENSMUSG00000037924	0	0	0	0	0	0.061	4.41504	up	0.0184479	0.164583	Olfr16	olfactory receptor 16
ENSMUSG00000005339	0.381	0.21	0.677	0.166	0.318	0.763	-0.0240359	down	0.697331	0.997141	Fcer1a	Fc receptor, IgE, high affinity I, alpha polypeptide
ENSMUSG00000037872	8.041	18.568	15.134	7.178	8.076	10.599	-0.691139	down	0.00414707	0.0550046	Ackr1	atypical chemokine receptor 1 (Duffy blood group)
ENSMUSG00000005338	6.864	9.345	12.354	4.855	6.955	10.077	-0.384027	down	0.0728948	0.420565	Cadm3	cell adhesion molecule 3
ENSMUSG00000037860	2.135	1.864	1.455	1.172	1.826	1.874	-0.162706	down	0.37052	0.928207	Aim2	absent in melanoma 2
ENSMUSG00000037849	1.631	2.047	2.069	2.269	1.365	1.371	-0.199327	down	0.292528	0.860787	Ifi206	interferon activated gene 206
ENSMUSG00000070501	0.159	0.128	0.15	0.104	0.189	0.045	-0.367732	down	0.264373	0.827873	Ifi214	interferon activated gene 214
ENSMUSG00000073491	1.58	2.122	1.771	2.516	1.401	1.714	0.0410371	up	0.851821	1	Ifi213	interferon activated gene 213
ENSMUSG00000043263	13.786	4.388	4.201	3.171	2.312	5.352	-1.04598	down	1.50203e-05	0.000514571	Ifi209	interferon activated gene 209
ENSMUSG00000066677	1.348	2.063	1.243	1.499	0.97	1.091	-0.386308	down	0.0921464	0.485289	Ifi208	interferon activated gene 208
ENSMUSG00000073490	6.189	9.33	10.013	8.635	5.256	7.645	-0.245525	down	0.20009	0.725288	Ifi207	interferon activated gene 207
ENSMUSG00000073489	21.563	12.608	11.052	8.189	6.413	14.308	-0.645434	down	0.00453087	0.0590056	Ifi204	interferon activated gene 204
ENSMUSG00000090272	14.542	13.509	12.073	9.245	9.913	14.084	-0.271436	down	0.168204	0.662984	Mndal	myeloid nuclear differentiation antigen like
ENSMUSG00000026536	5.901	6.017	5.149	3.906	2.995	5.089	-0.50927	down	0.0249879	0.205211	Ifi211	interferon activated gene 211
ENSMUSG00000039997	9.821	11.16	9.866	8.185	7.894	10.706	-0.203684	down	0.264349	0.827873	Ifi203	interferon activated gene 203
ENSMUSG00000026535	30.742	17.256	4.6	4.965	3.497	24.327	-0.681746	down	0.00238882	0.0359444	Ifi202b	interferon activated gene 202B
ENSMUSG00000054203	3.984	7.1	3.31	2.933	1.517	12.375	0.225096	up	0.691371	0.996876	Ifi205	interferon activated gene 205
ENSMUSG00000045381	0.01	0.023	0.009	0.011	0	0.088	1.18057	up	0.168119	0.662788	Olfr433	olfactory receptor 433
ENSMUSG00000047048	0	0	0.007	0.009	0	0	0.263034	up	1	1	Olfr432	olfactory receptor 432
ENSMUSG00000026532	0.032	0.015	0.012	0.044	0.016	0	0.0230836	up	1	1	Spta1	spectrin alpha, erythrocytic 1
ENSMUSG00000028354	1.635	2.312	0.97	1.082	3.327	1.022	0.143356	up	0.703242	0.998289	Fmn2	formin 2
ENSMUSG00000050069	2.538	3.271	3.095	4.954	2.674	2.643	0.205986	up	0.673143	0.996876	Grem2	gremlin 2, DAN family BMP antagonist
ENSMUSG00000026527	0.637	0.981	1.001	0.307	0.918	0.254	-0.823122	down	0.00343456	0.0478303	Rgs7	regulator of G protein signaling 7
ENSMUSG00000026526	18.657	22.365	30.662	13.257	28.033	16.279	-0.316344	down	0.145904	0.60911	Fh1	fumarate hydratase 1
ENSMUSG00000039783	0.468	0.789	0.579	0.691	0.273	0.603	-0.228157	down	0.262945	0.827004	Kmo	kynurenine 3-monooxygenase (kynurenine 3-hydroxylase)
ENSMUSG00000026525	0.914	0.899	1.519	0.803	0.853	1.137	-0.254322	down	0.22769	0.775791	Opn3	opsin 3
ENSMUSG00000078185	1.188	1.624	1.352	1.851	1.773	2.199	0.483497	up	0.142382	0.598735	Chml	choroideremia-like
ENSMUSG00000039748	0.236	0.092	0.053	0.182	0.05	0.172	0.0839225	up	0.903338	1	Exo1	exonuclease 1
ENSMUSG00000055214	0.918	2.966	2.107	6.701	3.687	5.472	1.40407	up	1.19806e-06	5.49725e-05	Pld5	phospholipase D family, member 5
ENSMUSG00000078184	0.057	0.031	0.025	0.217	0.034	0.203	1.97807	up	0.00296771	0.0425015	Rbm8a2	RNA binding motif protein 8A2
ENSMUSG00000057335	2.327	3.687	2.902	3.676	3.652	4.065	0.353574	up	0.308913	0.872761	Cep170	centrosomal protein 170
ENSMUSG00000026504	3.347	3.839	4.316	4.286	3.772	4.425	0.11805	up	0.927342	1	Sdccag8	serologically defined colon cancer antigen 8
ENSMUSG00000019699	7.704	10.69	8.291	13.851	9.771	11.25	0.386002	up	0.262846	0.827004	Akt3	thymoma viral proto-oncogene 3
ENSMUSG00000063659	10.745	9.622	8.446	10.039	9.272	9.849	0.0172691	up	0.779156	1	Zbtb18	zinc finger and BTB domain containing 18
ENSMUSG00000015962	2.03	0.437	0.924	0.162	0.236	1.629	-0.741507	down	0.00819278	0.0930658	1700016C15Rik	RIKEN cDNA 1700016C15 gene
ENSMUSG00000015961	57.935	22.664	17.474	14.304	13.325	35.763	-0.629531	down	0.00468972	0.0606094	Adss	adenylosuccinate synthetase, non muscle
ENSMUSG00000091476	0.188	0.215	0.212	0.395	0.25	0.279	0.584963	up	0.107359	0.529285	Catspere2	cation channel sperm associated auxiliary subunit epsilon 2
ENSMUSG00000026502	4.269	4.967	4.953	4.737	4.869	5.15	0.0565171	up	0.906938	1	Desi2	desumoylating isopeptidase 2
ENSMUSG00000026500	85.898	90.051	96.564	101.511	104.176	117.674	0.246818	up	0.557617	0.976959	Cox20	cytochrome c oxidase assembly protein 20
ENSMUSG00000039630	47.762	44.717	37.478	47.508	41.903	49.562	0.0967681	up	0.989477	1	Hnrnpu	heterogeneous nuclear ribonucleoprotein U
ENSMUSG00000026495	2.507	4.687	2.917	2.782	5.53	2.78	0.133556	up	0.768921	1	Efcab2	EF-hand calcium binding domain 2
ENSMUSG00000026494	0.25	0.4	0.458	0.65	0.48	0.557	0.605164	up	0.0591667	0.369668	Kif26b	kinesin family member 26B
ENSMUSG00000055067	0.915	1.458	1.105	1.707	1.177	1.204	0.232952	up	0.584032	0.984203	Smyd3	SET and MYND domain containing 3
ENSMUSG00000026492	7.748	7.64	9.741	8.982	10.656	10.239	0.249655	up	0.546662	0.973411	Tfb2m	transcription factor B2, mitochondrial
ENSMUSG00000038949	13.105	14.352	12.794	17.442	14.124	13.295	0.156426	up	0.797548	1	Cnst	consortin, connexin sorting protein
ENSMUSG00000038936	11.302	17.943	13.736	18.024	26.377	12.349	0.400897	up	0.202226	0.729773	Sccpdh	saccharopine dehydrogenase (putative)
ENSMUSG00000087236	0.889	1.5	1.189	1.437	1.39	1.348	0.22245	up	0.607725	0.989258	Kif28	kinesin family member 28
ENSMUSG00000026491	5.453	6.628	5.679	7.772	6.261	7.812	0.298626	up	0.434587	0.958127	Ahctf1	AT hook containing transcription factor 1
ENSMUSG00000026490	9.133	11.322	8.383	11.277	12.19	10.738	0.246213	up	0.530946	0.967464	Cdc42bpa	CDC42 binding protein kinase alpha
ENSMUSG00000026489	71.163	81.482	87.852	35.531	103.266	39.63	-0.430679	down	0.0664048	0.396717	Coq8a	coenzyme Q8A
ENSMUSG00000010609	8.218	10.4	14.211	13.412	9.925	12.734	0.135857	up	0.884072	1	Psen2	presenilin 2
ENSMUSG00000038855	17.387	25.34	21.282	30.973	27.533	20.23	0.298736	up	0.405667	0.953647	Itpkb	inositol 1,4,5-trisphosphate 3-kinase B
ENSMUSG00000053963	1.033	0.935	1.171	0.564	1.286	0.98	-0.149353	down	0.405613	0.953647	Stum	mechanosensory transduction mediator
ENSMUSG00000026496	10.739	9.691	11.062	9.711	10.229	9.335	-0.105306	down	0.464662	0.958127	Parp1	poly (ADP-ribose) polymerase family, member 1
ENSMUSG00000058729	1.249	1.643	1.11	1.442	0.973	1.614	0.0096934	up	0.76825	1	Lin9	lin-9 DREAM MuvB core complex component
ENSMUSG00000026497	0.017	0	0	0.036	0	0	0.963474	up	0.695061	0.996876	Mixl1	Mix1 homeobox-like 1 (Xenopus laevis)
ENSMUSG00000026499	16.75	15.555	13.405	17.374	13.118	19.18	0.119915	up	0.937295	1	Acbd3	acyl-Coenzyme A binding domain containing 3
ENSMUSG00000060743	92.556	65.812	69.596	65.928	68.762	89.09	-0.0267246	down	0.63453	0.994531	H3f3a	H3.3 histone A
ENSMUSG00000038806	8.071	9.022	6.373	8.319	7.036	9.057	0.0570114	up	0.898562	1	Sde2	SDE2 telomere maintenance homolog (S. pombe)
ENSMUSG00000066652	0.046	0.102	0.027	0.034	0.073	0.022	-0.431339	down	0.465704	0.958127	Lefty2	left-right determination factor 2
ENSMUSG00000026520	14.56	13.621	14.478	14.185	14.624	13.357	-0.0167688	down	0.694439	0.996876	Pycr2	pyrroline-5-carboxylate reductase family, member 2
ENSMUSG00000038793	3.098	3.962	4.151	3.356	3.887	4.432	0.0584922	up	0.918714	1	Lefty1	left right determination factor 1
ENSMUSG00000026519	20.194	20.545	14.275	11.769	24.413	15.74	-0.0834482	down	0.565681	0.979166	Tmem63a	transmembrane protein 63a
ENSMUSG00000038776	77.53	95.781	89.449	129.086	78.368	104.626	0.248168	up	0.564754	0.979166	Ephx1	epoxide hydrolase 1, microsomal
ENSMUSG00000026516	2.753	2.774	2.403	2.97	2.735	3.567	0.225481	up	0.621736	0.992953	Nvl	nuclear VCP-like
ENSMUSG00000062169	10.652	10.992	9.466	11.948	11.349	10.074	0.101207	up	0.954468	1	Cnih4	cornichon family AMPA receptor auxiliary protein 4
ENSMUSG00000038733	28.567	18.49	16.657	21.134	18.813	23.478	-0.00655849	down	0.686373	0.996876	Wdr26	WD repeat domain 26
ENSMUSG00000026514	0.041	0.107	0.037	0.015	0.099	0.079	0.060121	up	1	1	Cnih3	cornichon family AMPA receptor auxiliary protein 3
ENSMUSG00000050625	0.042	0.138	0	0	0.05	0	-1.78778	down	0.0194098	0.171006	Ccdc121	coiled-coil domain containing 121
ENSMUSG00000047369	0.062	0.045	0.005	0.03	0.052	0.039	0.108706	up	1	1	Dnah14	dynein, axonemal, heavy chain 14
ENSMUSG00000004880	10.749	10.006	7.207	8.286	8.679	10.008	-0.0519459	down	0.593191	0.986857	Lbr	lamin B receptor
ENSMUSG00000022995	3.523	5.493	4.952	6.215	6.777	6.176	0.45649	up	0.155316	0.633856	Enah	ENAH actin regulator
ENSMUSG00000026511	34.304	38.335	36.777	34.616	38.412	40.99	0.0594363	up	0.916465	1	Srp9	signal recognition particle 9
ENSMUSG00000038633	56.118	102.517	84.571	168.449	89.883	127.35	0.665226	up	0.0305818	0.236585	Degs1	delta(4)-desaturase, sphingolipid 1
ENSMUSG00000047539	8.982	8.023	7.318	9.115	9.124	8.275	0.124418	up	0.89207	1	Fbxo28	F-box protein 28
ENSMUSG00000026510	12.277	10.794	8.74	12.972	10.212	11.1	0.108	up	0.957197	1	Trp53bp2	transformation related protein 53 binding protein 2
ENSMUSG00000026509	53.316	37.712	39.972	32.662	35.121	38.908	-0.296121	down	0.139207	0.593267	Capn2	calpain 2
ENSMUSG00000038599	0	0	0	0.011	0	0.014	3.22239	up	0.131224	0.571768	Capn8	calpain 8
ENSMUSG00000038576	6.485	3.251	1.112	2.334	1.855	1.678	-0.886396	down	0.000298709	0.00682789	Susd4	sushi domain containing 4
ENSMUSG00000079164	5.011	1.158	1.091	1.007	0.696	2.736	-0.709356	down	0.00183226	0.0289979	Tlr5	toll-like receptor 5
ENSMUSG00000030768	4.791	5.303	6.019	5.97	4.413	5.713	-0.00152263	down	0.71314	0.999026	Disp1	dispatched RND transporter family member 1
ENSMUSG00000046836	17.339	17.448	14.419	18.674	16.397	18.903	0.133423	up	0.874951	1	Brox	BRO1 domain and CAAX motif containing
ENSMUSG00000042901	16.026	17.399	17.225	15.32	16.337	18.22	-0.0221863	down	0.673849	0.996876	Aida	axin interactor, dorsalization associated
ENSMUSG00000056050	16.874	15.895	16.02	18.174	14.635	20.012	0.114549	up	0.950202	1	Mia3	MIA SH3 domain ER export factor 3
ENSMUSG00000072258	5.088	5.314	4.706	4.84	5.264	6.183	0.108387	up	0.947893	1	Taf1a	TATA-box binding protein associated factor, RNA polymerase I, A
ENSMUSG00000053461	0.085	0.125	0.088	0.17	0.051	0.305	0.813504	up	0.0925452	0.48619	Hhipl2	hedgehog interacting protein-like 2
ENSMUSG00000039384	7.937	7.888	10.775	5.621	10.157	6.043	-0.285673	down	0.177506	0.682644	Dusp10	dual specificity phosphatase 10
ENSMUSG00000044854	0.904	0.564	0.664	0.815	0.281	0.562	-0.362184	down	0.19433	0.718638	1700056E22Rik	RIKEN cDNA 1700056E22 gene
ENSMUSG00000039377	3.105	3.131	5.399	3.152	3.54	3.032	-0.258776	down	0.200393	0.726106	Hlx	H2.0-like homeobox
ENSMUSG00000026621	0.271	0.374	0.782	0.018	0.161	0.048	-2.63631	down	7.29681e-12	9.26992e-10	Mtarc1	mitochondrial amidoxime reducing component 1
ENSMUSG00000073481	17.21	16.897	20.698	15.18	17.107	15.813	-0.18826	down	0.299002	0.867662	Mtarc2	mitochondrial amidoxime reducing component 2
ENSMUSG00000039349	9.459	12.938	14.284	10.954	11.405	8.513	-0.248712	down	0.216346	0.756463	C130074G19Rik	RIKEN cDNA C130074G19 gene
ENSMUSG00000026620	1.711	2.109	2.25	1.944	2.184	2.397	0.104232	up	0.954497	1	Mark1	MAP/microtubule affinity regulating kinase 1
ENSMUSG00000039318	5.91	6.104	5.937	6.798	6.213	6.965	0.154179	up	0.813845	1	Rab3gap2	RAB3 GTPase activating protein subunit 2
ENSMUSG00000026618	9.047	8.711	9.57	9.744	9.088	9.622	0.0582453	up	0.89898	1	Iars2	isoleucine-tRNA synthetase 2, mitochondrial
ENSMUSG00000026617	11.145	13.899	13.117	20.076	13.24	14.43	0.323258	up	0.384298	0.939368	Bpnt1	3'(2'), 5'-bisphosphate nucleotidase 1
ENSMUSG00000026615	12.633	13.742	13.975	11.962	14.591	14.468	0.0237922	up	0.815397	1	Eprs	glutamyl-prolyl-tRNA synthetase
ENSMUSG00000026614	0.395	0.557	0.224	0.071	0.787	0.148	-0.224638	down	0.39995	0.949857	Slc30a10	solute carrier family 30, member 10
ENSMUSG00000039246	3.229	3.855	4.668	5.076	4.02	4.757	0.237236	up	0.602923	0.987388	Lyplal1	lysophospholipase-like 1
ENSMUSG00000039239	11.51	21.509	15.985	22.069	26.678	20.428	0.497325	up	0.107558	0.529566	Tgfb2	transforming growth factor, beta 2
ENSMUSG00000001305	3.742	4.478	5.474	4.273	3.876	5.188	-0.0381013	down	0.631717	0.993723	Rrp15	ribosomal RNA processing 15 homolog
ENSMUSG00000026611	0.053	0.155	0.094	0.077	0.167	0.05	-0.0383463	down	0.918108	1	Spata17	spermatogenesis associated 17
ENSMUSG00000039210	3.761	4.055	2.944	4.925	3.485	4.023	0.208442	up	0.662866	0.996876	Gpatch2	G patch domain containing 2
ENSMUSG00000026610	2.214	2.5	2.078	2.187	3.725	1.757	0.175129	up	0.682119	0.996876	Esrrg	estrogen-related receptor gamma
ENSMUSG00000026609	0.065	0.109	0.041	0.179	0.026	0.034	0.150679	up	0.823649	1	Ush2a	usherin
ENSMUSG00000026608	11.341	12.294	8.61	7.766	14.632	8.034	-0.0834783	down	0.574781	0.981982	Kctd3	potassium channel tetramerisation domain containing 3
ENSMUSG00000037624	1.262	1.827	0.843	0.547	1.962	0.819	-0.240408	down	0.302535	0.869213	Kcnk2	potassium channel, subfamily K, member 2
ENSMUSG00000026605	1.391	0.362	0.295	0.212	0.367	0.853	-0.515277	down	0.0193967	0.171006	Cenpf	centromere protein F
ENSMUSG00000026604	5.541	6.145	5.383	7.871	5.156	7.162	0.242152	up	0.583304	0.984203	Ptpn14	protein tyrosine phosphatase, non-receptor type 14
ENSMUSG00000026603	8.827	10.538	11.102	10.746	10.221	11.105	0.0740598	up	0.956034	1	Smyd2	SET and MYND domain containing 2
ENSMUSG00000010175	1.527	2.475	0.987	0.999	4.034	0.609	0.177356	up	0.565967	0.979166	Prox1	prospero homeobox 1
ENSMUSG00000089872	2.085	2.708	2.977	2.807	2.854	2.388	0.0508757	up	0.905697	1	Rps6kc1	ribosomal protein S6 kinase polypeptide 1
ENSMUSG00000026634	9.563	11.962	11.745	14.725	12.494	14.228	0.31702	up	0.392569	0.94667	Angel2	angel homolog 2
ENSMUSG00000037568	0.481	1.12	1.031	0.534	1.329	0.532	-0.135971	down	0.51256	0.960707	Vash2	vasohibin 2
ENSMUSG00000066595	7.271	9.055	8.178	6.96	10.613	9.495	0.143554	up	0.806949	1	Flvcr1	feline leukemia virus subgroup C cellular receptor 1
ENSMUSG00000057072	0.827	2.156	0.868	0.82	0.806	0.967	-0.570066	down	0.0881109	0.470673	Spata45	spermatogenesis associated 45
ENSMUSG00000026632	5.108	7.937	6.93	7.423	9.976	8.863	0.394729	up	0.240263	0.794936	Tatdn3	TatD DNase domain containing 3
ENSMUSG00000062510	0.638	0.475	0.217	0.188	0.239	0.359	-0.75658	down	0.00423704	0.0558017	Nsl1	NSL1, MIS12 kinetochore complex component
ENSMUSG00000026630	1.899	1.728	2.826	0.829	2.828	2.173	-0.146403	down	0.456925	0.958127	Batf3	basic leucine zipper transcription factor, ATF-like 3
ENSMUSG00000091017	0	0	0	0	0.02	0	2.9386	up	0.504132	0.958127	Fam71a	family with sequence similarity 71, member A
ENSMUSG00000026628	10.115	8.122	5.883	5.588	4.648	6.06	-0.565626	down	0.0138561	0.135407	Atf3	activating transcription factor 3
ENSMUSG00000037499	45.147	57.953	71.816	66.394	63.014	76.015	0.231932	up	0.598397	0.987009	Nenf	neuron derived neurotrophic factor
ENSMUSG00000026627	2.116	4.744	4.318	6.689	4.135	5.57	0.552383	up	0.086342	0.464701	Pacc1	proton activated chloride channel 1
ENSMUSG00000026626	34.847	34.686	50.327	26.02	33.907	28.471	-0.439252	down	0.0478477	0.320961	Ppp2r5a	protein phosphatase 2, regulatory subunit B', alpha
ENSMUSG00000037474	0.949	0.464	0.201	0.526	0.183	0.389	-0.554505	down	0.0175774	0.160126	Dtl	denticleless E3 ubiquitin protein ligase
ENSMUSG00000037461	4.929	4.802	4.545	5.74	5.055	5.528	0.193276	up	0.704218	0.998289	Ints7	integrator complex subunit 7
ENSMUSG00000026623	8.139	12.661	10.248	16.061	12.931	14.603	0.489622	up	0.127739	0.571768	Lpgat1	lysophosphatidylglycerol acyltransferase 1
ENSMUSG00000026622	2.215	0.598	0.429	0.386	0.66	0.927	-0.715636	down	0.00377521	0.0512369	Nek2	NIMA (never in mitosis gene a)-related expressed kinase 2
ENSMUSG00000037434	6.461	7.936	6.431	10.977	8.104	8.308	0.395023	up	0.24837	0.807786	Slc30a1	solute carrier family 30 (zinc transporter), member 1
ENSMUSG00000049353	0.445	1.974	1.551	3.731	0.859	1.439	0.602408	up	0.0606017	0.375494	Rd3	retinal degeneration 3
ENSMUSG00000026637	8.862	5.95	5.204	4.78	3.949	6.289	-0.414389	down	0.0539059	0.348337	Traf5	TNF receptor-associated factor 5
ENSMUSG00000037395	7.107	8.687	6.198	8.657	7.613	8.385	0.16488	up	0.769228	1	Rcor3	REST corepressor 3
ENSMUSG00000058248	3.428	1.98	1.019	2.31	1.483	3.806	0.24156	up	0.640208	0.996876	Kcnh1	potassium voltage-gated channel, subfamily H (eag-related), member 1
ENSMUSG00000037375	1.107	0.855	1.028	1.249	0.835	1.249	0.156527	up	0.859078	1	Hhat	hedgehog acyltransferase
ENSMUSG00000016262	8.387	7.479	7.711	8.179	6.613	11.214	0.141447	up	0.886126	1	Sertad4	SERTA domain containing 4
ENSMUSG00000016200	0.073	0.207	0.105	0.267	0.252	0.07	0.609541	up	0.0639015	0.388211	Syt14	synaptotagmin XIV
ENSMUSG00000016181	1.967	1.993	1.617	1.768	1.763	2.25	0.0518024	up	0.88394	1	Utp25	UTP25 small subunit processome component
ENSMUSG00000026638	50.181	15.841	6.268	9.637	5.992	22.534	-0.921568	down	8.06385e-05	0.00225776	Irf6	interferon regulatory factor 6
ENSMUSG00000079144	5.492	2.897	1.995	2.696	2.037	3.298	-0.370589	down	0.0748045	0.427067	A130010J15Rik	RIKEN cDNA A130010J15 gene
ENSMUSG00000037318	1.885	1.738	1.663	1.955	1.813	1.579	0.0165439	up	0.797425	1	Traf3ip3	TRAF3 interacting protein 3
ENSMUSG00000026639	13.132	4.281	2.98	1.595	1.582	9.902	-0.640703	down	0.00343401	0.0478303	Lamb3	laminin, beta 3
ENSMUSG00000016194	2.744	4.503	4.073	4.017	2.511	2.536	-0.320559	down	0.134935	0.581162	Hsd11b1	hydroxysteroid 11-beta dehydrogenase 1
ENSMUSG00000009633	27.154	40.507	34.993	25.159	27.725	20.545	-0.483351	down	0.0363571	0.261645	G0s2	G0/G1 switch gene 2
ENSMUSG00000016179	0.348	0.652	0.727	0.926	0.559	0.52	0.214987	up	0.678	0.996876	Camk1g	calcium/calmodulin-dependent protein kinase I gamma
ENSMUSG00000026640	3.17	4.715	3.262	6.731	4.588	5.585	0.600577	up	0.0537604	0.348033	Plxna2	plexin A2
ENSMUSG00000016494	91.185	105.154	149.894	68.743	95.421	161.214	-0.0896257	down	0.475405	0.958127	Cd34	CD34 antigen
ENSMUSG00000016493	3.102	5.336	4.09	5.115	4.915	4.575	0.221257	up	0.592744	0.986857	Cd46	CD46 antigen, complement regulatory protein
ENSMUSG00000016481	13.514	12.275	11.874	12.054	11.771	14.448	0.0231772	up	0.789097	1	Cr1l	complement component (3b/4b) receptor 1-like
ENSMUSG00000026616	0.036	0.074	0.023	0.068	0.043	0.096	0.626783	up	0.163446	0.651932	Cr2	complement receptor 2
ENSMUSG00000091618	34.96	2.859	2.807	1.223	1.094	10.098	-1.71008	down	9.67961e-12	1.2132e-09	H60c	histocompatibility 60c
ENSMUSG00000040653	5.478	4.601	4.532	3.774	3.913	3.97	-0.325783	down	0.122189	0.571174	Ppp1r14c	protein phosphatase 1, regulatory inhibitor subunit 14C
ENSMUSG00000019762	0.241	0.213	0.235	0.237	0.459	0.413	0.684313	up	0.107553	0.529566	Iyd	iodotyrosine deiodinase
ENSMUSG00000040624	10.97	7.283	3.883	5.783	7.94	6.883	-0.103316	down	0.475449	0.958127	Plekhg1	pleckstrin homology domain containing, family G (with RhoGef domain) member 1
ENSMUSG00000040675	0.864	1.857	1.401	1.944	1.178	1.185	0.0632937	up	0.950529	1	Mthfd1l	methylenetetrahydrofolate dehydrogenase (NADP+ dependent) 1-like
ENSMUSG00000038587	29.411	32.936	45.743	36.26	32.539	47.624	0.10714	up	0.974901	1	Akap12	A kinase (PRKA) anchor protein (gravin) 12
ENSMUSG00000075327	4.858	4.659	4.842	5.042	4.436	5.114	0.0232175	up	0.793692	1	Zbtb2	zinc finger and BTB domain containing 2
ENSMUSG00000019763	5.321	6.35	7.896	6.866	8	6.788	0.14619	up	0.815707	1	Rmnd1	required for meiotic nuclear division 1 homolog
ENSMUSG00000061759	3.261	4.016	3.742	3.91	3.333	3.41	-0.04872	down	0.610429	0.990106	Armt1	acidic residue methyltransferase 1
ENSMUSG00000019767	0.138	0.141	0.311	0.151	0.139	0.213	-0.228895	down	0.339167	0.901379	Ccdc170	coiled-coil domain containing 170
ENSMUSG00000019768	1.412	1.607	2.275	1.461	1.18	2.364	-0.0809409	down	0.486873	0.958127	Esr1	estrogen receptor 1 (alpha)
ENSMUSG00000096054	1.625	2.005	1.705	2.392	1.722	1.847	0.159981	up	0.790635	1	Syne1	spectrin repeat containing, nuclear envelope 1
ENSMUSG00000046916	3.021	3.377	3.421	3.589	4.411	2.963	0.158949	up	0.765234	1	Myct1	myc target 1
ENSMUSG00000019772	0	0.11	0.066	0.027	0.059	0	-1.00808	down	0.19931	0.723864	Vip	vasoactive intestinal polypeptide
ENSMUSG00000019773	2.058	1.687	1.69	1.605	1.775	2.467	0.10536	up	0.992059	1	Fbxo5	F-box protein 5
ENSMUSG00000019774	2.792	2.902	2.859	3.175	2.959	3.279	0.138178	up	0.865927	1	Mtrf1l	mitochondrial translational release factor 1-like
ENSMUSG00000019775	0.037	0.137	0.106	0.18	0.218	0.098	0.818238	up	0.0148365	0.142674	Rgs17	regulator of G-protein signaling 17
ENSMUSG00000000766	0.01	0.005	0.004	0.005	0	0	-1.45943	down	0.123889	0.571768	Oprm1	opioid receptor, mu 1
ENSMUSG00000064065	0.419	0.363	0.257	0.328	0.27	0.349	-0.133356	down	0.437925	0.958127	Ipcef1	interaction protein for cytohesin exchange factors 1
ENSMUSG00000015202	6.382	5.336	4.711	5.668	4.806	5.358	-0.0533912	down	0.580485	0.983362	Cnksr3	Cnksr family member 3
ENSMUSG00000079685	0.452	0.393	0.317	0.309	0.323	0.38	-0.19885	down	0.317155	0.88067	Ulbp1	UL16 binding protein 1
ENSMUSG00000019796	1.613	2.897	2.214	3.145	3.141	1.655	0.239902	up	0.527211	0.966114	Lrp11	low density lipoprotein receptor-related protein 11
ENSMUSG00000019795	11.757	15.204	14.294	13.415	16.118	14.472	0.0930919	up	0.963979	1	Pcmt1	protein-L-isoaspartate (D-aspartate) O-methyltransferase 1
ENSMUSG00000040034	2.75	1.892	2.917	2.582	2.748	3.384	0.205064	up	0.716604	0.999135	Nup43	nucleoporin 43
ENSMUSG00000040021	9.114	10.239	8.03	13.224	9.909	12.768	0.390706	up	0.261491	0.825585	Lats1	large tumor suppressor
ENSMUSG00000019794	14.379	10.318	10.317	8.766	9.214	10.513	-0.297296	down	0.141825	0.597335	Katna1	katanin p60 (ATPase-containing) subunit A1
ENSMUSG00000040006	25.574	30.156	30.847	26.285	32.518	30.938	0.0517817	up	0.904436	1	Ginm1	glycoprotein integral membrane 1
ENSMUSG00000015757	4.812	5.196	5.228	5.372	5.104	6.275	0.136737	up	0.869148	1	Ppil4	peptidylprolyl isomerase (cyclophilin)-like 4
ENSMUSG00000039981	0.437	0.236	0.438	0.335	0.31	0.359	-0.145686	down	0.415156	0.958127	Zc3h12d	zinc finger CCCH type containing 12D
ENSMUSG00000015755	22.232	21.878	18.035	23.646	20.489	19.83	0.0416424	up	0.858187	1	Tab2	TGF-beta activated kinase 1/MAP3K7 binding protein 2
ENSMUSG00000047712	5.405	9.486	6.346	8.648	5.979	7.59	0.0650751	up	0.938702	1	Ust	uronyl-2-sulfotransferase
ENSMUSG00000015305	8.617	8.094	9.479	7.539	10.109	9.4	0.0465006	up	0.88047	1	Sash1	SAM and SH3 domain containing 1
ENSMUSG00000060487	1.45	1.987	1.442	2.222	2.399	2.768	0.598492	up	0.0558641	0.357097	Samd5	sterile alpha motif domain containing 5
ENSMUSG00000019790	4.871	4.211	3.922	5.152	4.095	5.179	0.149683	up	0.844272	1	Stxbp5	syntaxin binding protein 5 (tomosyn)
ENSMUSG00000050994	0.62	1.01	1.168	1.79	1.09	1.335	0.590617	up	0.0680076	0.40306	Adgb	androglobin
ENSMUSG00000019832	8.974	10.295	10.185	14.745	7.884	11.208	0.200119	up	0.706157	0.998289	Rab32	RAB32, member RAS oncogene family
ENSMUSG00000019828	0.075	0.088	0.038	0.087	0.248	0.038	0.882164	up	0.0122536	0.124165	Grm1	glutamate receptor, metabotropic 1
ENSMUSG00000090112	1.954	2.624	2.128	2.776	2.669	2.668	0.274671	up	0.473598	0.958127	Shprh	SNF2 histone linker PHD RING helicase
ENSMUSG00000047648	5.166	5.966	4.876	6.109	6.521	7.19	0.308112	up	0.405504	0.953647	Fbxo30	F-box protein 30
ENSMUSG00000055493	8.364	12.457	12.778	11.099	15.093	9.333	0.0804094	up	0.973769	1	Epm2a	epilepsy, progressive myoclonic epilepsy, type 2 gene alpha
ENSMUSG00000019820	5.97	7.888	6.702	10.387	7.932	9.28	0.424722	up	0.20567	0.73538	Utrn	utrophin
ENSMUSG00000039232	2.792	2.163	1.702	2.682	2.077	2.533	0.131386	up	0.901691	1	Stx11	syntaxin 11
ENSMUSG00000078348	9.741	9.295	10.108	9.53	8.375	12.334	0.0532062	up	0.863528	1	Sf3b5	splicing factor 3b, subunit 5
ENSMUSG00000019817	9.397	15.115	12.609	18.433	13.079	15.467	0.339756	up	0.341724	0.903794	Plagl1	pleiomorphic adenoma gene-like 1
ENSMUSG00000019815	0	0	0	0	0	0.094	5.01495	up	0.131224	0.571768	Zc2hc1b	zinc finger, C2HC-type containing 1B
ENSMUSG00000019814	10.545	9.169	10.033	7.86	10.099	9.993	-0.0897833	down	0.503919	0.958127	Ltv1	LTV1 ribosome biogenesis factor
ENSMUSG00000062866	8.24	11.379	9.354	18.578	11.09	13.969	0.590793	up	0.0602281	0.374047	Phactr2	phosphatase and actin regulator 2
ENSMUSG00000019810	10.155	9.805	9.888	16.418	8.891	11.04	0.284255	up	0.486686	0.958127	Fuca2	fucosidase, alpha-L- 2, plasma
ENSMUSG00000019809	7.353	8.244	7.669	8.899	7.321	9.836	0.163373	up	0.797813	1	Pex3	peroxisomal biogenesis factor 3
ENSMUSG00000019808	4.15	3.606	3.411	4.36	3.678	4.155	0.126779	up	0.912278	1	Adat2	adenosine deaminase, tRNA-specific 2
ENSMUSG00000019806	9.439	12.834	11.152	12.716	13.667	11.264	0.171593	up	0.729739	1	Aig1	androgen-induced 1
ENSMUSG00000015501	5.69	6.423	5.473	7.095	5.491	7.467	0.18936	up	0.720379	0.999683	Hivep2	human immunodeficiency virus type I enhancer binding protein 2
ENSMUSG00000039116	4.038	4.879	1.869	3.734	4.446	3.468	0.110893	up	0.886391	1	Adgrg6	adhesion G protein-coupled receptor G6
ENSMUSG00000019868	9.381	7.991	9.021	7.548	8.699	8.183	-0.111488	down	0.453875	0.958127	Vta1	vesicle (multivesicular body) trafficking 1
ENSMUSG00000019865	0.032	0.176	0.057	0.052	0.095	0.023	-0.631461	down	0.227993	0.776378	Nmbr	neuromedin B receptor
ENSMUSG00000019867	0	0.028	0	0	0	0	-3.36923	down	0.504132	0.958127	Gje1	gap junction protein, epsilon 1
ENSMUSG00000039910	31.199	28.276	27.643	33.699	22.773	20.698	-0.174924	down	0.311496	0.875205	Cited2	Cbp/p300-interacting transactivator, with Glu/Asp-rich carboxy-terminal domain, 2
ENSMUSG00000039891	23.81	32.883	36.755	19.381	44.067	22.718	-0.117041	down	0.497188	0.958127	Txlnb	taxilin beta
ENSMUSG00000039879	10.972	8.877	7.999	8.579	8.849	10.428	0.000414344	up	0.723473	1	Heca	hdc homolog, cell cycle regulator
ENSMUSG00000078453	12.997	9.261	9.35	8.191	7.697	14.386	-0.0622044	down	0.531049	0.967464	Abracl	ABRA C-terminal like
ENSMUSG00000019854	9.802	6.674	6.122	7.56	6.472	7.258	-0.0860074	down	0.49128	0.958127	Reps1	RalBP1 associated Eps domain containing protein
ENSMUSG00000071392	0.05	0.166	0.067	0.055	0.075	0.036	-0.758992	down	0.108333	0.53128	Ect2l	epithelial cell transforming sequence 2 oncogene-like
ENSMUSG00000059554	2.835	3.747	2.844	4.634	3.268	3.438	0.266626	up	0.50781	0.959629	Ccdc28a	coiled-coil domain containing 28A
ENSMUSG00000039835	6.382	4.973	3.848	5.422	4.811	6.05	0.0989916	up	0.994031	1	Nhsl1	NHS-like 1
ENSMUSG00000019853	9.646	3.202	3.061	2.228	2.133	4.512	-0.842134	down	0.000359098	0.00788959	Hebp2	heme binding protein 2
ENSMUSG00000019852	0.378	0.774	0.575	1.116	0.668	0.683	0.513739	up	0.110634	0.537579	Arfgef3	ARFGEF family member 3
ENSMUSG00000044624	0.032	0	0	0.018	0.019	0	0.192645	up	1	1	Gm4922	predicted gene 4922
ENSMUSG00000019851	547.631	173.806	93.667	126.423	77.174	215.306	-0.960363	down	4.60415e-05	0.00138236	Perp	PERP, TP53 apoptosis effector
ENSMUSG00000019850	5.876	5.701	3.479	6.719	2.476	3.34	-0.264319	down	0.171418	0.669155	Tnfaip3	tumor necrosis factor, alpha-induced protein 3
ENSMUSG00000020009	42.993	37.88	39.342	29.85	28.681	40.201	-0.284019	down	0.149534	0.618643	Ifngr1	interferon gamma receptor 1
ENSMUSG00000039760	0.015	0.034	0.068	0	0	0	-5.32193	down	0.000133436	0.00344189	Il22ra2	interleukin 22 receptor, alpha 2
ENSMUSG00000020007	0.485	0.242	0.042	0.051	0.056	0.067	-2.12485	down	2.72621e-07	1.47571e-05	Il20ra	interleukin 20 receptor, alpha
ENSMUSG00000050473	0.116	0.16	0.141	0.174	0.138	0.062	-0.155825	down	0.605844	0.988205	Slc35d3	solute carrier family 35, member D3
ENSMUSG00000020003	2.23	1.984	1.711	2.07	1.723	1.974	-0.0389741	down	0.621372	0.992953	Pex7	peroxisomal biogenesis factor 7
ENSMUSG00000071369	4.645	5.294	4.839	8.385	5.214	6.8	0.464967	up	0.165776	0.657755	Map3k5	mitogen-activated protein kinase kinase kinase 5
ENSMUSG00000019996	14.098	14.72	5.298	9.054	18.085	8.003	0.0427441	up	0.95604	1	Map7	microtubule-associated protein 7
ENSMUSG00000037608	14.675	16.624	13.342	19.241	16.268	19.878	0.311159	up	0.405812	0.953647	Bclaf1	BCL2-associated transcription factor 1
ENSMUSG00000019992	0.477	0.358	0.289	0.375	0.319	0.41	-0.0258323	down	0.740682	1	Mtfr2	mitochondrial fission regulator 2
ENSMUSG00000019990	5.375	6.741	8.651	8.093	7.596	8.415	0.214951	up	0.641524	0.996876	Pde7b	phosphodiesterase 7B
ENSMUSG00000019986	2.544	5.544	3.651	9.069	4.649	5.032	0.675443	up	0.0266922	0.215594	Ahi1	Abelson helper integration site 1
ENSMUSG00000019982	0.857	0.3	0.278	0.209	0.12	0.606	-0.616404	down	0.0126661	0.127515	Myb	myeloblastosis oncogene
ENSMUSG00000019977	6.997	7.549	8.48	7.265	9.36	8.226	0.110026	up	0.921444	1	Hbs1l	Hbs1-like (S. cerevisiae)
ENSMUSG00000037542	0	0	0.06	0.037	0.04	0	0.344648	up	1	1	Aldh8a1	aldehyde dehydrogenase 8 family, member A1
ENSMUSG00000050844	0	0	0	0.039	0	0	3.80735	up	0.504132	0.958127	1700020N01Rik	RIKEN cDNA 1700020N01 gene
ENSMUSG00000019970	74.211	146.704	108.558	267.49	129.899	127.217	0.671069	up	0.0272329	0.21893	Sgk1	serum/glucocorticoid regulated kinase 1
ENSMUSG00000069712	0	0.024	0	0.023	0	0	-0.0544478	down	1	1	Semp2l2b	SUMO/sentrin specific peptidase 2-like 2B
ENSMUSG00000097327	0.682	0.559	0.559	0.859	0.646	0.875	0.40238	up	0.320632	0.883926	E030030I06Rik	RIKEN cDNA E030030I06 gene
ENSMUSG00000053219	0.423	0.466	0.516	0.807	0.483	0.554	0.391537	up	0.350857	0.91276	Raet1e	retinoic acid early transcript 1E
ENSMUSG00000075297	0.125	0.45	0.362	0.958	0.672	0.673	1.29466	up	0.00059839	0.0119572	H60b	histocompatibility 60b
ENSMUSG00000078452	0.106	0.175	0.188	0.374	0.126	0.075	0.292283	up	0.642068	0.996876	Raet1d	retinoic acid early transcript delta
ENSMUSG00000037490	6.141	9.071	8.733	18.008	8.133	9.959	0.592214	up	0.0619924	0.381327	Slc2a12	solute carrier family 2 (facilitated glucose transporter), member 12
ENSMUSG00000071359	9.277	11.219	9.739	13.455	10.261	11.618	0.224817	up	0.61377	0.990936	Tbpl1	TATA box binding protein-like 1
ENSMUSG00000118528	35.961	31.22	25.408	34.103	22.478	32.044	-0.063125	down	0.561944	0.978958	_	novel protein
ENSMUSG00000045680	0.032	0.536	0.475	0.477	0.193	0.509	0.176347	up	0.826391	1	Tcf21	transcription factor 21
ENSMUSG00000010461	2.497	3.652	4.315	3.695	4.294	4.618	0.26872	up	0.493435	0.958127	Eya4	EYA transcriptional coactivator and phosphatase 4
ENSMUSG00000061983	727.263	558.928	526.564	468.64	483.209	734.135	-0.104593	down	0.437404	0.958127	Rps12	ribosomal protein S12
ENSMUSG00000037455	6.103	7.09	7.169	10.759	5.954	9.193	0.347362	up	0.354939	0.914823	Slc18b1	solute carrier family 18, subfamily B, member 1
ENSMUSG00000020010	1.176	0.417	1.437	0.16	0.425	0.42	-1.58925	down	1.35496e-07	7.76195e-06	Vnn3	vanin 3
ENSMUSG00000037440	3.935	1.198	0.923	0.876	0.638	1.261	-1.12503	down	1.28933e-05	0.000452597	Vnn1	vanin 1
ENSMUSG00000056379	0.034	0	0	0	0	0	-3.62449	down	0.504132	0.958127	Taar1	trace amine-associated receptor 1
ENSMUSG00000019998	20.94	19.558	15.658	19.37	16.506	19.996	-0.00731432	down	0.703017	0.998289	Stx7	syntaxin 7
ENSMUSG00000020000	2.818	2.172	1.05	0.954	1.73	2.253	-0.290754	down	0.166029	0.658438	Moxd1	monooxygenase, DBH-like 1
ENSMUSG00000019997	161.985	516.817	364.984	665.531	268.259	330.718	0.276749	up	0.468519	0.958127	Ccn2	cellular communication network factor 2
ENSMUSG00000037370	3.437	4.461	3.488	3.862	4.697	5.342	0.287859	up	0.444559	0.958127	Enpp1	ectonucleotide pyrophosphatase/phosphodiesterase 1
ENSMUSG00000019989	36.37	5.705	6.893	1.23	2.478	14.008	-1.46663	down	2.62803e-09	2.1246e-07	Enpp3	ectonucleotide pyrophosphatase/phosphodiesterase 3
ENSMUSG00000019984	4.294	4.042	3.463	4.99	4.132	5.403	0.299805	up	0.44406	0.958127	Med23	mediator complex subunit 23
ENSMUSG00000019987	47.807	9.26	4.759	1.489	1.012	12.41	-2.05162	down	2.40726e-15	4.5873e-13	Arg1	arginase, liver
ENSMUSG00000039166	4.378	6.013	5.717	7.041	6.388	5.463	0.229958	up	0.581118	0.983362	Akap7	A kinase (PRKA) anchor protein 7
ENSMUSG00000019978	17.009	24.567	22.836	24.304	22.885	22.057	0.104397	up	0.937652	1	Epb41l2	erythrocyte membrane protein band 4.1 like 2
ENSMUSG00000096546	0.057	0.063	0.152	0.062	0.068	0.081	-0.361821	down	0.815578	1	Smlr1	small leucine-rich protein 1
ENSMUSG00000049420	0.636	1.053	1.06	1.003	0.989	1.163	0.198531	up	0.696728	0.997072	Tmem200a	transmembrane protein 200A
ENSMUSG00000051354	0.193	0.047	0.114	0.07	0.051	0.107	-0.628031	down	0.063175	0.385553	Samd3	sterile alpha motif domain containing 3
ENSMUSG00000039089	4.578	5.944	5.463	8.013	5.017	7.379	0.352428	up	0.336588	0.901379	L3mbtl3	L3MBTL3 histone methyl-lysine binding protein
ENSMUSG00000039031	7.629	5.39	5.806	5.924	5.162	7.678	-0.00468171	down	0.685979	0.996876	Arhgap18	Rho GTPase activating protein 18
ENSMUSG00000019899	5.312	5.969	8.049	6.593	6.648	9.044	0.205202	up	0.680715	0.996876	Lama2	laminin, alpha 2
ENSMUSG00000019889	6.133	5.172	4.192	5.969	4.993	6.731	0.191155	up	0.725267	1	Ptprk	protein tyrosine phosphatase, receptor type, K
ENSMUSG00000049109	0.311	0.114	0.184	0.088	0.178	0.173	-0.469485	down	0.0711532	0.415154	Themis	thymocyte selection associated
ENSMUSG00000015519	0	0	0	0.024	0	0	3.16993	up	0.504132	0.958127	2310057J18Rik	RIKEN cDNA 2310057J18 gene
ENSMUSG00000038916	0.593	0.95	0.263	0.263	1.457	0.106	0.0158627	up	0.988785	1	Soga3	SOGA family member 3
ENSMUSG00000110723	4.359	6.664	5.834	5.561	11.201	4.282	0.32001	up	0.337974	0.901379	Gm49353	predicted gene, 49353
ENSMUSG00000004360	4.24	8.897	7.142	6.398	11.611	5.055	0.18563	up	0.620951	0.992953	9330159F19Rik	RIKEN cDNA 9330159F19 gene
ENSMUSG00000019883	24.943	20.133	24.999	20.091	19.821	19.516	-0.237746	down	0.211604	0.746782	Echdc1	enoyl Coenzyme A hydratase domain containing 1
ENSMUSG00000038876	22.349	19.715	21.877	18.87	19.125	19.029	-0.165164	down	0.333064	0.89858	Rnf146	ring finger protein 146
ENSMUSG00000019880	0.849	1.982	0.908	1.222	2.023	1.127	0.225473	up	0.539964	0.970271	Rspo3	R-spondin 3
ENSMUSG00000075266	0.316	0.219	0.16	0.276	0.226	0.181	-0.0250185	down	0.74163	1	Cenpw	centromere protein W
ENSMUSG00000019792	1.142	1.131	0.92	0.863	1.117	1.313	0.0444488	up	0.875854	1	Trmt11	tRNA methyltransferase 11
ENSMUSG00000019791	3.849	3.1	3.967	4.285	3.944	3.578	0.113168	up	0.945934	1	Hint3	histidine triad nucleotide binding protein 3
ENSMUSG00000039697	1.156	1.558	1.331	1.763	1.407	1.793	0.294875	up	0.446831	0.958127	Ncoa7	nuclear receptor coactivator 7
ENSMUSG00000019789	1.312	2.731	1.431	2.344	2.683	2.048	0.369956	up	0.271238	0.837391	Hey2	hairy/enhancer-of-split related with YRPW motif 2
ENSMUSG00000000295	6.023	5.244	4.843	4.83	7.519	7.678	0.313937	up	0.411793	0.955789	Hddc2	HD domain containing 2
ENSMUSG00000000296	6.38	8.308	9.757	7.027	12.91	8.962	0.241453	up	0.533107	0.968195	Tpd52l1	tumor protein D52-like 1
ENSMUSG00000063760	2.268	2.171	2.252	2.728	2.296	2.746	0.215603	up	0.651816	0.996876	Rnf217	ring finger protein 217
ENSMUSG00000069670	2.089	3.439	0.464	0.299	6.223	0.245	0.175396	up	0.498961	0.958127	Nkain2	Na+/K+ transporting ATPase interacting 2
ENSMUSG00000019787	10.852	14.928	19.934	8.601	22.223	11.121	-0.124129	down	0.481215	0.958127	Trdn	triadin
ENSMUSG00000019785	0	0.023	0	0.006	0.012	0.052	1.48938	up	0.0309913	0.238961	Clvs2	clavesin 2
ENSMUSG00000039552	0.031	0.103	0.009	0.023	0.025	0.015	-1.14543	down	0.0548156	0.352143	Rsph4a	radial spoke head 4 homolog A (Chlamydomonas)
ENSMUSG00000039531	1.69	1.478	1.39	1.639	1.357	1.71	0.0460706	up	0.855031	1	Zup1	zinc finger containing ubiquitin peptidase 1
ENSMUSG00000019782	14.059	15.934	19.282	13.136	20.949	16.367	0.0340535	up	0.868046	1	Rwdd1	RWD domain containing 1
ENSMUSG00000071340	0	0	0	0.031	0	0.04	4.62449	up	0.131224	0.571768	Trappc3l	trafficking protein particle complex 3 like
ENSMUSG00000039508	0	0	0.006	0.008	0.008	0.039	2.68806	up	0.011249	0.11645	Calhm4	calcium homeostasis modulator family member 4
ENSMUSG00000049872	2.222	3.019	3.149	3.758	2.622	3.658	0.258644	up	0.541987	0.971338	Calhm5	calcium homeostasis modulator family member 5
ENSMUSG00000046031	1.356	1.956	2.533	1.783	1.532	0.945	-0.456074	down	0.0723164	0.418503	Calhm6	calcium homeostasis modulator family member 6
ENSMUSG00000039497	7.373	10.037	10.48	13.804	8.824	13.63	0.378516	up	0.290024	0.85903	Dse	dermatan sulfate epimerase
ENSMUSG00000047514	25.838	28.385	27.472	32.331	29.656	27.319	0.128505	up	0.875823	1	Tspyl1	testis-specific protein, Y-encoded-like 1
ENSMUSG00000039480	4.047	3.71	3.297	4.168	3.296	4.764	0.145582	up	0.863077	1	Nt5dc1	5'-nucleotidase domain containing 1
ENSMUSG00000039485	7.646	16.493	9.774	22.875	15.639	12.97	0.602242	up	0.0474993	0.319312	Tspyl4	TSPY-like 4
ENSMUSG00000039462	1.361	5.656	6.445	8.393	3.908	5.404	0.395187	up	0.255616	0.817291	Col10a1	collagen, type X, alpha 1
ENSMUSG00000019779	8.456	2.663	2.249	3.447	1.783	3.901	-0.549789	down	0.0119263	0.121774	Frk	fyn-related kinase
ENSMUSG00000063953	0.047	0.104	0.074	0.116	0.07	0.034	-0.0319901	down	0.923039	1	Amd2	S-adenosylmethionine decarboxylase 2
ENSMUSG00000044499	0.849	0.964	1.049	0.457	1.085	0.563	-0.44266	down	0.0751578	0.427374	Hs3st5	heparan sulfate (glucosamine) 3-O-sulfotransferase 5
ENSMUSG00000019777	12.848	13.006	13.885	13.602	14.014	15.166	0.106441	up	0.952914	1	Hdac2	histone deacetylase 2
ENSMUSG00000069662	52.105	52.814	68.991	48.024	62.307	67.008	0.0281685	up	0.815843	1	Marcks	myristoylated alanine rich protein kinase C substrate
ENSMUSG00000094311	0.036	0.04	0	0	0	0	-4.71882	down	0.131224	0.571768	Rfpl4b	ret finger protein-like 4B
ENSMUSG00000019846	6.855	9.326	11.876	8.567	8.94	11.308	0.0384552	up	0.840928	1	Lama4	laminin, alpha 4
ENSMUSG00000051736	2.367	3.697	2.783	4.85	3.385	4.168	0.487289	up	0.155173	0.633689	Fam229b	family with sequence similarity 229, member B
ENSMUSG00000019845	0.379	0.532	0.299	0.893	0.565	0.604	0.767562	up	0.0182369	0.164528	Tube1	tubulin, epsilon 1
ENSMUSG00000062074	0.295	0.384	0.452	0.643	0.287	0.46	0.296775	up	0.620728	0.992953	Ccn6	cellular communication network factor 6
ENSMUSG00000019843	8.907	10.364	12.615	8.129	13.5	11.412	0.0513295	up	0.914976	1	Fyn	Fyn proto-oncogene
ENSMUSG00000019842	6.233	5.4	4.773	5.573	3.998	7.19	0.0308791	up	0.785457	1	Traf3ip2	TRAF3 interacting protein 2
ENSMUSG00000019841	2.562	3.213	2.856	3.958	3.681	6.377	0.699282	up	0.0236562	0.197625	Rev3l	REV3 like, DNA directed polymerase zeta catalytic subunit
ENSMUSG00000096687	2.047	2.499	2.417	3.268	2.585	3.402	0.41037	up	0.240311	0.794936	Mfsd4b4	major facilitator superfamily domain containing 4B4
ENSMUSG00000038528	0.104	0.074	0.114	0.087	0.044	0.07	-0.532146	down	0.0753362	0.42789	Mfsd4b5	major facilitator superfamily domain containing 4B5
ENSMUSG00000038522	0.554	0.752	0.757	0.853	0.728	0.711	0.151654	up	0.843987	1	Mfsd4b1	major facilitator superfamily domain containing 4B1
ENSMUSG00000019838	1.607	1.398	2.323	1.71	1.722	1.219	-0.195935	down	0.292401	0.860787	Slc16a10	solute carrier family 16 (monocarboxylic acid transporters), member 10
ENSMUSG00000038510	2.539	2.534	2.525	2.221	3.457	2.911	0.176805	up	0.734417	1	Rpf2	ribosome production factor 2 homolog
ENSMUSG00000019837	11.019	10.405	9.609	11.041	11.253	10.122	0.062897	up	0.928757	1	Gtf3c6	general transcription factor IIIC, polypeptide 6, alpha
ENSMUSG00000075232	21.758	23.004	16.74	23.685	22.32	24.466	0.196387	up	0.6835	0.996876	Amd1	S-adenosylmethionine decarboxylase 1
ENSMUSG00000038481	8.362	11.039	6.604	9.456	11.664	8.186	0.172388	up	0.704714	0.998289	Cdk19	cyclin-dependent kinase 19
ENSMUSG00000063428	1.273	1.773	2.025	1.198	2.265	0.942	-0.202999	down	0.3253	0.89022	Ddo	D-aspartate oxidase
ENSMUSG00000045555	0.846	1.015	0.685	1.004	0.711	0.996	0.0904893	up	1	1	Mettl24	methyltransferase like 24
ENSMUSG00000038446	6.305	6.232	6.177	6.612	5.602	6.803	0.023168	up	0.790246	1	Cdc40	cell division cycle 40
ENSMUSG00000019831	0.759	1.191	0.639	0.465	1.762	0.553	0.102575	up	0.836321	1	Wasf1	WASP family, member 1
ENSMUSG00000046922	0	0.023	0	0	0	0	-3.11548	down	0.504132	0.958127	Gpr6	G protein-coupled receptor 6
ENSMUSG00000038417	2.92	3.758	4.201	4.236	4.1	4.657	0.256124	up	0.536758	0.969627	Fig4	FIG4 phosphoinositide 5-phosphatase
ENSMUSG00000091415	0	0.024	0.019	0	0.039	0.008	0.120294	up	1	1	Ak9	adenylate kinase 9
ENSMUSG00000019826	3.481	3.752	3.696	5.241	3.829	4.686	0.331818	up	0.376326	0.932601	Zbtb24	zinc finger and BTB domain containing 24
ENSMUSG00000019823	10.696	13.595	16.474	17.893	13.993	17.069	0.264107	up	0.521296	0.964742	Mical1	microtubule associated monooxygenase, calponin and LIM domain containing 1
ENSMUSG00000019822	19.72	25.878	29.42	37.477	26.924	33.451	0.383351	up	0.276096	0.844115	Smpd2	sphingomyelin phosphodiesterase 2, neutral
ENSMUSG00000078451	0.854	0.707	0.949	1.205	1.061	0.815	0.295392	up	0.539459	0.970256	Ppil6	peptidylprolyl isomerase (cyclophilin)-like 6
ENSMUSG00000019818	110.811	129.027	109.844	211.514	116.553	172.341	0.517058	up	0.113557	0.546894	Cd164	CD164 antigen
ENSMUSG00000075225	0.767	0.286	0.194	0.188	0.278	0.392	-0.537843	down	0.0247494	0.203879	Ccdc162	coiled-coil domain containing 162
ENSMUSG00000019813	2.322	2.14	1.687	1.685	1.562	2.247	-0.162411	down	0.34864	0.911202	Cep57l1	centrosomal protein 57-like 1
ENSMUSG00000038332	16.5	16.533	17.909	17.078	18.232	17.541	0.0530721	up	0.894989	1	Sesn1	sestrin 1
ENSMUSG00000071324	0.376	0.515	0.397	0.304	0.556	0.361	-0.0768854	down	0.62493	0.992953	Armc2	armadillo repeat containing 2
ENSMUSG00000048756	14.053	11.226	10.845	14.357	10.981	13.542	0.106062	up	0.977966	1	Foxo3	forkhead box O3
ENSMUSG00000038302	4.105	3.986	4.41	3.314	4.439	3.479	-0.15439	down	0.381461	0.937278	Afg1l	AFG1 like ATPase
ENSMUSG00000019804	70.236	71.435	74.563	73.901	67.27	73.368	-0.0113533	down	0.696874	0.997072	Snx3	sorting nexin 3
ENSMUSG00000019803	1.683	3.483	4.174	11.381	3.565	4.421	1.05187	up	0.00040811	0.00881093	Nr2e1	nuclear receptor subfamily 2, group E, member 1
ENSMUSG00000038280	12.518	18.891	18.784	35.642	19.293	23.885	0.651044	up	0.0359948	0.259638	Ostm1	osteopetrosis associated transmembrane protein 1
ENSMUSG00000019802	12.343	14.286	11.943	17.311	14.068	16.528	0.312661	up	0.402122	0.951815	Sec63	SEC63-like (S. cerevisiae)
ENSMUSG00000044770	0.352	0.275	0.411	0.272	0.525	0.168	-0.104891	down	0.570238	0.980837	Scml4	Scm polycomb group protein like 4
ENSMUSG00000038248	2.474	3.799	4.831	3.817	4.139	3.069	-0.010298	down	0.737193	1	Sobp	sine oculis binding protein
ENSMUSG00000038240	1.559	1.842	2.412	1.533	2.62	1.736	0.0187302	up	0.837281	1	Pdss2	prenyl (solanesyl) diphosphate synthase, subunit 2
ENSMUSG00000038214	1.929	1.495	1.259	1.601	1.701	1.962	0.168625	up	0.783572	1	Bend3	BEN domain containing 3
ENSMUSG00000045886	0.338	0.298	0.12	0.516	0.241	0.483	0.711655	up	0.252165	0.813538	Pam16l	presequence translocase associated motor 16 like
ENSMUSG00000019797	20.692	25.367	25.185	14.816	29.238	20.555	-0.141027	down	0.426903	0.958127	Mtres1	mitochondrial transcription rescue factor 1
ENSMUSG00000047139	243.355	78.689	65.272	37.791	59.199	133.558	-0.748436	down	0.00109385	0.019235	Cd24a	CD24a antigen
ENSMUSG00000019863	5.432	4.913	4.554	4.274	5.603	4.091	-0.0930707	down	0.522286	0.964948	Qrsl1	glutaminyl-tRNA synthase (glutamine-hydrolyzing)-like 1
ENSMUSG00000019864	7.823	6.571	6.348	5.521	7.732	5.101	-0.176433	down	0.338892	0.901379	Rtn4ip1	reticulon 4 interacting protein 1
ENSMUSG00000019866	18.254	5.358	3.479	4.582	2.963	6.862	-0.910903	down	0.000108001	0.00289714	Crybg1	crystallin beta-gamma domain containing 1
ENSMUSG00000038160	7.615	7.117	6.853	7.341	7.069	8.695	0.0981628	up	0.98958	1	Atg5	autophagy related 5
ENSMUSG00000038151	7.494	1.313	0.988	1.423	0.861	1.348	-1.43053	down	1.58633e-08	1.03946e-06	Prdm1	PR domain containing 1, with ZNF domain
ENSMUSG00000019849	3.68	2.54	2.531	2.395	2.387	3.099	-0.151015	down	0.346892	0.909732	Prep	prolyl endopeptidase
ENSMUSG00000019848	7.922	6.163	7.219	5.121	6.699	6.032	-0.254999	down	0.201251	0.728225	Popdc3	popeye domain containing 3
ENSMUSG00000071317	4.266	6.464	6.575	4.428	7.364	4.396	-0.0962469	down	0.538973	0.970141	Bves	blood vessel epicardial substance
ENSMUSG00000063804	0	0.008	0	0	0.025	0.01	1.7885	up	0.0775917	0.43345	Lin28b	lin-28 homolog B
ENSMUSG00000038822	4.622	3.72	2.424	3.475	3.108	3.107	-0.151869	down	0.367528	0.92551	Hace1	HECT domain and ankyrin repeat containing, E3 ubiquitin protein ligase 1
ENSMUSG00000056073	0.176	0.311	0.169	0.18	0.485	0.131	0.277917	up	0.40745	0.954682	Grik2	glutamate receptor, ionotropic, kainate 2 (beta 2)
ENSMUSG00000038774	2.313	2.124	1.785	2.5	1.743	2.432	0.101342	up	0.993066	1	Ascc3	activating signal cointegrator 1 complex subunit 3
ENSMUSG00000019913	0.013	0.029	0.004	0.024	0.037	0	0.38529	up	0.519948	0.964191	Sim1	single-minded family bHLH transcription factor 1
ENSMUSG00000062593	14.828	23.97	21.548	29.761	12.271	19.788	0.0348138	up	0.811853	1	Gm49339	predicted gene, 49339
ENSMUSG00000112023	8.489	16.043	14.078	20.425	7.334	12.586	0.0634105	up	0.898016	1	Lilrb4b	leukocyte immunoglobulin-like receptor, subfamily B, member 4B
ENSMUSG00000112148	16.692	27.144	24.534	33.416	14.201	22.179	0.0297796	up	0.799516	1	Lilrb4a	leukocyte immunoglobulin-like receptor, subfamily B, member 4A
ENSMUSG00000019909	0	0	0.052	0	0	0	-4.1964	down	0.504132	0.958127	Fam162b	family with sequence similarity 162, member B
ENSMUSG00000049641	6.314	7.094	12.758	3.672	8.457	4.121	-0.687153	down	0.00520425	0.0657029	Vgll2	vestigial like family member 2
ENSMUSG00000019893	0.054	0.027	0.052	0.016	0.087	0.021	-0.0987782	down	0.763177	1	Ros1	Ros1 proto-oncogene
ENSMUSG00000019891	2.262	1.858	1.943	2.976	1.737	2.193	0.187731	up	0.754147	1	Dcbld1	discoidin, CUB and LCCL domain containing 1
ENSMUSG00000019861	7.907	8.469	7.238	9.635	8.484	9.413	0.221441	up	0.621328	0.992953	Gopc	golgi associated PDZ and coiled-coil motif containing
ENSMUSG00000097704	13.112	7.715	8.933	13.357	10.415	13.754	0.334486	up	0.48969	0.958127	Gm26741	predicted gene, 26741
ENSMUSG00000038624	0.095	0.021	0.135	0.021	0.113	0.082	-0.213898	down	0.612026	0.990271	Nepn	nephrocan
ENSMUSG00000023068	13.211	12.317	12.239	12.41	12.642	14.457	0.0650501	up	0.918319	1	Nus1	NUS1 dehydrodolichyl diphosphate synthase subunit
ENSMUSG00000038602	0.962	1.511	0.869	1.075	1.926	1.079	0.287623	up	0.406023	0.953647	Slc35f1	solute carrier family 35, member F1
ENSMUSG00000038594	3.065	6.024	5.167	4.402	7.823	5.197	0.289286	up	0.397203	0.948699	Cep85l	centrosomal protein 85-like
ENSMUSG00000038583	8.765	14.673	17.844	11.237	29.23	11.947	0.344417	up	0.276324	0.844115	Pln	phospholamban
ENSMUSG00000058298	2.236	2.219	1.68	2.887	2.148	2.62	0.319199	up	0.398717	0.94909	Mcm9	minichromosome maintenance 9 homologous recombination repair factor
ENSMUSG00000019857	4.778	4.157	3.425	4.27	4.593	4.77	0.141392	up	0.850239	1	Asf1a	anti-silencing function 1A histone chaperone
ENSMUSG00000019856	1.887	4.81	2.912	9.344	4.173	4.559	0.911406	up	0.00199612	0.0311945	Fam184a	family with sequence similarity 184, member A
ENSMUSG00000003746	10.678	17.236	19.965	25.108	14.106	24.018	0.40124	up	0.254573	0.815585	Man1a	mannosidase 1, alpha
ENSMUSG00000038122	1.329	1.524	1.162	2.069	1.427	1.833	0.408199	up	0.242438	0.797663	Tbc1d32	TBC1 domain family, member 32
ENSMUSG00000047669	3.216	4.685	3.411	4.519	3.536	3.355	0.0124415	up	0.799075	1	Msl3l2	MSL3 like 2
ENSMUSG00000050953	70.135	100.645	68.878	158.131	121.719	109.696	0.70081	up	0.0196431	0.172385	Gja1	gap junction protein, alpha 1
ENSMUSG00000019878	3.16	4.409	4.531	4.191	4.981	4.875	0.215205	up	0.621787	0.992953	Hsf2	heat shock factor 2
ENSMUSG00000019877	78.808	116.36	106.815	128.415	129.957	118.187	0.318406	up	0.369777	0.927923	Serinc1	serine incorporator 1
ENSMUSG00000019876	0.332	0.475	0.448	0.55	0.315	0.528	0.150167	up	0.864343	1	Pkib	protein kinase inhibitor beta, cAMP dependent, testis specific
ENSMUSG00000019874	2.312	1.544	1.406	0.498	4.567	0.957	0.194528	up	0.605701	0.988205	Fabp7	fatty acid binding protein 7, brain
ENSMUSG00000019872	51.808	53.301	64.218	73.336	51.876	65.024	0.167975	up	0.791048	1	Smpdl3a	sphingomyelin phosphodiesterase, acid-like 3A
ENSMUSG00000075046	0	0	0	0.015	0	0	2.58496	up	0.504132	0.958127	Duxf3	double homeobox family member 3
ENSMUSG00000075045	0.021	0	0	0.067	0	0	1.54432	up	0.305004	0.869213	Gm4981	predicted gene 4981
ENSMUSG00000038039	4.782	4.217	3.661	5.311	4.427	5.676	0.283903	up	0.480991	0.958127	Gcc2	GRIP and coiled-coil domain containing 2
ENSMUSG00000019920	24.711	22.645	20.291	24.947	23.795	27.344	0.169598	up	0.771287	1	Lims1	LIM and senescent cell antigen-like domains 1
ENSMUSG00000003226	8.006	9.375	7.639	11.857	10.369	12.313	0.465097	up	0.156697	0.636431	Ranbp2	RAN binding protein 2
ENSMUSG00000038010	0.883	0.991	0.785	1.099	0.757	0.886	0.0442956	up	0.886186	1	Ccdc138	coiled-coil domain containing 138
ENSMUSG00000003227	1.098	0.784	0.279	0.422	0.536	0.643	-0.432026	down	0.0731554	0.421405	Edar	ectodysplasin-A receptor
ENSMUSG00000037990	1.002	1.2	1.336	1.254	1.136	1.189	0.0166085	up	0.79118	1	Sh3rf3	SH3 domain containing ring finger 3
ENSMUSG00000019917	5.147	4.438	4.672	6.966	5.507	6.261	0.393916	up	0.266567	0.831907	Septin10	septin 10
ENSMUSG00000098188	8.798	5.934	5.443	4.991	4.478	5.849	-0.397273	down	0.0621972	0.381815	Sowahc	sosondowah ankyrin repeat domain family member C
ENSMUSG00000019916	12.773	19.385	18.538	19.511	16.189	20.334	0.144422	up	0.83628	1	P4ha1	procollagen-proline, 2-oxoglutarate 4-dioxygenase (proline 4-hydroxylase), alpha 1 polypeptide
ENSMUSG00000009646	0.676	0.816	1.086	0.351	0.537	1.012	-0.439655	down	0.0996557	0.507934	Pla2g12b	phospholipase A2, group XIIB
ENSMUSG00000009654	0.196	0.247	0.348	0.458	0.233	0.3	0.324107	up	0.512124	0.960522	Oit3	oncoprotein induced transcript 3
ENSMUSG00000009647	9.254	6.003	6.594	4.851	6.103	7.678	-0.229883	down	0.216986	0.756856	Mcu	mitochondrial calcium uniporter
ENSMUSG00000020111	20.752	17.719	19.299	16.135	17.908	16.744	-0.185851	down	0.299775	0.867662	Micu1	mitochondrial calcium uptake 1
ENSMUSG00000020109	11.332	12.652	12.587	13.551	11.135	11.107	-0.03102	down	0.649901	0.996876	Dnajb12	DnaJ heat shock protein family (Hsp40) member B12
ENSMUSG00000020108	24.201	53.211	45.573	67.422	46.675	27.583	0.204149	up	0.626588	0.992953	Ddit4	DNA-damage-inducible transcript 4
ENSMUSG00000020107	12.508	16.579	16.956	19.396	17.432	17.818	0.247119	up	0.547791	0.973411	Anapc16	anaphase promoting complex subunit 16
ENSMUSG00000044475	8.335	6.883	9.379	6.917	6.493	8.712	-0.152981	down	0.347498	0.910278	Ascc1	activating signal cointegrator 1 complex subunit 1
ENSMUSG00000058297	14.03	19.157	14.367	15.377	16.017	12.118	-0.128145	down	0.439106	0.958127	Spock2	sparc/osteonectin, cwcv and kazal-like domains proteoglycan 2
ENSMUSG00000057337	0.644	1.285	0.697	1.188	1.478	0.678	0.348354	up	0.286779	0.856073	Chst3	carbohydrate sulfotransferase 3
ENSMUSG00000004207	526.547	681.054	835.113	1107.4	662.441	747.2	0.301239	up	0.435977	0.958127	Psap	prosaposin
ENSMUSG00000012819	0.889	1.528	1.258	2.49	1.039	1.756	0.523801	up	0.111271	0.539315	Cdh23	cadherin 23 (otocadherin)
ENSMUSG00000020101	11.422	15.856	18.069	13.064	13.27	13.22	-0.19717	down	0.285544	0.85556	Vsir	V-set immunoregulatory receptor
ENSMUSG00000090439	0.396	0.481	0.458	0.173	0.614	0.453	-0.106252	down	0.647898	0.996876	Gm17455	predicted gene, 17455
ENSMUSG00000020100	10.098	8.392	6.798	8.129	7.462	8.917	-0.0451947	down	0.598607	0.987009	Slc29a3	solute carrier family 29 (nucleoside transporters), member 3
ENSMUSG00000020099	7.47	6.569	3.725	3.79	9.032	3.512	-0.121057	down	0.501261	0.958127	Unc5b	unc-5 netrin receptor B
ENSMUSG00000020098	1.489	1.386	1.448	1.88	1.553	1.797	0.274605	up	0.572866	0.981126	Pcbd1	pterin 4 alpha carbinolamine dehydratase/dimerization cofactor of hepatocyte nuclear factor 1 alpha (TCF1) 1
ENSMUSG00000020097	18.441	18.412	17.809	23.139	15.108	19.446	0.0778539	up	0.940334	1	Sgpl1	sphingosine phosphate lyase 1
ENSMUSG00000020096	0.047	0.017	0.07	0.017	0.019	0	-1.81263	down	0.0128422	0.12812	Tbata	thymus, brain and testes associated
ENSMUSG00000059901	0.724	0.428	1.105	0.383	0.497	1.664	0.172476	up	0.89467	1	Adamts14	a disintegrin-like and metallopeptidase (reprolysin type) with thrombospondin type 1 motif, 14
ENSMUSG00000037202	0.5	0.422	0.418	0.305	0.281	0.168	-0.827094	down	0.00550523	0.0688614	Prf1	perforin 1 (pore forming protein)
ENSMUSG00000020092	4.591	5.898	6.873	5.253	6.19	5.043	-0.0746785	down	0.558562	0.977349	Pald1	phosphatase domain containing, paladin 1
ENSMUSG00000037171	0	0.06	0.048	0.02	0.043	0	-0.750022	down	0.364645	0.923231	Nodal	nodal
ENSMUSG00000020091	36.098	27.17	30.618	28.006	23.812	28.728	-0.221089	down	0.226472	0.773758	Eif4ebp2	eukaryotic translation initiation factor 4E binding protein 2
ENSMUSG00000037151	13.041	14.31	20.552	10.298	18.046	9.268	-0.348898	down	0.114164	0.548216	Lrrc20	leucine rich repeat containing 20
ENSMUSG00000020090	0.077	0.084	0.019	0.048	0.039	0	-1.02385	down	0.0507583	0.33436	Npffr1	neuropeptide FF receptor 1
ENSMUSG00000020089	16.838	12.826	17.688	11.593	13.552	13	-0.311909	down	0.130818	0.571768	Ppa1	pyrophosphatase (inorganic) 1
ENSMUSG00000020088	59.053	63.16	67.756	63.362	60.89	78.518	0.0940788	up	1	1	Sar1a	secretion associated Ras related GTPase 1A
ENSMUSG00000020087	10.296	9.671	12.653	10.857	9.553	10.707	-0.0680474	down	0.540248	0.970271	Tysnd1	trypsin domain containing 1
ENSMUSG00000020085	9.857	10.041	14.216	9.143	9.276	9.128	-0.308438	down	0.133213	0.576522	Aifm2	apoptosis-inducing factor, mitochondrion-associated 2
ENSMUSG00000020086	6.259	7.812	7.022	7.232	7.645	7.752	0.101395	up	0.952616	1	Macroh2a2	macroH2A.2 histone
ENSMUSG00000058806	1.346	1.383	1.413	1.571	1.618	0.963	0.00347638	up	0.796646	1	Col13a1	collagen, type XIII, alpha 1
ENSMUSG00000020083	3.059	2.175	1.763	2.193	1.433	2.435	-0.207085	down	0.252691	0.813903	Fam241b	family with sequence similarity 241, member B
ENSMUSG00000037031	6.156	6.25	4.579	3.137	8.195	3.424	-0.202921	down	0.330649	0.894191	Tspan15	tetraspanin 15
ENSMUSG00000020081	0.017	0.019	0.03	0.11	0	0.048	1.22239	up	0.123869	0.571768	Tacr2	tachykinin receptor 2
ENSMUSG00000037012	12.214	15.027	15.808	22.352	13.785	14.816	0.243172	up	0.571952	0.981126	Hk1	hexokinase 1
ENSMUSG00000020080	0.519	0.966	1.364	2.006	1.095	1.485	0.686206	up	0.0344229	0.255223	Hkdc1	hexokinase domain containing 1
ENSMUSG00000020079	5.21	5.396	5.842	5.608	5.274	5.107	-0.0408249	down	0.628949	0.993122	Supv3l1	suppressor of var1, 3-like 1 (S. cerevisiae)
ENSMUSG00000020078	18.72	22.15	20.428	24.002	20.356	24.038	0.158065	up	0.80039	1	Vps26a	VPS26 retromer complex component A
ENSMUSG00000020077	13.996	20.254	18.252	15.546	16.789	16.711	-0.0982311	down	0.497207	0.958127	Srgn	serglycin
ENSMUSG00000036955	10.658	14.311	11.935	15.231	14.128	12.714	0.189103	up	0.688072	0.996876	Kifbp	kinesin family binding protein
ENSMUSG00000020075	10.895	10.342	8.702	10.196	9.643	12.313	0.102872	up	0.973485	1	Ddx21	DExD box helicase 21
ENSMUSG00000020076	19.291	21.284	22.578	25.699	23.669	28.619	0.304369	up	0.424757	0.958127	Ddx50	DExD box helicase 50
ENSMUSG00000036923	0.424	0.616	0.597	1.624	0.653	1.064	1.02788	up	0.00112939	0.0197484	Stox1	storkhead box 1
ENSMUSG00000020074	10.74	10.717	9.68	12.584	10.402	14.15	0.254166	up	0.551493	0.974495	Ccar1	cell division cycle and apoptosis regulator 1
ENSMUSG00000047146	0.677	0.807	0.67	1.026	1.019	1.046	0.520447	up	0.104887	0.521097	Tet1	tet methylcytosine dioxygenase 1
ENSMUSG00000071253	9.066	9.87	10.36	12.935	9.969	9.847	0.16082	up	0.793575	1	Slc25a16	solute carrier family 25 (mitochondrial carrier, Graves disease autoantigen), member 16
ENSMUSG00000036875	0.83	0.865	0.771	0.997	0.627	0.831	-0.00644192	down	0.715825	0.999135	Dna2	DNA replication helicase/nuclease 2
ENSMUSG00000020070	5.447	7.207	6.245	8.247	7.404	7.604	0.299188	up	0.421377	0.958127	Rufy2	RUN and FYVE domain-containing 2
ENSMUSG00000020069	20.289	25.444	19.737	26.355	23.177	20.775	0.10283	up	0.942104	1	Hnrnph3	heterogeneous nuclear ribonucleoprotein H3
ENSMUSG00000020072	0.611	0.675	0.572	0.58	0.671	0.691	0.0636921	up	0.963919	1	Pbld2	phenazine biosynthesis-like protein domain containing 2
ENSMUSG00000112129	0.187	0.194	0.264	0.216	0.21	0.11	-0.265709	down	0.334927	0.900485	Pbld1	phenazine biosynthesis-like protein domain containing 1
ENSMUSG00000036816	0.093	0.129	0.187	0.306	0.028	0.033	-0.155119	down	0.677437	0.996876	Atoh7	atonal bHLH transcription factor 7
ENSMUSG00000020067	9.903	11.913	15.534	6.346	15.512	5.541	-0.446943	down	0.0574436	0.363524	Mypn	myopalladin
ENSMUSG00000020064	7.354	7.576	7.301	6.861	7.121	7.517	-0.0482967	down	0.606593	0.988666	Herc4	hect domain and RLD 4
ENSMUSG00000020063	5.459	6.935	5.438	7.954	6.445	7.009	0.263641	up	0.508464	0.959629	Sirt1	sirtuin 1
ENSMUSG00000036764	1.079	1.935	1.82	2.409	2.177	1.807	0.403057	up	0.237552	0.793133	Dnajc12	DnaJ heat shock protein family (Hsp40) member C12
ENSMUSG00000048185	0	0	0	0.098	0	0	5.07325	up	0.504132	0.958127	Rnf7l	ring finger protein 7 like
ENSMUSG00000060843	0.121	0.279	0.189	0.066	0.506	0.159	0.310183	up	0.407697	0.954682	Ctnna3	catenin (cadherin associated protein), alpha 3
ENSMUSG00000042846	0.42	0.388	0.347	0.17	0.384	0.503	-0.127571	down	0.46676	0.958127	Lrrtm3	leucine rich repeat transmembrane neuronal 3
ENSMUSG00000019873	27.486	20.807	15.752	20.202	19.627	26.726	0.0554586	up	0.872716	1	Reep3	receptor accessory protein 3
ENSMUSG00000037876	7.324	6.201	5.197	7.383	6.791	8.822	0.296605	up	0.449629	0.958127	Jmjd1c	jumonji domain containing 1C
ENSMUSG00000075000	6.889	6.293	6.758	5.913	5.432	6.433	-0.165546	down	0.334211	0.899641	Nrbf2	nuclear receptor binding factor 2
ENSMUSG00000037868	1.097	1.753	1.571	1.307	1	1.168	-0.347093	down	0.118603	0.561732	Egr2	early growth response 2
ENSMUSG00000057134	9.802	11.818	7.673	8.386	14.88	8.126	0.0998311	up	0.89328	1	Ado	2-aminoethanethiol (cysteamine) dioxygenase
ENSMUSG00000037855	2.616	5.536	2.555	4.356	6.989	2.248	0.344224	up	0.264359	0.827873	Zfp365	zinc finger protein 365
ENSMUSG00000037846	0.323	0.348	0.072	0.104	0.612	0.084	0.106224	up	0.804182	1	Rtkn2	rhotekin 2
ENSMUSG00000019947	10.839	9.984	6.738	11.06	7.801	8.154	-0.0288644	down	0.647201	0.996876	Arid5b	AT rich interactive domain 5B (MRF1-like)
ENSMUSG00000019945	0.633	1.33	1.901	4.012	1.364	2.37	1.0028	up	0.0019745	0.0309604	Cabcoco1	ciliary associated calcium binding coiled-coil 1
ENSMUSG00000060044	0.633	0.532	0.768	0.479	0.352	1.236	0.0965518	up	0.933954	1	Tmem26	transmembrane protein 26
ENSMUSG00000019944	4.104	3.452	4.56	4.234	3.183	4.11	-0.0718781	down	0.518207	0.96406	Rhobtb1	Rho-related BTB domain containing 1
ENSMUSG00000090622	1.319	2.12	1.423	3.313	1.541	1.575	0.402828	up	0.250253	0.810665	A930033H14Rik	RIKEN cDNA A930033H14 gene
ENSMUSG00000019942	1.309	0.537	0.514	0.971	0.49	1.08	0.106479	up	0.960811	1	Cdk1	cyclin-dependent kinase 1
ENSMUSG00000069601	2.081	2.61	2.068	2.218	4.117	1.815	0.269881	up	0.430107	0.958127	Ank3	ankyrin 3, epithelial
ENSMUSG00000048701	12.171	10.69	10.856	10.589	9.365	12.047	-0.0753523	down	0.51574	0.962182	Ccdc6	coiled-coil domain containing 6
ENSMUSG00000019933	6.337	6.817	9.996	2.594	13.309	7.819	0.0352089	up	0.916024	1	Mrln	myoregulin
ENSMUSG00000037762	12.877	24.74	23.93	54.752	20.904	35.261	0.849689	up	0.00473882	0.061117	Slc16a9	solute carrier family 16 (monocarboxylic acid transporters), member 9
ENSMUSG00000043259	2.427	4.439	3.863	4.545	6.324	2.407	0.307228	up	0.355776	0.915546	Fam13c	family with sequence similarity 13, member C
ENSMUSG00000037747	6.122	11.131	3.63	3.158	16.152	2.031	0.0312944	up	0.951019	1	Phyhipl	phytanoyl-CoA hydroxylase interacting protein-like
ENSMUSG00000014329	10.096	13.737	14.398	12.933	12.976	18.124	0.203827	up	0.673712	0.996876	Bicc1	BicC family RNA binding protein 1
ENSMUSG00000003923	6.068	6.647	6.414	6.161	7.024	6.405	0.0343506	up	0.851988	1	Tfam	transcription factor A, mitochondrial
ENSMUSG00000019927	22.161	23.629	27.651	17.315	29.286	21.019	-0.119131	down	0.461611	0.958127	Ube2d1	ubiquitin-conjugating enzyme E2D 1
ENSMUSG00000037710	34.762	38.934	50.685	32.199	54.794	34.421	-0.0348305	down	0.681606	0.996876	Cisd1	CDGSH iron sulfur domain 1
ENSMUSG00000060733	10.09	5.428	4.755	5.49	4.672	6.235	-0.306077	down	0.122558	0.571768	Ipmk	inositol polyphosphate multikinase
ENSMUSG00000019923	13.617	17.536	17.498	20.746	15.994	16.719	0.135955	up	0.861135	1	Zwint	ZW10 interactor
ENSMUSG00000052613	0.466	0.841	0.671	0.967	1.292	0.599	0.530291	up	0.0817208	0.44781	Pcdh15	protocadherin 15
ENSMUSG00000040009	0.611	1.591	1.048	1.999	1.367	1.054	0.443254	up	0.182299	0.693086	Gnaz	guanine nucleotide binding protein, alpha z subunit
ENSMUSG00000020175	3.193	4.721	4.485	8.043	4.596	5.531	0.551224	up	0.0863039	0.464701	Rab36	RAB36, member RAS oncogene family
ENSMUSG00000009681	7.447	8.011	7.002	10.011	6.525	8.207	0.139645	up	0.868447	1	Bcr	BCR activator of RhoGEF and GTPase
ENSMUSG00000033444	11.05	13.145	12.995	17.534	12.865	16.48	0.334003	up	0.365365	0.923702	Specc1l	sperm antigen with calponin homology and coiled-coil domains 1-like
ENSMUSG00000020178	1.155	0.726	1.71	0.759	1.006	0.622	-0.58858	down	0.0173808	0.158926	Adora2a	adenosine A2a receptor
ENSMUSG00000033416	5.37	5.464	6.182	5.1	5.182	4.367	-0.216049	down	0.255022	0.816061	Gucd1	guanylyl cyclase domain containing 1
ENSMUSG00000033427	0.693	0.233	0.209	0.077	0.196	0.319	-0.935539	down	0.00124258	0.0212892	Upb1	ureidopropionase, beta
ENSMUSG00000020180	7.101	6.329	6.901	5.81	7.536	7.148	0.0115187	up	0.777305	1	Snrpd3	small nuclear ribonucleoprotein D3
ENSMUSG00000046807	1.421	2.142	2.122	3.571	2.126	1.985	0.434124	up	0.200625	0.726662	Lrrc75b	leucine rich repeat containing 75B
ENSMUSG00000006345	3.374	6.131	8.953	17.203	5.675	10.421	0.851128	up	0.00534718	0.0671093	Ggt1	gamma-glutamyltransferase 1
ENSMUSG00000006344	1.689	2.221	2.828	1.976	2.283	2.102	-0.0830288	down	0.535109	0.969352	Ggt5	gamma-glutamyltransferase 5
ENSMUSG00000006342	5.816	8.521	7.41	9.325	4.917	7.181	-0.0216529	down	0.661237	0.996876	Susd2	sushi domain containing 2
ENSMUSG00000020196	5.779	6.115	6.234	7.598	5.729	7.236	0.181803	up	0.74581	1	Cabin1	calcineurin binding protein 1
ENSMUSG00000001666	38.713	46.783	49.352	57.181	52.457	48.41	0.229024	up	0.592198	0.986733	Ddt	D-dopachrome tautomerase
ENSMUSG00000092360	47.078	53.939	61.278	71.093	61.367	60.866	0.252413	up	0.540537	0.970316	Gm20441	predicted gene 20441
ENSMUSG00000001665	13.514	12.703	13.748	18.924	11.706	16.067	0.224577	up	0.642083	0.996876	Gstt3	glutathione S-transferase, theta 3
ENSMUSG00000001663	13.537	22.761	25.608	27.651	18.354	23.956	0.176464	up	0.75426	1	Gstt1	glutathione S-transferase, theta 1
ENSMUSG00000009093	0	0	0.102	0.294	0.183	0	2.19265	up	0.00395731	0.0531594	Gstt4	glutathione S-transferase, theta 4
ENSMUSG00000033318	9.419	13.127	16.917	23.683	11.282	17.587	0.413218	up	0.242197	0.797336	Gstt2	glutathione S-transferase, theta 2
ENSMUSG00000033307	251.701	296.366	289.825	470.039	269.506	342.242	0.368579	up	0.30413	0.869213	Mif	macrophage migration inhibitory factor (glycosylation-inhibiting factor)
ENSMUSG00000009092	0.72	1.143	1.279	1.194	0.549	1.482	0.0375806	up	0.827694	1	Derl3	Der1-like domain family, member 3
ENSMUSG00000000902	23.022	23.085	23.524	21.364	21.737	25.026	-0.0315017	down	0.642889	0.996876	Smarcb1	SWI/SNF related, matrix associated, actin dependent regulator of chromatin, subfamily b, member 1
ENSMUSG00000000901	60.284	73.173	108.768	66.698	100.422	63.638	-0.0699662	down	0.580153	0.983362	Mmp11	matrix metallopeptidase 11
ENSMUSG00000049422	133.494	167.951	220.181	151.091	210.851	131.225	-0.080939	down	0.554107	0.975077	Chchd10	coiled-coil-helix-coiled-coil-helix domain containing 10
ENSMUSG00000050157	0.586	1.351	0.379	0.291	1.459	0.229	-0.226546	down	0.507553	0.959629	Gm867	predicted gene 867
ENSMUSG00000000903	0.443	0.391	0.393	0.628	0.633	0.507	0.525906	up	0.278246	0.846227	Vpreb3	pre-B lymphocyte gene 3
ENSMUSG00000033255	0.013	0.03	0	0.029	0.016	0	0.0614005	up	1	1	Gm5134	predicted gene 5134
ENSMUSG00000049764	4.251	3.542	2.93	3.901	3.183	3.894	0.0338973	up	0.817056	1	Zfp280b	zinc finger protein 280B
ENSMUSG00000020226	0	0.039	0.011	0.065	0.057	0.017	1.42183	up	0.0241887	0.200055	Slc5a4b	solute carrier family 5 (neutral amino acid transporters, system A), member 4b
ENSMUSG00000020230	9.204	9.837	11.417	11.979	11.464	10.487	0.155726	up	0.800523	1	Prmt2	protein arginine N-methyltransferase 2
ENSMUSG00000033208	65.774	120.486	67.011	87.929	154.115	70.884	0.305146	up	0.341555	0.903794	S100b	S100 protein, beta polypeptide, neural
ENSMUSG00000020231	8.072	8.19	5.176	7.424	10.068	6.932	0.188104	up	0.669228	0.996876	Dip2a	disco interacting protein 2 homolog A
ENSMUSG00000001151	3.513	3.827	3.694	3.861	4.35	4.041	0.151022	up	0.803886	1	Pcnt	pericentrin (kendrin)
ENSMUSG00000117965	0.186	0.411	0	0.814	0.222	1.066	1.81079	up	0.0259725	0.211069	_	novel protein
ENSMUSG00000009114	0.825	0.96	0.832	0.852	0.824	0.829	-0.0630295	down	0.626698	0.992953	2610028H24Rik	RIKEN cDNA 2610028H24 gene
ENSMUSG00000033126	1.48	1.559	1.39	1.56	1.974	1.299	0.125856	up	0.859293	1	Ybey	ybeY metallopeptidase
ENSMUSG00000001150	4.26	4.752	4.453	5.108	5.111	5.298	0.204593	up	0.661071	0.996876	Mcm3ap	minichromosome maintenance complex component 3 associated protein
ENSMUSG00000033105	10.67	6.56	2.611	5.629	5.187	4.391	-0.383683	down	0.0751359	0.427374	Lss	lanosterol synthase
ENSMUSG00000009115	0.143	0.189	0.076	0.093	0.102	0.041	-0.782128	down	0.176286	0.679913	Spatc1l	spermatogenesis and centriole associated 1 like
ENSMUSG00000001155	0.138	0.195	0.227	0.279	0.164	0.281	0.36882	up	0.511229	0.959629	Ftcd	formiminotransferase cyclodeaminase
ENSMUSG00000020241	104.725	76.74	104.531	63.519	66.768	81.659	-0.432293	down	0.0449643	0.307698	Col6a2	collagen, type VI, alpha 2
ENSMUSG00000001119	214.336	167.329	219.719	146.314	144.903	192.517	-0.314071	down	0.117596	0.559158	Col6a1	collagen, type VI, alpha 1
ENSMUSG00000001120	2.83	7.576	7.659	12.104	5.357	7.13	0.44487	up	0.186536	0.702904	Pcbp3	poly(rC) binding protein 3
ENSMUSG00000001436	5.208	8.898	10.491	20.649	8.454	11.843	0.73517	up	0.0168649	0.155609	Slc19a1	solute carrier family 19 (folate transporter), member 1
ENSMUSG00000001435	11.888	20.645	30.652	45.523	26.464	31.661	0.714012	up	0.0197964	0.173567	Col18a1	collagen, type XVIII, alpha 1
ENSMUSG00000020260	19.099	23.556	28.434	26.887	20.265	24.495	0.0112795	up	0.753839	1	Pofut2	protein O-fucosyltransferase 2
ENSMUSG00000020262	5.106	7.656	7.202	9.996	7.326	9.501	0.426014	up	0.20722	0.738942	Adarb1	adenosine deaminase, RNA-specific, B1
ENSMUSG00000032977	9.541	10.645	9.57	9.491	8.732	10.109	-0.0707408	down	0.546266	0.973411	Fam207a	family with sequence similarity 207, member A
ENSMUSG00000000290	9.207	8.138	10.274	8.54	6.086	6.63	-0.377744	down	0.0750378	0.427134	Itgb2	integrin beta 2
ENSMUSG00000009291	56.06	77.096	77.462	78.874	65.695	79.806	0.0912819	up	0.997969	1	Pttg1ip	pituitary tumor-transforming 1 interacting protein
ENSMUSG00000020265	31.862	34.689	34.008	45.038	30.566	35.474	0.143527	up	0.853527	1	Sumo3	small ubiquitin-like modifier 3
ENSMUSG00000112241	49.907	41.379	58.671	49.528	42.563	47.061	-0.107885	down	0.441559	0.958127	Gm49325	predicted gene, 49325
ENSMUSG00000009293	27.765	24.604	27.947	21.935	25.898	24.233	-0.156362	down	0.35618	0.915927	Ube2g2	ubiquitin-conjugating enzyme E2G 2
ENSMUSG00000069581	0.14	0.051	0.014	0	0.037	0.133	-0.265811	down	0.433062	0.958127	Tspear	thrombospondin type laminin G domain and EAR repeats
ENSMUSG00000112223	0	0	0.026	0	0	0	-3.27302	down	0.504132	0.958127	Krtap10-10	keratin associated protein 10-10
ENSMUSG00000051652	0.912	1.396	0.912	1.42	1.582	1.064	0.33627	up	0.338503	0.901379	Lrrc3	leucine rich repeat containing 3
ENSMUSG00000009292	0.187	0.173	0.243	0.216	0.223	0.239	0.168337	up	0.815194	1	Trpm2	transient receptor potential cation channel, subfamily M, member 2
ENSMUSG00000020284	5.914	8.805	9.029	10.738	8.673	9.571	0.287318	up	0.457794	0.958127	Cfap410	cilia and flagella associated protein 410
ENSMUSG00000020277	17.16	20.651	22.595	29.888	16.617	20.248	0.144134	up	0.859452	1	Pfkl	phosphofructokinase, liver, B-type
ENSMUSG00000000731	0.126	0.139	0.045	0.082	0.075	0.162	0.040898	up	1	1	Aire	autoimmune regulator (autoimmune polyendocrinopathy candidiasis ectodermal dystrophy)
ENSMUSG00000000730	0.085	0.11	0.076	0.155	0.068	0.081	0.164063	up	0.853955	1	Dnmt3l	DNA (cytosine-5-)-methyltransferase 3-like
ENSMUSG00000000732	9.063	8.431	5.166	7.64	5.284	7.674	-0.137624	down	0.378677	0.933815	Icosl	icos ligand
ENSMUSG00000053329	35.528	40.544	47.415	32.137	46.937	33.306	-0.13597	down	0.420552	0.958127	Gatd3a	glutamine amidotransferase like class 1 domain containing 3A
ENSMUSG00000032834	4.439	4.031	3.91	4.041	4.517	4.13	0.0354449	up	0.848583	1	Pwp2	PWP2 periodic tryptophan protein homolog (yeast)
ENSMUSG00000000374	12.574	12.244	10.277	13.47	12.011	11.736	0.0846892	up	0.987356	1	Trappc10	trafficking protein particle complex 10
ENSMUSG00000001211	18.023	24.994	25.457	38.396	22.898	22.619	0.293326	up	0.444297	0.958127	Agpat3	1-acylglycerol-3-phosphate O-acyltransferase 3
ENSMUSG00000118646	24.125	34.285	37.672	65.56	28.154	24.71	0.301615	up	0.439566	0.958127	_	_
ENSMUSG00000061032	55.026	51.881	49.733	47.668	46.721	46.366	-0.154263	down	0.356996	0.91664	Rrp1	ribosomal RNA processing 1
ENSMUSG00000005054	151.025	74.095	64.835	63.735	48.312	112.299	-0.370099	down	0.0664062	0.396717	Cstb	cystatin B
ENSMUSG00000032788	44.651	35.804	28.574	32.998	21.99	45.22	-0.121711	down	0.385488	0.939939	Pdxk	pyridoxal (pyridoxine, vitamin B6) kinase
ENSMUSG00000107822	0	0.079	0	0.039	0	0.051	0.181607	up	1	1	Olfr1358	olfactory receptor 1358
ENSMUSG00000032763	6.031	6.158	5.735	6.928	7.27	5.843	0.161036	up	0.771736	1	Ilvbl	ilvB (bacterial acetolactate synthase)-like
ENSMUSG00000032714	12.42	20.466	20.112	24.968	16.962	22.266	0.276531	up	0.485414	0.958127	Syde1	synapse defective 1, Rho GTPase, homolog 1 (C. elegans)
ENSMUSG00000071185	0.033	0	0	0	0	0	-3.58496	down	0.131224	0.571768	Olfr1357	olfactory receptor 1357
ENSMUSG00000005355	1.874	0.491	0.212	0.364	0.246	0.5	-1.21292	down	1.62978e-05	0.000553383	Casp14	caspase 14
ENSMUSG00000078442	0	0.122	0.099	0.363	0.159	0.095	1.46877	up	0.00264887	0.039074	Ccdc105	coiled-coil domain containing 105
ENSMUSG00000005357	0.283	0.312	0.314	0.559	0.232	0.379	0.363097	up	0.456041	0.958127	Slc1a6	solute carrier family 1 (high affinity aspartate/glutamate transporter), member 6
ENSMUSG00000060205	0.022	0	0	0	0	0	-3.05889	down	0.504132	0.958127	Olfr57	olfactory receptor 57
ENSMUSG00000060301	6.891	10.092	7.327	10.823	10.192	8.221	0.266166	up	0.47882	0.958127	2610008E11Rik	RIKEN cDNA 2610008E11 gene
ENSMUSG00000091381	0.009	0.02	0	0.029	0	0.013	0.491853	up	0.801815	1	Vmn2r83	vomeronasal 2, receptor 83
ENSMUSG00000052151	40.07	17.527	10.501	12.446	10.792	22.756	-0.566136	down	0.0106151	0.112062	Plpp2	phospholipid phosphatase 2
ENSMUSG00000042570	8.357	7.123	7.614	8.298	6.602	7.998	-0.0122949	down	0.680411	0.996876	Mier2	MIER family member 2
ENSMUSG00000045912	0.056	0.056	0.06	0.049	0.034	0.064	-0.222392	down	0.423692	0.958127	C2cd4c	C2 calcium-dependent domain containing 4C
ENSMUSG00000020312	2.439	3.001	4.355	2.393	2.557	4.059	-0.12064	down	0.41556	0.958127	Shc2	SHC (Src homology 2 domain containing) transforming protein 2
ENSMUSG00000035963	0.03	0.134	0.244	0.067	0.145	0.174	-0.0793682	down	0.805297	1	Odf3l2	outer dense fiber of sperm tails 3-like 2
ENSMUSG00000020310	0.106	0.205	0.565	0.809	0.032	0.114	0.124162	up	1	1	Madcam1	mucosal vascular addressin cell adhesion molecule 1
ENSMUSG00000020308	18.363	17.141	23.148	18.446	20.612	20.414	0.0200293	up	0.791525	1	Tpgs1	tubulin polyglutamylase complex subunit 1
ENSMUSG00000020307	29.254	27.063	41.182	23.84	35.261	24.767	-0.21726	down	0.260685	0.824295	Cdc34	cell division cycle 34
ENSMUSG00000054206	3.398	7.595	7.036	15.834	7.639	9.847	0.885959	up	0.00331915	0.0466054	Gzmm	granzyme M (lymphocyte met-ase 1)
ENSMUSG00000023175	413.09	530.042	651.556	952.723	530.262	634.258	0.408912	up	0.238287	0.793264	Bsg	basigin
ENSMUSG00000020331	6.343	7.8	2.147	1.871	10.834	1.958	-0.151777	down	0.512179	0.960528	Hcn2	hyperpolarization-activated, cyclic nucleotide-gated K+ 2
ENSMUSG00000020329	6.97	8.017	7.679	7.597	7.045	7.849	-0.0111805	down	0.705254	0.998289	Polrmt	polymerase (RNA) mitochondrial (DNA directed)
ENSMUSG00000020327	0.338	0.411	0.301	0.24	0.504	0.533	0.281638	up	0.56104	0.978958	Fgf22	fibroblast growth factor 22
ENSMUSG00000035890	30.809	21.655	21.359	20.511	17.028	24.756	-0.244943	down	0.19091	0.711911	Rnf126	ring finger protein 126
ENSMUSG00000020325	7.099	7.36	7.536	9.086	6.141	8.207	0.0914155	up	0.982953	1	Fstl3	follistatin-like 3
ENSMUSG00000020323	4.026	4.235	4.433	5.022	3.426	4.668	0.0471701	up	0.852072	1	Prss57	protease, serine 57
ENSMUSG00000035863	15.079	19.193	21.678	16.033	16.383	16.673	-0.188728	down	0.297687	0.86722	Palm	paralemmin
ENSMUSG00000035852	5.327	2.235	1.097	0.999	0.612	2.143	-1.20512	down	1.92226e-06	8.29057e-05	Misp	mitotic spindle positioning
ENSMUSG00000006498	68.189	55.604	49.303	70.555	40.582	64.004	0.0169442	up	0.74027	1	Ptbp1	polypyrimidine tract binding protein 1
ENSMUSG00000035835	9.998	8.981	8.591	11.294	6.696	9.644	0.00334478	up	0.71154	0.999023	Plppr3	phospholipid phosphatase related 3
ENSMUSG00000057729	0.144	0.438	0.513	0.984	0.215	0.31	0.46158	up	0.328151	0.891863	Prtn3	proteinase 3
ENSMUSG00000020125	0.077	0	0.515	0	0.092	0	-2.64689	down	0.000109008	0.00290404	Elane	elastase, neutrophil expressed
ENSMUSG00000061780	268.52	124.583	989.774	10.398	149.531	19.585	-2.94548	down	9.90222e-26	5.60376e-23	Cfd	complement factor D (adipsin)
ENSMUSG00000013833	12.916	14.174	16.272	17.714	14.115	14.61	0.098899	up	0.980282	1	Med16	mediator complex subunit 16
ENSMUSG00000035781	61.645	44.645	43.793	39.891	39.624	47.431	-0.24154	down	0.201006	0.727618	R3hdm4	R3H domain containing 4
ENSMUSG00000097854	179.981	131.892	137.769	114.17	118.432	140.653	-0.268613	down	0.169495	0.665226	Gm26602	predicted gene, 26602
ENSMUSG00000035773	1.094	1.313	1.079	2.349	1.117	1.978	0.642648	up	0.0512219	0.336939	Kiss1r	KISS1 receptor
ENSMUSG00000019564	2.518	2.095	1.687	3.138	1.983	2.765	0.323804	up	0.406199	0.953647	Arid3a	AT rich interactive domain 3A (BRIGHT-like)
ENSMUSG00000035754	7.807	8.485	8.657	9.487	8.144	8.386	0.0604655	up	0.911431	1	Wdr18	WD repeat domain 18
ENSMUSG00000035745	1.627	2.011	1.927	2.518	1.952	2.195	0.260095	up	0.537418	0.969877	Grin3b	glutamate receptor, ionotropic, NMDA3B
ENSMUSG00000013858	52.128	54.244	61.917	60.457	49.212	52.923	-0.0496837	down	0.589273	0.986054	Tmem259	transmembrane protein 259
ENSMUSG00000004665	42.491	46.71	46.743	54.494	35.987	47.846	0.0250698	up	0.785447	1	Cnn2	calponin 2
ENSMUSG00000035722	7.169	5.754	5.235	7.333	4.845	5.784	-0.0156547	down	0.666182	0.996876	Abca7	ATP-binding cassette, sub-family A (ABC1), member 7
ENSMUSG00000035697	10.619	7.981	12.777	9.728	7.475	9.813	-0.215871	down	0.229329	0.778678	Arhgap45	Rho GTPase activating protein 45
ENSMUSG00000004667	39.382	36.8	45.063	40.961	38.992	46.81	0.0642069	up	0.906677	1	Polr2e	polymerase (RNA) II (DNA directed) polypeptide E
ENSMUSG00000075706	182.259	275.494	367.256	422.83	312.087	325.062	0.361553	up	0.306206	0.869943	Gpx4	glutathione peroxidase 4
ENSMUSG00000035673	10.277	8.432	5.727	7.871	5.075	7.177	-0.280125	down	0.151668	0.623329	Sbno2	strawberry notch 2
ENSMUSG00000003068	26.818	26.616	30.598	27.154	25.761	26.17	-0.0875315	down	0.499852	0.958127	Stk11	serine/threonine kinase 11
ENSMUSG00000035640	7.174	8.406	7.993	10.591	7.065	7.57	0.0977641	up	0.984437	1	Cbarp	calcium channel, voltage-dependent, beta subunit associated regulatory protein
ENSMUSG00000003072	156.262	150.258	179.816	126.592	163.103	143.415	-0.167219	down	0.339188	0.901379	Atp5d	ATP synthase, H+ transporting, mitochondrial F1 complex, delta subunit
ENSMUSG00000035621	38.411	22.874	21.353	21.119	16.536	21.857	-0.473604	down	0.0295617	0.231958	Midn	midnolin
ENSMUSG00000045193	49.166	49.954	45.907	64.103	48.932	53.475	0.199283	up	0.687722	0.996876	Cirbp	cold inducible RNA binding protein
ENSMUSG00000035595	11.329	12.561	13.606	14.263	13.031	13.959	0.137752	up	0.864926	1	Fam174c	family with sequence similarity 174, member C
ENSMUSG00000003070	1.784	2.638	2.489	2.941	2.105	2.731	0.17025	up	0.781984	1	Efna2	ephrin A2
ENSMUSG00000020156	13.451	15.331	16.291	17.391	15.433	17.515	0.159403	up	0.798543	1	Pwwp3a	PWWP domain containing 3A, DNA repair factor
ENSMUSG00000020153	70.556	77.204	104.911	59.827	99.554	69.994	-0.13955	down	0.412831	0.956647	Ndufs7	NADH:ubiquinone oxidoreductase core subunit S7
ENSMUSG00000020150	12.699	17.129	15.851	11.457	22.609	13.178	0.0485969	up	0.951191	1	Gamt	guanidinoacetate methyltransferase
ENSMUSG00000069565	23.527	21.776	22.227	21.657	19.792	25.359	-0.015507	down	0.674783	0.996876	Dazap1	DAZ associated protein 1
ENSMUSG00000063457	544.471	476.459	501.597	421.224	431.777	627.135	-0.040738	down	0.598273	0.987009	Rps15	ribosomal protein S15
ENSMUSG00000020135	1.625	2.48	1.798	2.354	2.753	1.686	0.202504	up	0.618004	0.992369	Apc2	APC regulator of WNT signaling pathway 2
ENSMUSG00000020133	16.833	16.664	19.262	20.034	14.424	18.009	-0.00800646	down	0.691998	0.996876	2310011J03Rik	RIKEN cDNA 2310011J03 gene
ENSMUSG00000020131	1.453	2.528	2.595	2.795	1.713	1.907	-0.0357445	down	0.652032	0.996876	Pcsk4	proprotein convertase subtilisin/kexin type 4
ENSMUSG00000035504	6.096	13.623	9.978	13.571	5.951	6.676	-0.180841	down	0.316754	0.880644	Reep6	receptor accessory protein 6
ENSMUSG00000043822	31.606	41.538	41.416	38.284	33.783	42.909	0.00522921	up	0.745284	1	Adamtsl5	ADAMTS-like 5
ENSMUSG00000035486	4.951	18.91	12.831	39.184	10.919	13.031	0.782902	up	0.00905886	0.100519	Plk5	polo like kinase 5
ENSMUSG00000048696	4.401	5.164	5.773	5.858	4.855	5.196	0.0527227	up	0.887467	1	Mex3d	mex3 RNA binding family member D
ENSMUSG00000035478	35.758	35.183	43.219	36.321	37.065	39.158	-0.0205676	down	0.671965	0.996876	Mbd3	methyl-CpG binding domain protein 3
ENSMUSG00000020163	57.079	59.676	90.816	223.931	236.713	74.314	1.36581	up	1.6053e-06	7.07052e-05	Uqcr11	ubiquinol-cytochrome c reductase, complex III subunit XI
ENSMUSG00000020167	15.113	13.393	14.956	13.715	11.467	14.36	-0.136359	down	0.378276	0.933321	Tcf3	transcription factor 3
ENSMUSG00000045518	0	0.044	0.035	0.017	0.009	0	-1.49957	down	0.0259725	0.211069	Onecut3	one cut domain, family member 3
ENSMUSG00000003341	0.04	0.178	0.108	0.546	0.029	0.185	1.2136	up	0.000694847	0.0135452	Atp8b3	ATPase, class I, type 8B, member 3
ENSMUSG00000047417	7.165	7.786	6.712	8.452	6.169	7.605	0.0370102	up	0.830876	1	Rexo1	REX1, RNA exonuclease 1
ENSMUSG00000035397	7.593	5.758	5.623	4.408	4.185	5.98	-0.380657	down	0.0732866	0.42142	Klf16	Kruppel-like factor 16
ENSMUSG00000003346	32.396	31.864	38.443	30.369	32.362	29.885	-0.14914	down	0.370704	0.928207	Abhd17a	abhydrolase domain containing 17A
ENSMUSG00000113949	19.262	20.26	19.053	20.044	17.381	20.652	-0.0123175	down	0.692993	0.996876	Scamp4	secretory carrier membrane protein 4
ENSMUSG00000113640	2.584	2.673	2.583	2.72	2.172	3.036	0.0160972	up	0.780148	1	Adat3	adenosine deaminase, tRNA-specific 3
ENSMUSG00000035370	10.682	11.117	10.503	11.145	9.619	11.391	-0.00657979	down	0.70836	0.998289	Gm49322	predicted gene, 49322
ENSMUSG00000003345	55.679	51.088	57.811	50.373	44.829	46.318	-0.217761	down	0.240409	0.794936	Csnk1g2	casein kinase 1, gamma 2
ENSMUSG00000003344	15.252	16.07	19.548	19.47	15.688	16.349	0.0179524	up	0.777338	1	Btbd2	BTB (POZ) domain containing 2
ENSMUSG00000020190	85.379	64.05	69.82	49.896	45.423	55.02	-0.544342	down	0.0154267	0.146146	Mknk2	MAP kinase-interacting serine/threonine kinase 2
ENSMUSG00000003348	10.018	10.657	10.721	9.259	9.177	10.249	-0.130271	down	0.40701	0.954422	Mob3a	MOB kinase activator 3A
ENSMUSG00000055862	19.52	24.994	21.563	25.671	24.965	25.787	0.20985	up	0.640604	0.996876	Izumo4	IZUMO family member 4
ENSMUSG00000020198	28.452	29.414	29.689	39.713	27.361	31.837	0.175936	up	0.760813	1	Ap3d1	adaptor-related protein complex 3, delta 1 subunit
ENSMUSG00000061589	10.127	10.407	8.824	11.596	11.212	11.256	0.214474	up	0.63274	0.99381	Dot1l	DOT1-like, histone H3 methyltransferase (S. cerevisiae)
ENSMUSG00000035278	20.132	18.987	19.225	20.036	17.315	24.46	0.0832751	up	0.956792	1	Plekhj1	pleckstrin homology domain containing, family J member 1
ENSMUSG00000020211	15.991	17.43	17.938	17.594	14.419	15.816	-0.102725	down	0.463958	0.958127	Sf3a2	splicing factor 3a, subunit 2
ENSMUSG00000035262	0.387	0.603	0.486	0.422	0.353	0.293	-0.465664	down	0.11368	0.547157	Amh	anti-Mullerian hormone
ENSMUSG00000020216	29.524	39.246	56.731	21.234	54.177	26.033	-0.307007	down	0.163786	0.65287	Jsrp1	junctional sarcoplasmic reticulum protein 1
ENSMUSG00000035242	206.284	191.167	250.097	198.959	219.125	245.03	0.0342696	up	0.823586	1	Oaz1	ornithine decarboxylase antizyme 1
ENSMUSG00000051067	2.009	2.405	2.62	2.402	2.431	1.039	-0.260372	down	0.221067	0.766681	Lingo3	leucine rich repeat and Ig domain containing 3
ENSMUSG00000035215	6.938	7.766	9.158	6.838	7.865	9.009	-0.00909647	down	0.714661	0.999026	Lsm7	LSM7 homolog, U6 small nuclear RNA and mRNA degradation associated
ENSMUSG00000035206	11.08	9.804	11.094	10.799	10.47	11.353	0.0287629	up	0.808153	1	Sppl2b	signal peptide peptidase like 2B
ENSMUSG00000059406	0.106	0.129	0.047	0.209	0.126	0.121	0.687532	up	0.11407	0.548047	Tmprss9	transmembrane protease, serine 9
ENSMUSG00000020219	38.083	36.393	43.214	33.957	37.174	39.222	-0.0928634	down	0.488435	0.958127	Timm13	translocase of inner mitochondrial membrane 13
ENSMUSG00000062075	5.704	4.568	3.756	4.508	3.3	4.224	-0.221382	down	0.232594	0.785054	Lmnb2	lamin B2
ENSMUSG00000015312	13.054	11.436	10.369	9.831	10.534	9.158	-0.239669	down	0.224324	0.771862	Gadd45b	growth arrest and DNA-damage-inducible 45 beta
ENSMUSG00000048240	5.474	8.843	7.792	11.795	8.628	7.6	0.341936	up	0.331071	0.894624	Gng7	guanine nucleotide binding protein (G protein), gamma 7
ENSMUSG00000043670	0.802	1.327	0.534	0.219	1.732	0.305	-0.238993	down	0.368129	0.926274	Diras1	DIRAS family, GTP-binding RAS-like 1
ENSMUSG00000046822	12.248	13.458	12.983	14.843	12.829	11.923	0.0333923	up	0.837861	1	Slc39a3	solute carrier family 39 (zinc transporter), member 3
ENSMUSG00000004937	42.398	42.297	49.721	42.753	39.703	38.329	-0.15426	down	0.355348	0.914823	Sgta	small glutamine-rich tetratricopeptide repeat (TPR)-containing, alpha
ENSMUSG00000004929	8.741	7.629	8.877	6.727	7.039	6.78	-0.297215	down	0.146524	0.610516	Thop1	thimet oligopeptidase 1
ENSMUSG00000035041	0.298	0.329	0.398	0.235	0.434	0.569	0.271663	up	0.635649	0.995117	Creb3l3	cAMP responsive element binding protein 3-like 3
ENSMUSG00000035027	17.363	18.16	20.205	17.036	16.858	16.654	-0.14074	down	0.385452	0.939939	Map2k2	mitogen-activated protein kinase kinase 2
ENSMUSG00000035011	22.218	12.7	11.113	12.772	8.678	12.535	-0.437674	down	0.040063	0.282118	Zbtb7a	zinc finger and BTB domain containing 7a
ENSMUSG00000004934	10.655	9.883	9.234	9.25	7.917	8.228	-0.229387	down	0.228534	0.776964	Pias4	protein inhibitor of activated STAT 4
ENSMUSG00000034994	695.429	575.233	643.83	570.068	543.427	575.162	-0.181085	down	0.297765	0.86722	Eef2	eukaryotic translation elongation factor 2
ENSMUSG00000034974	16.153	14.183	17.037	14.86	13.435	15.957	-0.0983159	down	0.464759	0.958127	Dapk3	death-associated protein kinase 3
ENSMUSG00000004939	1.354	3.598	1.367	1.701	3.128	1.438	-0.0119156	down	0.851689	1	Nmrk2	nicotinamide riboside kinase 2
ENSMUSG00000034958	4.85	6.055	5.624	3.437	8.217	5.258	0.0330419	up	0.901299	1	Atcay	ataxia, cerebellar, Cayman type
ENSMUSG00000034949	3.607	5.31	5.117	7.222	5.035	5.719	0.357078	up	0.317994	0.88067	Zfr2	zinc finger RNA binding protein 2
ENSMUSG00000004933	0.539	1.013	0.836	0.814	1.039	0.985	0.248785	up	0.550226	0.973793	Matk	megakaryocyte-associated tyrosine kinase
ENSMUSG00000034932	24.174	35.632	21.818	11.475	20.703	20.352	-0.635822	down	0.00854357	0.0961731	Mrpl54	mitochondrial ribosomal protein L54
ENSMUSG00000004931	20.439	23.93	27.75	21.644	24.2	21.073	-0.108002	down	0.468462	0.958127	Apba3	amyloid beta (A4) precursor protein-binding, family A, member 3
ENSMUSG00000034917	56.629	11.784	6.48	5.252	2.75	17.807	-1.53685	down	5.9216e-10	5.47455e-08	Tjp3	tight junction protein 3
ENSMUSG00000034902	18.469	18.152	19.451	19.761	15.057	16.257	-0.134656	down	0.38763	0.942232	Pip5k1c	phosphatidylinositol-4-phosphate 5-kinase, type 1 gamma
ENSMUSG00000034889	13.475	12.695	12.347	14.129	10.449	13.203	-0.0278323	down	0.639008	0.996876	Cactin	cactin, spliceosome C complex subunit
ENSMUSG00000034881	2.457	2.427	4.508	4.217	3.565	3.486	0.26265	up	0.543762	0.971508	Tbxa2r	thromboxane A2 receptor
ENSMUSG00000034872	0.583	0.774	1.036	0.707	0.978	0.417	-0.186808	down	0.377461	0.93279	Gipc3	GIPC PDZ domain containing family, member 3
ENSMUSG00000020232	25.455	23.911	28.485	26.128	20.705	26.435	-0.0875289	down	0.484389	0.958127	Hmg20b	high mobility group 20B
ENSMUSG00000034854	6.243	7.448	9.981	9.804	5.67	6.684	-0.0953414	down	0.46749	0.958127	Mfsd12	major facilitator superfamily domain containing 12
ENSMUSG00000020234	7.591	9.113	12.794	12.567	6.516	8.548	-0.0943195	down	0.466526	0.958127	4930404N11Rik	RIKEN cDNA 4930404N11 gene
ENSMUSG00000020235	17.277	12.79	12.402	12.097	10.775	12.117	-0.279487	down	0.157248	0.637838	Fzr1	fizzy and cell division cycle 20 related 1
ENSMUSG00000078440	12.834	12.413	14.37	10.969	11.861	11.647	-0.200469	down	0.277226	0.844705	Dohh	deoxyhypusine hydroxylase/monooxygenase
ENSMUSG00000113262	11.928	12.969	14.425	12.24	11.223	11.099	-0.186135	down	0.301506	0.868655	Gm48551	predicted gene, 48551
ENSMUSG00000114004	2.466	6.348	5.382	8.027	3.505	3.898	0.120229	up	0.912183	1	Gm48552	predicted gene, 48552
ENSMUSG00000078439	3.666	2.181	3.801	2.236	2.312	3.496	-0.262227	down	0.193851	0.717692	Smim24	small integral membrane protein 24
ENSMUSG00000055053	33.901	45.066	46.639	49.716	36.211	37.106	-0.0298593	down	0.650722	0.996876	Nfic	nuclear factor I/C
ENSMUSG00000034818	0.509	0.754	0.734	0.698	0.614	0.595	-0.0664274	down	0.58963	0.986054	Celf5	CUGBP, Elav-like family member 5
ENSMUSG00000020238	24.622	24.098	26.616	23.467	19.921	23.166	-0.178806	down	0.302233	0.869213	Ncln	nicalin
ENSMUSG00000044199	1.626	0.985	1.147	1.044	0.949	1.049	-0.304674	down	0.15996	0.643721	S1pr4	sphingosine-1-phosphate receptor 4
ENSMUSG00000034792	12.752	4.597	3.031	2.411	1.963	6.043	-0.968011	down	5.92609e-05	0.00172921	Gna15	guanine nucleotide binding protein, alpha 15
ENSMUSG00000034781	25.528	28.546	31.87	31.778	25.586	28.327	-0.00425309	down	0.714248	0.999026	Gna11	guanine nucleotide binding protein, alpha 11
ENSMUSG00000054452	266.327	291.985	347.359	281.86	309.943	248.198	-0.108596	down	0.466096	0.958127	Tle5	TLE family member 5, transcriptional modulator
ENSMUSG00000034771	9.52	13.267	14.171	16.366	12.316	15.207	0.247954	up	0.557876	0.976959	Tle2	transducin-like enhancer of split 2
ENSMUSG00000034758	3.41	5.305	4.591	5.658	3.881	5.195	0.147041	up	0.838164	1	Tle6	transducin-like enhancer of split 6
ENSMUSG00000074862	1.11	1.692	1.164	1.81	1.382	1.16	0.133897	up	0.848803	1	BC025920	cDNA sequence BC025920
ENSMUSG00000034748	7.236	6.739	5.61	6.539	5.777	6.726	-0.0405578	down	0.619163	0.99265	Sirt6	sirtuin 6
ENSMUSG00000054708	3.656	5.089	4.634	6.87	4.723	4.976	0.308454	up	0.410297	0.95513	Ankrd24	ankyrin repeat domain 24
ENSMUSG00000096856	0.056	0.062	0.1	0.07	0.029	0.034	-0.70044	down	0.0672005	0.400319	Gm10778	predicted gene 10778
ENSMUSG00000096795	0.481	0.249	0.267	0.492	0.358	0.666	0.603122	up	0.120613	0.566562	Zfp433	zinc finger protein 433
ENSMUSG00000094622	0.431	0.516	0.31	0.58	0.568	0.525	0.411598	up	0.252438	0.813538	Gm3055	predicted gene 3055
ENSMUSG00000094076	0	0	0.007	0.009	0	0.012	1.26303	up	0.695061	0.996876	Gm4767	predicted gene 4767
ENSMUSG00000112640	0.559	0.511	0.483	0.366	0.686	0.617	0.103733	up	0.979323	1	Gm32687	predicted gene, 32687
ENSMUSG00000096718	0.215	0.32	0.191	0.357	0.479	0.281	0.619508	up	0.0769385	0.432869	Zfp781	zinc finger protein 781
ENSMUSG00000061371	1.415	1.969	1.372	2.123	1.762	2.369	0.394813	up	0.271844	0.838245	Zfp873	zinc finger protein 873
ENSMUSG00000112160	1.018	1.493	0.979	1.34	0.914	1.157	-0.0330036	down	0.678297	0.996876	BC024063	cDNA sequence BC024063
ENSMUSG00000078435	1.516	1.465	1.244	1.765	1.324	1.094	-0.0144031	down	0.723674	1	AU041133	expressed sequence AU041133
ENSMUSG00000062931	4.003	5.54	4.573	6.046	6.047	5.419	0.310953	up	0.394219	0.947557	Zfp938	zinc finger protein 938
ENSMUSG00000044581	0.003	0.003	0	0.005	0	0.004	0.415037	up	0.763599	1	4932415D10Rik	RIKEN cDNA 4932415D10 gene
ENSMUSG00000073427	0.597	0.772	0.724	1.153	0.841	0.889	0.461433	up	0.178309	0.684604	Gm4924	predicted gene 4924
ENSMUSG00000094186	0	0.128	0	0	0	0	-5.44846	down	0.131224	0.571768	Gm1553	predicted gene 1553
ENSMUSG00000063320	8.355	9.778	8.779	8.599	10.068	8.361	0.00620446	up	0.784686	1	1190007I07Rik	RIKEN cDNA 1190007I07 gene
ENSMUSG00000034674	9.323	7.885	7.532	8.177	7.717	9.25	0.0233659	up	0.788148	1	Tdg	thymine DNA glycosylase
ENSMUSG00000020251	4.819	7.254	8.018	6.952	5.528	8.671	0.0741657	up	0.936848	1	Glt8d2	glycosyltransferase 8 domain containing 2
ENSMUSG00000020246	3.909	4.522	3.716	4.763	4.575	5.892	0.326244	up	0.377653	0.932866	Hcfc2	host cell factor C2
ENSMUSG00000020248	6.684	8.109	7.074	8.476	7.7	9.323	0.221657	up	0.622433	0.992953	Nfyb	nuclear transcription factor-Y beta
ENSMUSG00000020250	19.292	17.259	15.286	18.724	15.569	17.303	-0.00672261	down	0.704799	0.998289	Txnrd1	thioredoxin reductase 1
ENSMUSG00000109864	0.379	0	0.078	0.032	0	0.083	-1.96285	down	0.00101204	0.0179944	Eid3	EP300 interacting inhibitor of differentiation 3
ENSMUSG00000034612	4.747	6.346	5.062	7.457	6.648	6.652	0.361558	up	0.297586	0.86722	Chst11	carbohydrate sulfotransferase 11
ENSMUSG00000034591	1.593	2.371	2.656	4.18	2.499	3.68	0.645746	up	0.0412254	0.288686	Slc41a2	solute carrier family 41, member 2
ENSMUSG00000020255	0.243	0.304	0.244	0.307	0.305	0.29	0.188779	up	0.693197	0.996876	Nopchap1	NOP protein chaperone 1
ENSMUSG00000020256	1.76	2.528	2.019	1.492	3.191	2.09	0.102794	up	0.890688	1	Aldh1l2	aldehyde dehydrogenase 1 family, member L2
ENSMUSG00000034560	4.588	6.211	4.824	6.631	6.027	7.092	0.338123	up	0.344778	0.907118	Washc4	WASH complex subunit 4
ENSMUSG00000020263	38.949	69.09	60.664	107.166	70.492	80.229	0.612245	up	0.0476575	0.319863	Appl2	adaptor protein, phosphotyrosine interaction, PH domain and leucine zipper containing 2
ENSMUSG00000087651	2.197	3.373	3.085	2.398	3.87	2.323	-0.010704	down	0.793135	1	1500009L16Rik	RIKEN cDNA 1500009L16 gene
ENSMUSG00000020032	5.34	8.018	6.277	8.655	7.595	6.034	0.182554	up	0.697177	0.997073	Nuak1	NUAK family, SNF1-like kinase, 1
ENSMUSG00000046841	51.306	26.198	25.695	22.478	18.099	32.522	-0.497488	down	0.0217193	0.186063	Ckap4	cytoskeleton-associated protein 4
ENSMUSG00000020034	19.382	12.963	14.347	11.53	15.113	15.409	-0.150991	down	0.358756	0.918783	Tcp11l2	t-complex 11 (mouse) like 2
ENSMUSG00000034453	3.245	2.786	2.983	2.953	3.036	3.184	0.0252179	up	0.803478	1	Polr3b	polymerase (RNA) III (DNA directed) polypeptide B
ENSMUSG00000020037	1.225	2.152	0.427	0	3.232	0.013	-0.229103	down	0.442607	0.958127	Rfx4	regulatory factor X, 4 (influences HLA class II expression)
ENSMUSG00000035620	7.471	11.045	9.711	10.427	10.378	9.889	0.120869	up	0.88462	1	Ric8b	RIC8 guanine nucleotide exchange factor B
ENSMUSG00000050035	0.225	0.142	0.181	0.269	0.331	0.092	0.334961	up	0.433126	0.958127	Fhl4	four and a half LIM domains 4
ENSMUSG00000060935	9.037	11.559	11.895	13.535	13.432	14.756	0.360773	up	0.304229	0.869213	Tmem263	transmembrane protein 263
ENSMUSG00000049038	6.316	8.668	7.734	7.036	10.266	7.016	0.0981762	up	0.924312	1	Mterf2	mitochondrial transcription termination factor 2
ENSMUSG00000020038	3.054	6.71	3.607	7.352	4.147	3.595	0.174831	up	0.716267	0.999135	Cry1	cryptochrome 1 (photolyase-like)
ENSMUSG00000020042	3.149	2.018	1.813	1.83	1.413	2.963	-0.169486	down	0.295886	0.86555	Btbd11	BTB (POZ) domain containing 11
ENSMUSG00000001785	6.474	6.902	6.396	6.5	6.623	7.053	0.029177	up	0.825421	1	Pwp1	PWP1 homolog, endonuclein
ENSMUSG00000035529	6.817	6.979	6.381	7.401	6.051	7.759	0.0720905	up	0.933167	1	Prdm4	PR domain containing 4
ENSMUSG00000085111	3.5	3.524	4.379	3.301	3.138	3.184	-0.244785	down	0.216651	0.756825	Ascl4	achaete-scute family bHLH transcription factor 4
ENSMUSG00000001783	30.567	29.507	33.033	28.633	29.949	30.593	-0.0622483	down	0.56518	0.979166	Rtcb	RNA 2',3'-cyclic phosphate and 5'-OH ligase
ENSMUSG00000050108	0.08	0	0.024	0	0.016	0	-2.49354	down	0.00421502	0.0556197	Bpifc	BPI fold containing family C
ENSMUSG00000001786	4.511	4.924	4.332	5.486	5.17	4.8	0.166918	up	0.762233	1	Fbxo7	F-box protein 7
ENSMUSG00000059602	0.203	0.216	0.087	0.396	0.2	0.32	0.852399	up	0.0136779	0.133961	Syn3	synapsin III
ENSMUSG00000020044	299.716	611.502	527.474	1072.23	459.435	854.724	0.73007	up	0.0169056	0.155831	Timp3	tissue inhibitor of metalloproteinase 3
ENSMUSG00000020048	141.356	149.202	119.264	152.82	124.789	162.171	0.101784	up	0.975411	1	Hsp90b1	heat shock protein 90, beta (Grp94), member 1
ENSMUSG00000044937	0.602	1.066	0.654	1.006	1.231	0.712	0.344462	up	0.310571	0.874335	Ttc41	tetratricopeptide repeat domain 41
ENSMUSG00000112743	2.577	3.68	4.338	3.707	4.263	3.643	0.132321	up	0.855907	1	Gm49358	predicted gene, 49358
ENSMUSG00000054027	6.58	7.915	8.294	6.715	8.563	7.036	-0.0303844	down	0.676718	0.996876	Nt5dc3	5'-nucleotidase domain containing 3
ENSMUSG00000035459	0.185	0.275	0.316	0.292	0.446	0.258	0.358861	up	0.32231	0.88621	Stab2	stabilin 2
ENSMUSG00000047129	0.074	0.162	0.174	0.134	0.146	0.035	-0.377115	down	0.429467	0.958127	1700113H08Rik	RIKEN cDNA 1700113H08 gene
ENSMUSG00000020052	1.395	2.283	1.076	1.74	1.224	1.074	-0.23534	down	0.271077	0.837284	Ascl1	achaete-scute family bHLH transcription factor 1
ENSMUSG00000020051	0	0	0.015	0	0	0	-2.58496	down	0.504132	0.958127	Pah	phenylalanine hydroxylase
ENSMUSG00000020053	7.563	9.23	15.162	8.985	9.62	16.267	0.126016	up	0.925978	1	Igf1	insulin-like growth factor 1
ENSMUSG00000035383	1.015	0.224	0.271	0.332	0.181	0.363	-0.783477	down	0.037916	0.270588	Pmch	pro-melanin-concentrating hormone
ENSMUSG00000035365	0.508	0.175	0.207	0.185	0.063	0.182	-1.04429	down	0.000581025	0.011757	Parpbp	PARP1 binding protein
ENSMUSG00000035351	2.349	1.512	2.186	1.648	1.766	3.079	0.102616	up	0.989951	1	Nup37	nucleoporin 37
ENSMUSG00000020056	5.668	5.833	6.866	4.938	6.239	7.781	0.0456834	up	0.863872	1	Washc3	WASH complex subunit 3
ENSMUSG00000020057	5.582	5.263	9.71	3.83	3.735	6.27	-0.571064	down	0.0117299	0.120353	Dram1	DNA-damage regulated autophagy modulator 1
ENSMUSG00000035311	9.749	8.706	6.34	8.832	8.022	8.539	0.0343775	up	0.832244	1	Gnptab	N-acetylglucosamine-1-phosphate transferase, alpha and beta subunits
ENSMUSG00000060002	12.366	16.657	20.374	11.677	23.002	12.722	-0.0595022	down	0.632434	0.993753	Chpt1	choline phosphotransferase 1
ENSMUSG00000020059	4.212	6.14	7.352	3.94	8.746	5.293	0.0222337	up	0.871746	1	Sycp3	synaptonemal complex protein 3
ENSMUSG00000020061	49.23	72.38	107.934	46.837	104.121	52.515	-0.173931	down	0.366496	0.925	Mybpc1	myosin binding protein C, slow-type
ENSMUSG00000004359	0.08	0.154	0.337	0.174	0.119	0.257	-0.0537713	down	0.716469	0.999135	Spic	Spi-C transcription factor (Spi-1/PU.1 related)
ENSMUSG00000060904	42.085	46.114	46.642	44.814	45.02	56.641	0.119393	up	0.918928	1	Arl1	ADP-ribosylation factor-like 1
ENSMUSG00000004356	1.593	1.43	1.099	1.642	1.395	2.015	0.293317	up	0.466133	0.958127	Utp20	UTP20 small subunit processome component
ENSMUSG00000020062	16.106	2.314	1.407	0.498	0.671	4.326	-1.85071	down	4.21487e-13	6.24704e-11	Slc5a8	solute carrier family 5 (iodide transporter), member 8
ENSMUSG00000035189	0.652	0.626	0.209	0.135	1.523	1.073	0.875701	up	0.00351179	0.0486157	Ano4	anoctamin 4
ENSMUSG00000074802	1.198	0.891	0.848	1.349	0.93	1.411	0.328977	up	0.408671	0.95513	Gas2l3	growth arrest-specific 2 like 3
ENSMUSG00000047638	0.182	0.364	0.528	0.451	0.59	0.189	0.195155	up	0.723663	1	Nr1h4	nuclear receptor subfamily 1, group H, member 4
ENSMUSG00000019935	0.169	0.578	0.523	0.73	0.624	0.818	0.772783	up	0.0156804	0.147894	Slc17a8	solute carrier family 17 (sodium-dependent inorganic phosphate cotransporter), member 8
ENSMUSG00000069539	7.248	6.171	5.764	6.724	5.489	7.978	0.0738727	up	0.922806	1	Scyl2	SCY1-like 2 (S. cerevisiae)
ENSMUSG00000019948	2.567	3.248	3.56	3.793	4.035	4.116	0.349296	up	0.341442	0.903794	Actr6	ARP6 actin-related protein 6
ENSMUSG00000019951	4.095	3.561	3.236	3.916	2.854	5.018	0.11402	up	0.970748	1	Uhrf1bp1l	UHRF1 (ICBP90) binding protein 1-like
ENSMUSG00000058589	0.696	1.265	0.185	0.294	2.173	0.347	0.390494	up	0.156362	0.635761	Anks1b	ankyrin repeat and sterile alpha motif domain containing 1B
ENSMUSG00000019979	2.303	1.815	1.903	2.162	1.895	2.301	0.0785318	up	0.944447	1	Apaf1	apoptotic peptidase activating factor 1
ENSMUSG00000019975	8.995	11.462	10.703	13.245	9.424	13.837	0.228418	up	0.617136	0.992369	Ikbip	IKBKB interacting protein
ENSMUSG00000061904	191.962	191.689	214.754	160.898	237.676	175.354	-0.0602522	down	0.597296	0.987009	Slc25a3	solute carrier family 25 (mitochondrial carrier, phosphate carrier), member 3
ENSMUSG00000019961	18.625	16.061	11.309	15.844	13.232	16.507	-0.0129803	down	0.6835	0.996876	Tmpo	thymopoietin
ENSMUSG00000019988	4.12	4.947	4.384	5.151	4.348	5.419	0.149309	up	0.830399	1	Nedd1	neural precursor cell expressed, developmentally down-regulated gene 1
ENSMUSG00000020014	0.191	0.562	0.426	1.007	0.452	0.591	0.796504	up	0.00921404	0.101939	Cfap54	cilia and flagella associated protein 54
ENSMUSG00000020015	6.301	6.567	5.851	7.324	6.377	6.439	0.105544	up	0.952017	1	Cdk17	cyclin-dependent kinase 17
ENSMUSG00000008398	17.694	13.546	13.092	14.022	13.091	16.439	-0.0256077	down	0.641824	0.996876	Elk3	ELK3, member of ETS oncogene family
ENSMUSG00000015889	18.534	14.453	18.735	17.53	17.439	19.837	0.0835511	up	0.961352	1	Lta4h	leukotriene A4 hydrolase
ENSMUSG00000020017	0.2	0.087	0.044	0.016	0.034	0.041	-1.82912	down	5.13365e-06	0.000200148	Hal	histidine ammonia lyase
ENSMUSG00000015890	0.188	0.052	0.014	0.017	0.112	0.045	-0.538019	down	0.240224	0.794936	Amdhd1	amidohydrolase domain containing 1
ENSMUSG00000036168	1.976	2.717	1.917	1.74	2.013	2.526	-0.074081	down	0.558781	0.977433	Ccdc38	coiled-coil domain containing 38
ENSMUSG00000020018	9.142	14.179	8.163	7.568	8.788	11.75	-0.163724	down	0.364258	0.923231	Snrpf	small nuclear ribonucleoprotein polypeptide F
ENSMUSG00000020019	28.988	31.075	22.337	48.015	24.246	35.039	0.380922	up	0.286521	0.855772	Ntn4	netrin 4
ENSMUSG00000020020	0.031	0.069	0.152	0.102	0.074	0.133	0.291049	up	0.842086	1	Usp44	ubiquitin specific peptidase 44
ENSMUSG00000036112	18.266	16.698	15.687	14.745	15.516	16.704	-0.108998	down	0.450749	0.958127	Metap2	methionine aminopeptidase 2
ENSMUSG00000036099	2.27	2.265	2.017	2.338	2.213	2.18	0.0388679	up	0.852485	1	Vezt	vezatin, adherens junctions transmembrane protein
ENSMUSG00000020021	4.538	2.832	1.752	3.085	2.321	3.259	-0.0741254	down	0.507216	0.959629	Fgd6	FYVE, RhoGEF and PH domain containing 6
ENSMUSG00000005897	4.581	3.743	3.044	4.036	3.806	4.51	0.119736	up	0.926067	1	Nr2c1	nuclear receptor subfamily 2, group C, member 1
ENSMUSG00000020022	34.671	25.601	33.79	21.726	35.607	28.356	-0.134497	down	0.409105	0.95513	Ndufa12	NADH:ubiquinone oxidoreductase subunit A12
ENSMUSG00000053420	0.049	1.632	1.665	0.969	0.353	0.071	-1.26243	down	0.000277698	0.00641834	Gm4792	predicted gene 4792
ENSMUSG00000020023	12.899	14.954	9.638	12.802	17.126	10.987	0.126076	up	0.83739	1	Tmcc3	transmembrane and coiled coil domains 3
ENSMUSG00000020024	3.302	3.193	3.092	3.171	3.66	3.512	0.10947	up	0.935588	1	Cep83	centrosomal protein 83
ENSMUSG00000074785	1.435	2.745	2.732	4.792	3.248	3.658	0.758831	up	0.0121026	0.123304	Plxnc1	plexin C1
ENSMUSG00000045867	5.287	4.506	5.159	4.594	5.558	6.613	0.165083	up	0.795665	1	Cradd	CASP2 and RIPK1 domain containing adaptor with death domain
ENSMUSG00000020027	2.209	3.833	4.206	3.442	2.903	5.953	0.263011	up	0.539716	0.970256	Socs2	suppressor of cytokine signaling 2
ENSMUSG00000062981	66.804	66.098	84.893	40.819	78.353	64.029	-0.24954	down	0.214654	0.752094	Mrpl42	mitochondrial ribosomal protein L42
ENSMUSG00000074781	20.521	19.56	17.135	19.845	19.214	19.973	0.0450763	up	0.86594	1	Ube2n	ubiquitin-conjugating enzyme E2N
ENSMUSG00000020029	115.435	107.482	95.865	81.558	121.325	78.011	-0.182543	down	0.32833	0.891863	Nudt4	nudix (nucleoside diphosphate linked moiety X)-type motif 4
ENSMUSG00000074780	0	0	0	0.091	0	0	4.96963	up	0.504132	0.958127	Anapc15-ps	anaphase promoting complex C subunit 15, pseudogene
ENSMUSG00000110353	0.397	0.049	0.196	0.072	0.5	0.253	0.360332	up	0.521804	0.964926	Gm33543	predicted gene, 33543
ENSMUSG00000036499	5.431	6.758	5.156	7.853	6.33	8.259	0.371625	up	0.290391	0.85903	Eea1	early endosome antigen 1
ENSMUSG00000036478	20.072	15.378	14.743	16.213	11.765	17.69	-0.136294	down	0.365852	0.924155	Btg1	BTG anti-proliferation factor 1
ENSMUSG00000019929	1689.81	1837.43	1813.97	1927.86	1518.57	2701.51	0.202937	up	0.699402	0.998004	Dcn	decorin
ENSMUSG00000036446	272.693	279.803	263.972	265.38	252.257	348.652	0.0854518	up	0.970946	1	Lum	lumican
ENSMUSG00000019932	102.665	65.854	31.078	77.673	51.864	30.01	-0.323103	down	0.118527	0.561732	Kera	keratocan
ENSMUSG00000019936	11.002	14.088	27.721	8.848	14.507	24.084	-0.154756	down	0.337156	0.901379	Epyc	epiphycan
ENSMUSG00000019943	20.364	11.047	9.374	9.79	8.867	13.688	-0.334468	down	0.0958332	0.496859	Atp2b1	ATPase, Ca++ transporting, plasma membrane 1
ENSMUSG00000019952	4.95	4.916	3.631	5.178	4.451	4.195	0.0345288	up	0.845004	1	Poc1b	POC1 centriolar protein B
ENSMUSG00000090035	16.236	8.054	5.139	8.914	6.276	9.512	-0.252583	down	0.173345	0.673718	Galnt4	polypeptide N-acetylgalactosaminyltransferase 4
ENSMUSG00000055108	0.066	0	0	0	0	0.094	0.491388	up	1	1	Phxr2	per-hexamer repeat gene 2
ENSMUSG00000019960	33.674	48.012	37.511	99.685	37.207	53.671	0.676907	up	0.0291008	0.229403	Dusp6	dual specificity phosphatase 6
ENSMUSG00000046934	0	0.043	0	0	0	0	-3.9386	down	0.131224	0.571768	Csl	citrate synthase like
ENSMUSG00000019966	10.284	17.201	14.546	22.155	14.885	17.841	0.384829	up	0.263091	0.827004	Kitl	kit ligand
ENSMUSG00000036676	5.366	4.317	3.756	5.87	4.608	7.13	0.389729	up	0.279142	0.847363	Tmtc3	transmembrane and tetratricopeptide repeat containing 3
ENSMUSG00000019971	0.752	1.093	0.703	1.209	1.082	0.932	0.338684	up	0.336379	0.901379	Cep290	centrosomal protein 290
ENSMUSG00000046567	2.71	4.509	2.975	3.764	4.558	3.503	0.214061	up	0.597817	0.987009	4930430F08Rik	RIKEN cDNA 4930430F08 gene
ENSMUSG00000019888	0.038	0.085	0.116	0.109	0.101	0.143	0.55687	up	0.222245	0.769026	Mgat4c	MGAT4 family, member C
ENSMUSG00000019890	0.457	0.269	1.435	0.233	0.436	0.741	-0.614939	down	0.0273572	0.219457	Nts	neurotensin
ENSMUSG00000044921	2.207	1.824	1.687	1.988	1.77	2.475	0.124354	up	0.927457	1	Rassf9	Ras association (RalGDS/AF-6) domain family (N-terminal) member 9
ENSMUSG00000036602	0.676	0.826	0.998	1.362	0.867	1.413	0.542261	up	0.117599	0.559158	Alx1	ALX homeobox 1
ENSMUSG00000019892	0.013	0.037	0.006	0.066	0.08	0.038	1.66425	up	0.000757333	0.0145506	Lrriq1	leucine-rich repeats and IQ motif containing 1
ENSMUSG00000019894	1.331	6.262	3.082	14.238	6.486	7.383	1.39644	up	1.03869e-06	4.8492e-05	Slc6a15	solute carrier family 6 (neurotransmitter transporter), member 15
ENSMUSG00000036019	2.439	2.489	1.747	2.691	2.889	2.696	0.31004	up	0.399935	0.949857	Tmtc2	transmembrane and tetratricopeptide repeat containing 2
ENSMUSG00000036009	1.633	2.275	1.935	2.431	2.142	2.147	0.201655	up	0.674635	0.996876	Mettl25	methyltransferase like 25
ENSMUSG00000019897	9.732	10.806	9.543	12.316	11.12	12.15	0.242435	up	0.567301	0.979236	Ccdc59	coiled-coil domain containing 59
ENSMUSG00000053825	1.206	2.015	2.652	1.671	2.023	1.541	-0.165818	down	0.361927	0.921825	Ppfia2	protein tyrosine phosphatase, receptor type, f polypeptide (PTPRF), interacting protein (liprin), alpha 2
ENSMUSG00000035948	1.764	2.814	4.445	2.784	2.992	2.391	-0.143751	down	0.39638	0.948344	Acss3	acyl-CoA synthetase short-chain family member 3
ENSMUSG00000019906	0.207	0.393	0.265	0.301	0.356	0.246	0.061816	up	1	1	Lin7a	lin-7 homolog A, crumbs cell polarity complex component
ENSMUSG00000000435	1.369	2.115	2.287	1.215	2.654	1.384	-0.135606	down	0.47941	0.958127	Myf5	myogenic factor 5
ENSMUSG00000035923	22.73	32.286	36.519	20.111	43.262	28.337	0.00275547	up	0.805321	1	Myf6	myogenic factor 6
ENSMUSG00000035916	0.19	0.136	0.311	0.129	0.38	0.353	0.434628	up	0.252978	0.814396	Ptprq	protein tyrosine phosphatase, receptor type, Q
ENSMUSG00000091455	0.039	0.077	0.116	0.109	0.041	0.118	0.205632	up	0.800963	1	Otogl	otogelin-like
ENSMUSG00000019907	18.093	16.373	12.62	17.845	15.07	19.085	0.143205	up	0.855462	1	Ppp1r12a	protein phosphatase 1, regulatory subunit 12A
ENSMUSG00000035873	10.372	6.539	4.957	9.181	4.024	7.169	-0.102078	down	0.428733	0.958127	Pawr	PRKC, apoptosis, WT1, regulator
ENSMUSG00000035864	0.551	5.449	4.781	9.596	2.459	2.242	0.407123	up	0.227256	0.775159	Syt1	synaptotagmin I
ENSMUSG00000020181	0.519	0.705	0.582	0.924	0.725	0.751	0.409644	up	0.233394	0.785327	Nav3	neuron navigator 3
ENSMUSG00000020185	1.027	0.546	0.192	0.44	0.206	0.79	-0.297052	down	0.129775	0.571768	E2f7	E2F transcription factor 7
ENSMUSG00000020186	10.444	11.894	17.823	10.028	10.167	18.206	-0.0646464	down	0.529281	0.966776	Csrp2	cysteine and glycine-rich protein 2
ENSMUSG00000035798	6.079	10.173	7.396	11.405	11.352	8.763	0.414504	up	0.200835	0.727141	Zdhhc17	zinc finger, DHHC domain containing 17
ENSMUSG00000020189	6.989	6.876	5.478	9.916	6.035	8.265	0.324104	up	0.394465	0.947557	Osbpl8	oxysterol binding protein-like 8
ENSMUSG00000035759	1.289	2.767	1.835	3.025	1.767	2.319	0.271414	up	0.497021	0.958127	Bbs10	Bardet-Biedl syndrome 10 (human)
ENSMUSG00000058799	24.705	29.762	25.817	31.912	28.154	32.957	0.212468	up	0.642556	0.996876	Nap1l1	nucleosome assembly protein 1-like 1
ENSMUSG00000020205	58.802	23.462	18.325	18.548	11.786	29.665	-0.745433	down	0.00114592	0.0199627	Phlda1	pleckstrin homology like domain, family A, member 1
ENSMUSG00000063334	6.139	7.083	6.29	7.329	6.566	8.435	0.194594	up	0.700075	0.998004	Krr1	KRR1, small subunit (SSU) processome component, homolog (yeast)
ENSMUSG00000056888	12.381	13.382	12.99	13.445	11.749	16.854	0.11772	up	0.937588	1	Glipr1	GLI pathogenesis-related 1 (glioma)
ENSMUSG00000112611	0.043	0	0	0	0	0.061	0.476438	up	1	1	Glipr1l3	GLI pathogenesis-related 1 like 3
ENSMUSG00000035694	0.013	0.133	0.06	0.088	0.032	0.077	-0.0635029	down	0.819567	1	Caps2	calcyphosphine 2
ENSMUSG00000035681	0.581	0.605	1.202	0.302	0.508	0.709	-0.651646	down	0.00668136	0.0790212	Kcnc2	potassium voltage gated channel, Shaw-related subfamily, member 2
ENSMUSG00000074748	29.078	35.27	28.181	42.108	34.151	36.53	0.28564	up	0.455462	0.958127	Atxn7l3b	ataxin 7-like 3B
ENSMUSG00000050663	0.594	1.822	1.529	7.079	1.491	2.452	1.48158	up	3.56766e-07	1.87152e-05	Trhde	TRH-degrading enzyme
ENSMUSG00000006764	0	0.048	0.013	0	0	0.021	-1.41504	down	0.123889	0.571768	Tph2	tryptophan hydroxylase 2
ENSMUSG00000020130	8.705	8.766	7.88	8.385	8.815	9.771	0.0893561	up	0.999752	1	Tbc1d15	TBC1 domain family, member 15
ENSMUSG00000020132	19.038	19.193	15.847	20.229	18.609	17.814	0.0670815	up	0.938181	1	Rab21	RAB21, member RAS oncogene family
ENSMUSG00000069520	9.196	10.109	8.713	10.581	9.241	9.921	0.0861872	up	0.991362	1	Tmem19	transmembrane protein 19
ENSMUSG00000020137	3.957	4.589	3.754	5.147	4.663	4.916	0.259649	up	0.518701	0.96406	Thap2	THAP domain containing, apoptosis associated protein 2
ENSMUSG00000034163	6.438	6.899	5.683	8.949	7.235	8.561	0.379567	up	0.278549	0.846495	Zfc3h1	zinc finger, C3H1-type containing
ENSMUSG00000020140	0.444	1.549	0.882	1.497	1.153	1.304	0.45934	up	0.158334	0.640022	Lgr5	leucine rich repeat containing G protein coupled receptor 5
ENSMUSG00000092210	0.19	1.006	0.608	0.788	1.358	0.652	0.632345	up	0.0812997	0.446419	A930009A15Rik	RIKEN cDNA A930009A15 gene
ENSMUSG00000034127	8.534	5.324	5.44	5.048	3.274	7.478	-0.288477	down	0.13578	0.583993	Tspan8	tetraspanin 8
ENSMUSG00000020151	0.273	0.472	0.453	0.298	0.694	0.416	0.232482	up	0.582411	0.984203	Ptprr	protein tyrosine phosphatase, receptor type, R
ENSMUSG00000020154	4.387	8.947	7.621	11.14	10.05	8.654	0.510085	up	0.10243	0.51471	Ptprb	protein tyrosine phosphatase, receptor type, B
ENSMUSG00000054934	0.918	1.166	1.211	1.336	1.458	0.597	0.0413952	up	0.947112	1	Kcnmb4	potassium large conductance calcium-activated channel, subfamily M, beta member 4
ENSMUSG00000020166	8.887	10.369	9.365	9.861	10.811	11.418	0.165033	up	0.767212	1	Cnot2	CCR4-NOT transcription complex, subunit 2
ENSMUSG00000034057	0.072	0.066	0.032	0.079	0.029	0.103	0.306839	up	0.741327	1	Myrfl	myelin regulatory factor-like
ENSMUSG00000064181	6.979	7.294	6.296	9.913	6.906	9.476	0.354271	up	0.334599	0.899922	Rab3ip	RAB3A interacting protein
ENSMUSG00000069518	0.731	1.076	1.3	0.798	2.323	0.349	0.159268	up	0.905728	1	Gm10271	predicted gene 10271
ENSMUSG00000020169	1.301	1.342	1.516	1.755	1.483	1.2	0.0936076	up	0.992561	1	Best3	bestrophin 3
ENSMUSG00000060187	0.027	0.029	0.047	0.029	0.032	0.076	0.401363	up	0.815578	1	Lrrc10	leucine rich repeat containing 10
ENSMUSG00000034024	41.872	35.532	35.794	31.967	38.297	40.178	-0.0355586	down	0.634246	0.994253	Cct2	chaperonin containing Tcp1, subunit 2 (beta)
ENSMUSG00000020170	8.647	9.678	7.563	12.212	9.866	10.607	0.33631	up	0.351525	0.912913	Frs2	fibroblast growth factor receptor substrate 2
ENSMUSG00000020171	16.797	16.769	14.453	16.803	14.1	18.491	0.0407279	up	0.840446	1	Yeats4	YEATS domain containing 4
ENSMUSG00000020177	0	0.099	0.06	0	0	0.032	-2.21057	down	0.011249	0.11645	9530003J23Rik	RIKEN cDNA 9530003J23 gene
ENSMUSG00000069516	299.889	263.988	452.213	281.976	195.134	324.279	-0.342452	down	0.0891501	0.474269	Lyz2	lysozyme 2
ENSMUSG00000069515	15.866	9.799	26.62	3.352	11.013	16.278	-0.770781	down	0.00117194	0.0203213	Lyz1	lysozyme 1
ENSMUSG00000055531	8.489	10.611	8.253	13.552	10.267	12.338	0.402537	up	0.238383	0.793264	Cpsf6	cleavage and polyadenylation specific factor 6
ENSMUSG00000020183	18.086	8.318	5.314	7.118	6.907	9.475	-0.432593	down	0.042898	0.296711	Cpm	carboxypeptidase M
ENSMUSG00000020184	20.88	19.929	17.319	20.468	19.203	21.635	0.0767911	up	0.955713	1	Mdm2	transformed mouse 3T3 cell double minute 2
ENSMUSG00000060181	4.926	6.697	6.566	8.22	7.09	7.888	0.350883	up	0.325545	0.89022	Slc35e3	solute carrier family 35, member E3
ENSMUSG00000052798	2.925	3.16	2.89	3.073	2.502	3.924	0.0818371	up	0.954779	1	Nup107	nucleoporin 107
ENSMUSG00000052681	44.682	45.458	44.968	42.122	40.703	56.729	0.0467094	up	0.85351	1	Rap1b	RAS related protein 1b
ENSMUSG00000020212	1.421	2.497	2.211	3.978	2.066	1.808	0.357254	up	0.317251	0.88067	Mdm1	transformed mouse 3T3 cell double minute 1
ENSMUSG00000074695	0	0	0.03	0.037	0	0	0.277534	up	1	1	Il22	interleukin 22
ENSMUSG00000112252	0.063	0.017	0.028	0	0	0	-5.20945	down	0.000440227	0.00926859	Gm32802	predicted gene, 32802
ENSMUSG00000055170	0.472	0.174	0.112	0.069	0.263	0	-1.18374	down	0.0102925	0.109523	Ifng	interferon gamma
ENSMUSG00000028630	9.691	8.946	9.565	10.706	9.292	11.111	0.14152	up	0.862511	1	Dyrk2	dual-specificity tyrosine-(Y)-phosphorylation regulated kinase 2
ENSMUSG00000020114	9.441	9.982	8.868	11.893	9.533	12.811	0.275187	up	0.496668	0.958127	Cand1	cullin associated and neddylation disassociated 1
ENSMUSG00000034813	0.172	0.185	0.153	0.216	0.175	0.145	0.0713264	up	0.979711	1	Grip1	glutamate receptor interacting protein 1
ENSMUSG00000020228	2.814	3.252	2.938	2.925	3.283	2.914	0.0187779	up	0.814026	1	Helb	helicase (DNA) B
ENSMUSG00000020227	4.836	7.041	7.2	6.293	4.737	6.984	-0.0827024	down	0.507506	0.959629	Irak3	interleukin-1 receptor-associated kinase 3
ENSMUSG00000020225	19.726	18.365	21.503	21.285	21.668	22.358	0.132153	up	0.880504	1	Tmbim4	transmembrane BAX inhibitor motif containing 4
ENSMUSG00000020224	10.949	9.291	7.963	6.375	7.79	9.527	-0.251419	down	0.198466	0.723615	Llph	LLP homolog, long-term synaptic facilitation (Aplysia)
ENSMUSG00000056758	0.06	0.099	0.089	0.142	0.107	0.057	0.299919	up	0.605844	0.988205	Hmga2	high mobility group AT-hook 2
ENSMUSG00000051236	19.883	30.569	30.564	34.118	26.26	29.841	0.155219	up	0.802053	1	Msrb3	methionine sulfoxide reductase B3
ENSMUSG00000048661	4.404	5.819	4.265	6.516	5.304	5.847	0.286145	up	0.4542	0.958127	Lemd3	LEM domain containing 3
ENSMUSG00000020218	5.685	4.444	3.314	4.704	3.476	5.05	-0.0230369	down	0.648911	0.996876	Wif1	Wnt inhibitory factor 1
ENSMUSG00000052302	1.882	1.679	1.01	2.095	1.399	1.581	0.150804	up	0.83422	1	Tbc1d30	TBC1 domain family, member 30
ENSMUSG00000034707	53.151	75.668	71.828	120.125	67.763	89.726	0.468415	up	0.157876	0.63946	Gns	glucosamine (N-acetyl)-6-sulfatase
ENSMUSG00000025795	20.945	18.689	19.303	16.863	17.662	17.698	-0.174479	down	0.317828	0.88067	Rassf3	Ras association (RalGDS/AF-6) domain family member 3
ENSMUSG00000020115	8.814	9.115	7.531	9.58	8.225	9.785	0.1159	up	0.929604	1	Tbk1	TANK-binding kinase 1
ENSMUSG00000034667	9.596	9.974	8.528	11.894	9.492	11.079	0.208397	up	0.662321	0.996876	Xpot	exportin, tRNA (nuclear export receptor for tRNAs)
ENSMUSG00000047642	0.021	0.012	0.009	0	0	0.015	-1.32193	down	0.123889	0.571768	D930020B18Rik	RIKEN cDNA D930020B18 gene
ENSMUSG00000053684	2.728	2.007	1.886	1.773	1.358	2.133	-0.330721	down	0.113304	0.546474	Kics2	KICSTOR subunit 2
ENSMUSG00000020121	1.444	1.282	1.839	1.086	1.495	2.026	0.0132041	up	0.755808	1	Srgap1	SLIT-ROBO Rho GTPase activating protein 1
ENSMUSG00000034620	3.696	4.317	4.634	3.924	4.21	4.888	0.042146	up	0.858983	1	Rxylt1	ribitol xylosyltransferase 1
ENSMUSG00000020123	1.125	2.294	2.417	4.383	1.697	2.302	0.522089	up	0.118497	0.561732	Avpr1a	arginine vasopressin receptor 1A
ENSMUSG00000034613	3.487	6.133	4.474	12.028	5.748	6.802	0.802155	up	0.00748591	0.0867241	Ppm1h	protein phosphatase 1H (PP2C domain containing)
ENSMUSG00000034602	6.383	7.272	6.47	7.741	7.108	8.58	0.219276	up	0.627945	0.992953	Mon2	MON2 homolog, regulator of endosome to Golgi trafficking
ENSMUSG00000020124	6.526	6.487	6.708	5.031	7.446	6.088	-0.0871337	down	0.525819	0.965902	Usp15	ubiquitin specific peptidase 15
ENSMUSG00000044071	0.078	0.077	0.054	0.076	0.031	0.012	-0.797183	down	0.0692734	0.408	Tafa2	TAFA chemokine like family member 2
ENSMUSG00000020102	0.713	0.794	0.947	0.806	0.761	0.626	-0.16202	down	0.359758	0.920215	Slc16a7	solute carrier family 16 (monocarboxylic acid transporters), member 7
ENSMUSG00000020105	9.43	10.467	8.17	13.724	7.874	14.762	0.373442	up	0.306661	0.870215	Lrig3	leucine-rich repeats and immunoglobulin-like domains 3
ENSMUSG00000025436	1.663	1.648	2.355	1.815	2.049	2.339	0.130569	up	0.904474	1	Atp23	ATP23 metallopeptidase and ATP synthase assembly factor homolog
ENSMUSG00000078429	69.577	70.669	69.328	75.902	62.436	69.038	-0.0152106	down	0.683002	0.996876	Ctdsp2	CTD (carboxy-terminal domain, RNA polymerase II, polypeptide A) small phosphatase 2
ENSMUSG00000025432	3.995	2.642	2.406	2.101	3.987	2.577	-0.0615808	down	0.605849	0.988205	Avil	advillin
ENSMUSG00000040521	4.824	4.941	6.131	4.718	5.934	5.516	0.0244729	up	0.818927	1	Tsfm	Ts translation elongation factor, mitochondrial
ENSMUSG00000080115	0.322	0.139	0.261	0.336	0.317	0.5	0.673088	up	0.0922079	0.485339	Eef1akmt3	EEF1A lysine methyltransferase 3
ENSMUSG00000006732	5.932	5.816	6.288	5.012	5.195	7.566	-0.0211886	down	0.660289	0.996876	Mettl1	methyltransferase like 1
ENSMUSG00000006724	0.233	0.137	0.152	0.136	0.093	0.111	-0.614109	down	0.0925452	0.48619	Cyp27b1	cytochrome P450, family 27, subfamily b, polypeptide 1
ENSMUSG00000040502	3.03	3.44	3.716	3.703	3.088	2.651	-0.10939	down	0.468148	0.958127	Marchf9	membrane associated ring-CH-type finger 9
ENSMUSG00000006728	51.511	53.971	50.453	55.326	47.699	59.796	0.0623408	up	0.905827	1	Cdk4	cyclin-dependent kinase 4
ENSMUSG00000006736	46.064	59.478	55.202	66.496	54.187	61.312	0.179131	up	0.735214	1	Tspan31	tetraspanin 31
ENSMUSG00000025422	1.632	1.97	1.456	1.6	1.792	1.089	-0.174636	down	0.360425	0.920468	Agap2	ArfGAP with GTPase domain, ankyrin repeat and PH domain 2
ENSMUSG00000040462	68.34	69.766	75.768	84.301	58.352	71.128	-0.000627463	down	0.712334	0.999026	Os9	amplified in osteosarcoma
ENSMUSG00000006731	29.626	10.405	10.581	5.823	5.732	15.352	-0.911423	down	0.000113831	0.00301532	B4galnt1	beta-1,4-N-acetyl-galactosaminyl transferase 1
ENSMUSG00000040441	11.638	6.259	6.488	3.965	5.891	6.847	-0.545805	down	0.0162494	0.151502	Slc26a10	solute carrier family 26, member 10
ENSMUSG00000019467	22.941	33.766	37.39	38.516	31.726	38.575	0.209677	up	0.653615	0.996876	Arhgef25	Rho guanine nucleotide exchange factor (GEF) 25
ENSMUSG00000040415	56.973	90.856	90.88	121.662	81.097	98.495	0.335724	up	0.354812	0.914823	Dtx3	deltex 3, E3 ubiquitin ligase
ENSMUSG00000025417	30.884	36.028	30.01	53.125	28.853	40.723	0.340242	up	0.359315	0.919821	Pip4k2c	phosphatidylinositol-5-phosphate 4-kinase, type II, gamma
ENSMUSG00000074657	79.106	121.002	50.013	0.867	189.308	43.52	-0.0979981	down	0.669414	0.996876	Kif5a	kinesin family member 5A
ENSMUSG00000025410	74.77	66.221	75.517	61.789	69.89	74.239	-0.0723494	down	0.535772	0.969352	Dctn2	dynactin 2
ENSMUSG00000025409	26.476	31.029	26.714	39.556	22.058	29.729	0.117144	up	0.939178	1	Mbd6	methyl-CpG binding domain protein 6
ENSMUSG00000025408	23.968	31.582	30.867	31.943	29.678	28.54	0.0611863	up	0.928782	1	Ddit3	DNA-damage inducible transcript 3
ENSMUSG00000116429	27.16	33.961	41.514	25.692	39.266	27.454	-0.151366	down	0.423431	0.958127	Ddit3	DNA-damage inducible transcript 3
ENSMUSG00000040354	15.566	14.484	13.822	12.382	14.037	12.684	-0.166009	down	0.342299	0.90442	Mars1	methionine-tRNA synthetase 1
ENSMUSG00000040345	4.587	3.599	5.642	4.006	4.65	3.521	-0.183391	down	0.313592	0.87716	Arhgap9	Rho GTPase activating protein 9
ENSMUSG00000025407	6.904	10.083	9.771	15.887	10.266	15.303	0.631553	up	0.043795	0.301415	Gli1	GLI-Kruppel family member GLI1
ENSMUSG00000047492	0.007	0	0	0	0	0.01	0.378512	up	1	1	Inhbe	inhibin beta-E
ENSMUSG00000025404	15.678	17.042	16.979	17.872	15.312	14.194	-0.0689953	down	0.552507	0.974961	R3hdm2	R3H domain containing 2
ENSMUSG00000040287	21.455	25.529	33.217	14.296	33.094	17.04	-0.315874	down	0.151203	0.622239	Stac3	SH3 and cysteine rich domain 3
ENSMUSG00000040280	12.376	16.215	16.75	14.575	11.69	14.209	-0.163809	down	0.34218	0.904354	Ndufa4l2	Ndufa4, mitochondrial complex associated like 2
ENSMUSG00000025403	21.825	19.511	19.116	15.791	16.255	19.939	-0.217683	down	0.24046	0.794936	Shmt2	serine hydroxymethyltransferase 2 (mitochondrial)
ENSMUSG00000040258	1.975	1.327	0.686	1.016	1.082	0.52	-0.606633	down	0.0214022	0.183933	Nxph4	neurexophilin 4
ENSMUSG00000040249	56.141	65.046	69.977	98.533	54.756	82.583	0.303189	up	0.443256	0.958127	Lrp1	low density lipoprotein receptor-related protein 1
ENSMUSG00000002147	36.03	30.339	34.265	34.918	26.008	35.084	-0.0678592	down	0.524073	0.965028	Stat6	signal transducer and activator of transcription 6
ENSMUSG00000025402	17.402	14.307	15.258	14.86	10.938	16.071	-0.165754	down	0.312879	0.876672	Nab2	Ngfi-A binding protein 2
ENSMUSG00000040195	2.053	1.866	1.205	2.136	1.35	1.689	0.0142801	up	0.763335	1	Nemp1	nuclear envelope integral membrane protein 1
ENSMUSG00000025401	0.066	0.171	0.157	0.302	0.066	0.095	0.231191	up	0.729581	1	Myo1a	myosin IA
ENSMUSG00000025400	0	0.048	0.115	0.141	0.103	0.062	0.896424	up	0.300563	0.867662	Tac2	tachykinin 2
ENSMUSG00000044617	3.579	2.977	2.285	3.712	2.942	3.532	0.204242	up	0.686147	0.996876	Zbtb39	zinc finger and BTB domain containing 39
ENSMUSG00000058396	1.452	2.44	1.701	1.616	2.028	1.362	-0.159873	down	0.404639	0.953647	Gpr182	G protein-coupled receptor 182
ENSMUSG00000089789	0.087	0.267	0.103	0.528	0.265	0.346	1.31186	up	0.000117591	0.00308429	Rdh1	retinol dehydrogenase 1 (all trans)
ENSMUSG00000099009	0.55	0.925	0.599	1.335	0.95	0.767	0.556671	up	0.0959569	0.497362	Rdh16f1	RDH16 family member 1
ENSMUSG00000056148	0.403	0.656	0.453	0.904	0.62	0.501	0.42074	up	0.242255	0.797341	Rdh9	retinol dehydrogenase 9
ENSMUSG00000069456	4.624	1.012	0.576	0.267	0.248	2.642	-0.97583	down	3.44829e-05	0.00107328	Rdh16	retinol dehydrogenase 16
ENSMUSG00000054052	0.282	0.067	0.036	0	0.096	0.058	-1.30529	down	0.0110638	0.115622	Rdh19	retinol dehydrogenase 19
ENSMUSG00000074639	0.481	0.099	0.107	0.131	0.072	0.172	-0.86821	down	0.0438015	0.301415	Rdh16f2	RDH16 family member 2
ENSMUSG00000040134	0	0	0.02	0	0	0	-2.9386	down	0.504132	0.958127	Rdh7	retinol dehydrogenase 7
ENSMUSG00000040127	3.712	0.512	0.13	0.174	0.142	0.171	-3.15248	down	2.6966e-23	1.19902e-20	Sdr9c7	4short chain dehydrogenase/reductase family 9C, member 7
ENSMUSG00000025396	0	0	0	0.026	0	0	3.27302	up	0.504132	0.958127	Hsd17b6	hydroxysteroid (17-beta) dehydrogenase 6
ENSMUSG00000025395	4.807	2.876	1.955	2.401	2.878	3.558	-0.125136	down	0.418648	0.958127	Prim1	DNA primase, p49 subunit
ENSMUSG00000061315	45.249	41.015	45.648	28.604	46.525	36.511	-0.240716	down	0.224191	0.771862	Naca	nascent polypeptide-associated complex alpha polypeptide
ENSMUSG00000071072	37.682	40.799	33.587	39.054	38.918	43.866	0.120587	up	0.904833	1	Ptges3	prostaglandin E synthase 3
ENSMUSG00000025393	780.39	787.746	936.373	577.492	965.125	579.138	-0.239269	down	0.235978	0.789905	Atp5b	ATP synthase, H+ transporting mitochondrial F1 complex, beta subunit
ENSMUSG00000040054	16.24	11.302	9.762	13.424	10.424	14.19	0.0281088	up	0.780737	1	Baz2a	bromodomain adjacent to zinc finger domain, 2A
ENSMUSG00000040043	15.481	15.347	17.444	18.517	15.502	18.177	0.112746	up	0.946946	1	Rbms2	RNA binding motif, single stranded interacting protein 2
ENSMUSG00000044005	0.722	0.932	0.508	0.699	0.698	0.643	-0.0836778	down	0.593091	0.986857	Gls2	glutaminase 2 (liver, mitochondrial)
ENSMUSG00000051346	9.296	9.912	10.716	5.794	12.45	7.662	-0.207994	down	0.300374	0.867662	Spryd4	SPRY domain containing 4
ENSMUSG00000025389	0.106	0.117	0.095	0.136	0.085	0.203	0.411663	up	0.522875	0.964954	Mip	major intrinsic protein of lens fiber
ENSMUSG00000039994	3.296	3.168	2.566	3.179	2.826	2.25	-0.129413	down	0.425532	0.958127	Timeless	timeless circadian clock 1
ENSMUSG00000051716	0.021	0.047	0.056	0.092	0.126	0	0.799218	up	0.252418	0.813538	Apon	apolipoprotein N
ENSMUSG00000047631	0.197	0.391	0.105	0	0.352	0.225	-0.263034	down	0.46696	0.958127	Apof	apolipoprotein F
ENSMUSG00000040033	29.783	34.014	22.686	37.662	18.691	28.971	-0.0194643	down	0.655827	0.996876	Stat2	signal transducer and activator of transcription 2
ENSMUSG00000025383	0.391	0.216	0.025	0.031	0.5	0.32	0.427479	up	0.403074	0.952837	Il23a	interleukin 23, alpha subunit p19
ENSMUSG00000005682	12.43	12.354	11.388	16.106	11.823	15.479	0.263068	up	0.530138	0.967203	Pan2	PAN2 poly(A) specific ribonuclease subunit
ENSMUSG00000025381	35.412	35.34	42.293	37.992	31.941	40.823	-0.0295115	down	0.634065	0.994137	Cnpy2	canopy FGF signaling regulator 2
ENSMUSG00000005683	153.474	136.482	169.852	89.361	156.11	97.628	-0.422403	down	0.0597372	0.372112	Cs	citrate synthase
ENSMUSG00000039914	61.923	64.718	80.951	40.886	97.545	45.71	-0.172937	down	0.370173	0.928167	Coq10a	coenzyme Q10A
ENSMUSG00000014498	16.898	16.52	15.012	18.156	15.432	18.021	0.0917162	up	0.995576	1	Ankrd52	ankyrin repeat domain 52
ENSMUSG00000039878	0	0.059	0.126	0.019	0.021	0.076	-0.659771	down	0.199037	0.723864	Slc39a5	solute carrier family 39 (metal ion transporter), member 5
ENSMUSG00000025374	15.648	16.582	16.077	13.499	15.395	14.292	-0.161658	down	0.353584	0.914143	Nabp2	nucleic acid binding protein 2
ENSMUSG00000025373	6.083	6.429	6.891	7.412	7.38	6.443	0.130145	up	0.87007	1	Rnf41	ring finger protein 41
ENSMUSG00000025369	32.771	38.352	34.027	45.162	32.779	34.557	0.0974478	up	0.979402	1	Smarcc2	SWI/SNF related, matrix associated, actin dependent regulator of chromatin, subfamily c, member 2
ENSMUSG00000090841	299.761	238.064	242.309	229.343	194.583	277.872	-0.152665	down	0.337485	0.901379	Myl6	myosin, light polypeptide 6, alkali, smooth muscle and non-muscle
ENSMUSG00000039824	31.168	39.703	49.335	30.055	62.97	31.277	0.0483394	up	0.950896	1	Myl6b	myosin, light polypeptide 6B
ENSMUSG00000025366	22.303	24.761	29.053	26.687	20.879	23.49	-0.0992582	down	0.465802	0.958127	Esyt1	extended synaptotagmin-like protein 1
ENSMUSG00000039810	3.678	3.579	3.507	3.872	3.379	3.561	0.00641734	up	0.752062	1	Zc3h10	zinc finger CCCH type containing 10
ENSMUSG00000093674	866.455	687.248	729.925	624.166	589.992	946.234	-0.0800344	down	0.489457	0.958127	Rpl41	ribosomal protein L41
ENSMUSG00000025364	37.32	33.427	28.188	28.693	28.478	32.044	-0.14919	down	0.363024	0.923194	Pa2g4	proliferation-associated 2G4
ENSMUSG00000018166	26.843	9.54	6.319	6.678	9.112	12.413	-0.598403	down	0.00797608	0.0913185	Erbb3	erb-b2 receptor tyrosine kinase 3
ENSMUSG00000025362	263.155	189.371	228.791	156.079	180.228	287.529	-0.127159	down	0.383819	0.938688	Rps26	ribosomal protein S26
ENSMUSG00000002578	0.902	1.594	1.242	2.32	1.266	1.717	0.504201	up	0.125955	0.571768	Ikzf4	IKAROS family zinc finger 4
ENSMUSG00000049858	10.705	10.652	12.856	11.535	11.721	9.824	-0.048581	down	0.610941	0.990271	Suox	sulfite oxidase
ENSMUSG00000000711	46.478	52.229	54.256	59.658	51.461	50.508	0.079484	up	0.970939	1	Rab5b	RAB5B, member RAS oncogene family
ENSMUSG00000025358	21.638	30.781	28.114	44.688	25.876	37.201	0.420223	up	0.220577	0.765663	Cdk2	cyclin-dependent kinase 2
ENSMUSG00000025359	217.777	520.213	458.777	802.178	475.974	547.658	0.609393	up	0.0479475	0.321054	Pmel	premelanosome protein
ENSMUSG00000025357	60.599	25.227	20.94	19.571	15.768	36.575	-0.570088	down	0.00945679	0.104131	Dgka	diacylglycerol kinase, alpha
ENSMUSG00000064030	14.768	12.181	11.34	10.955	9.601	10.337	-0.309623	down	0.132728	0.574968	Pym1	PYM homolog 1, exon junction complex associated factor
ENSMUSG00000025355	7.477	9.817	11.899	10.409	8.384	11.373	0.0472962	up	0.857284	1	Mmp19	matrix metallopeptidase 19
ENSMUSG00000047090	11.871	16.249	18.055	18.673	15.352	19.463	0.21209	up	0.652945	0.996876	Tmem198b	transmembrane protein 198b
ENSMUSG00000025354	16.329	15.168	14.076	15.643	12.704	16.471	-0.0240995	down	0.649098	0.996876	Dnajc14	DnaJ heat shock protein family (Hsp40) member C14
ENSMUSG00000025353	19.695	15.801	11.837	15.93	12.507	17.783	-0.0343269	down	0.616209	0.992067	Ormdl2	ORM1-like 2 (S. cerevisiae)
ENSMUSG00000078427	6.562	6.479	9.125	5.586	8.287	9.62	0.0838715	up	0.978759	1	Sarnp	SAP domain containing ribonucleoprotein
ENSMUSG00000025352	5.56	11.516	9.733	22.897	10.273	12.654	0.773319	up	0.0103706	0.110228	Gdf11	growth differentiation factor 11
ENSMUSG00000025351	140.255	246.432	229.744	371.54	215.595	277.032	0.487369	up	0.134531	0.580552	Cd63	CD63 antigen
ENSMUSG00000025350	103.154	192.364	246.518	549.846	204.461	326.859	0.996123	up	0.000778471	0.0148498	Rdh5	retinol dehydrogenase 5
ENSMUSG00000090247	89.721	162.766	208.724	449.64	176.868	271.895	0.961931	up	0.00121908	0.0209635	Bloc1s1	biogenesis of lysosomal organelles complex-1, subunit 1
ENSMUSG00000025348	10.475	14.444	17.879	14.221	18.174	11.062	0.0220437	up	0.842576	1	Itga7	integrin alpha 7
ENSMUSG00000025347	0.031	0.136	0.082	0.034	0.074	0	-1.18286	down	0.104176	0.519833	Mettl7b	methyltransferase like 7B
ENSMUSG00000048015	0	1.141	0.899	0.571	0.217	0.049	-1.28223	down	1.08174e-05	0.000386261	Neurod4	neurogenic differentiation 4
ENSMUSG00000034833	0.462	0.184	0.345	0.262	0.242	0.159	-0.577724	down	0.0613551	0.378632	Tespa1	thymocyte expressed, positive selection associated 1
ENSMUSG00000070601	0.018	0.016	0.01	0.008	0	0.01	-1.16227	down	0.0384234	0.27296	Vmn2r84	vomeronasal 2, receptor 84
ENSMUSG00000092048	0.011	0	0	0.006	0.007	0	0.192645	up	1	1	Vmn2r85	vomeronasal 2, receptor 85
ENSMUSG00000091511	0.011	0.013	0	0.075	0	0.016	1.7997	up	0.0437615	0.301415	Vmn2r87	vomeronasal 2, receptor 87
ENSMUSG00000023764	6.04	7.345	6.999	8.568	6.874	9.245	0.276277	up	0.492852	0.958127	Sfi1	Sfi1 homolog, spindle assembly associated (yeast)
ENSMUSG00000020457	17.891	18.76	16.589	15.7	18.461	21.623	0.0673371	up	0.93564	1	Drg1	developmentally regulated GTP binding protein 1
ENSMUSG00000020454	10.076	9.733	9.542	10.516	8.68	11.798	0.0785715	up	0.945012	1	Eif4enif1	eukaryotic translation initiation factor 4E nuclear import factor 1
ENSMUSG00000020453	4.906	6.801	6.268	7.888	6.438	5.551	0.145085	up	0.818622	1	Patz1	POZ (BTB) and AT hook containing zinc finger 1
[truncated: 16,676 more rows]

## Sheet: od-S_vs_os-S.tpm.all.exp
Geneid	os-S-12	os-S-33	os-S-40	od-S-33	od-S-40	od-S-5	log2(fc)	type	pvalue	fdr	name	description
ENSMUSG00000051951	0.367	0.215	0.187	0.4	0.508	0.435	0.802006	up	0.0604504	0.375088	Xkr4	X-linked Kx blood group related 4
ENSMUSG00000025900	0.165	8.167	4.339	12.741	3.25	1.004	0.423493	up	0.322249	0.886192	Rp1	retinitis pigmentosa 1 (human)
ENSMUSG00000025902	3.69	7.767	8.14	9.746	9.857	6.887	0.434758	up	0.261248	0.825098	Sox17	SRY (sex determining region Y)-box 17
ENSMUSG00000033845	8.296	9.313	10.406	8.608	10.341	9.164	0.00503738	up	0.623043	0.992953	Mrpl15	mitochondrial ribosomal protein L15
ENSMUSG00000025903	52.741	54.094	52.704	67.813	58.176	71.457	0.307544	up	0.559243	0.977615	Lypla1	lysophospholipase 1
ENSMUSG00000104217	69.041	60.059	70.467	78.244	58.208	74.234	0.0782201	up	0.751675	1	Gm37988	predicted gene, 37988
ENSMUSG00000033813	28.732	30.773	28.428	34.557	28.127	36.626	0.175529	up	0.937388	1	Tcea1	transcription elongation factor A (SII) 1
ENSMUSG00000002459	3.363	5.131	1.051	2.274	4.857	0.314	-0.358345	down	0.16878	0.663293	Rgs20	regulator of G-protein signaling 20
ENSMUSG00000033793	19.789	21.769	21.815	30.241	20.172	25.422	0.258984	up	0.715519	0.999102	Atp6v1h	ATPase, H+ transporting, lysosomal V1 subunit H
ENSMUSG00000025905	0	0.02	0.016	0.022	0	0.055	1.03653	up	0.763599	1	Oprk1	opioid receptor, kappa 1
ENSMUSG00000033774	0.265	0.026	0.082	0	0	0.143	-1.36476	down	0.00424831	0.0558712	Npbwr1	neuropeptides B/W receptor 1
ENSMUSG00000025907	19.954	18.219	14.842	19.674	20.413	22.612	0.242029	up	0.704433	0.998289	Rb1cc1	RB1-inducible coiled-coil 1
ENSMUSG00000087247	0.092	0	0.156	0	0	0.136	-0.852602	down	0.466358	0.958127	Alkal1	ALK and LTK ligand 1
ENSMUSG00000033740	1.267	2.072	0.21	0.097	2.859	0.02	-0.253803	down	0.466164	0.958127	St18	suppression of tumorigenicity 18
ENSMUSG00000051285	40.118	50.558	43.777	66.481	49.149	56.14	0.353369	up	0.447211	0.958127	Pcmtd1	protein-L-isoaspartate (D-aspartate) O-methyltransferase domain containing 1
ENSMUSG00000025909	0.109	0.491	0.297	0.706	0.683	0.519	1.08633	up	0.00160639	0.0259959	Sntg1	syntrophin, gamma 1
ENSMUSG00000061024	24.944	24.146	20.681	19.084	21.594	26.302	-0.0588946	down	0.452083	0.958127	Rrs1	ribosome biogenesis regulator 1
ENSMUSG00000025911	11.937	14.297	21.911	16.17	16.559	11.533	-0.121309	down	0.32012	0.883048	Adhfe1	alcohol dehydrogenase, iron containing, 1
ENSMUSG00000067879	2.597	4.322	0.464	0.16	5.137	0.202	-0.424837	down	0.179493	0.68675	Vxn	vexin
ENSMUSG00000025912	1.474	1.462	0.678	1.534	0.819	2.076	0.293164	up	0.66509	0.996876	Mybl1	myeloblastosis oncogene-like 1
ENSMUSG00000045210	10.9	11.458	8.542	13.978	9.883	13.861	0.287774	up	0.619486	0.992698	Vcpip1	valosin containing protein (p97)/p47 complex interacting protein 1
ENSMUSG00000025915	22.734	26.41	18.924	51.091	22.929	33.299	0.656834	up	0.0663226	0.396717	Sgk3	serum/glucocorticoid regulated kinase 3
ENSMUSG00000046101	0.256	0.314	0.23	0.527	0.312	0.401	0.630354	up	0.1451	0.606614	Mcmdc2	minichromosome maintenance domain containing 2
ENSMUSG00000099032	0.34	1.189	0.612	1.711	1.077	0.597	0.660129	up	0.071182	0.415154	Tcf24	transcription factor 24
ENSMUSG00000025916	0.309	0.543	0.419	1.227	0.57	0.64	0.937516	up	0.0543593	0.350296	Ppp1r42	protein phosphatase 1, regulatory subunit 42
ENSMUSG00000025917	49.289	50.731	55.708	51.853	56.828	52.972	0.0538709	up	0.744058	1	Cops5	COP9 signalosome subunit 5
ENSMUSG00000056763	4.985	5.047	4.783	5.709	4.387	6.227	0.139821	up	0.944816	1	Cspp1	centrosome and spindle pole associated protein 1
ENSMUSG00000067851	22.221	19.678	16.532	23.288	18.955	24.719	0.196599	up	0.871728	1	Arfgef1	ADP-ribosylation factor guanine nucleotide-exchange factor 1(brefeldin A-inhibited)
ENSMUSG00000042501	0.046	0.353	0.039	0.107	0	0	-2.00328	down	0.0128422	0.12812	Cpa6	carboxypeptidase A6
ENSMUSG00000048960	2.965	6.222	3.7	6.817	5.28	5.479	0.447601	up	0.243223	0.799261	Prex2	phosphatidylinositol-3,4,5-trisphosphate-dependent Rac exchange factor 2
ENSMUSG00000057715	0.042	0.116	0.116	0.037	0.024	0.031	-1.54389	down	0.000443076	0.00930758	A830018L16Rik	RIKEN cDNA A830018L16 gene
ENSMUSG00000016918	30.898	48.749	47.853	89.321	42.651	63.601	0.617198	up	0.0934455	0.488775	Sulf1	sulfatase 1
ENSMUSG00000025938	2.606	3.301	2.692	2.306	5.189	2.603	0.231754	up	0.601414	0.987009	Slco5a1	solute carrier organic anion transporter family, member 5A1
ENSMUSG00000042414	0.035	0	0	0	0	0	-3.66297	down	0.504132	0.958127	Prdm14	PR domain containing 14
ENSMUSG00000005886	17.47	16.167	13.36	21.761	16.221	17.169	0.230805	up	0.764581	1	Ncoa2	nuclear receptor coactivator 2
ENSMUSG00000025935	64.037	72.349	67.097	86.434	63.634	101.984	0.308809	up	0.578931	0.983362	Tram1	translocating chain-associating membrane protein 1
ENSMUSG00000025937	13.189	16.593	13.407	16.214	13.22	17.057	0.10628	up	0.869879	1	Lactb2	lactamase, beta 2
ENSMUSG00000067813	0.092	0.101	0	0	0	0	-6.02975	down	0.00973235	0.104816	Xkr9	X-linked Kx blood group related 9
ENSMUSG00000025932	7.965	16.105	11.513	21.87	13.928	14.888	0.510363	up	0.1745	0.677221	Eya1	EYA transcriptional coactivator and phosphatase 1
ENSMUSG00000025930	2.953	3.298	3.27	3.449	4.559	1.778	0.0395939	up	0.818586	1	Msc	musculin
ENSMUSG00000032769	0.084	0.046	0.018	0.024	0.096	0.062	0.292977	up	0.865484	1	Trpa1	transient receptor potential cation channel, subfamily A, member 1
ENSMUSG00000092083	0.1	0.18	0.105	0.123	0.122	0.139	-0.00372309	down	0.705023	0.998289	Kcnb2	potassium voltage gated channel, Shab-related subfamily, member 2
ENSMUSG00000025925	8.397	5.99	6.258	6.004	6.696	6.852	-0.0784645	down	0.418188	0.958127	Terf1	telomeric repeat binding factor 1
ENSMUSG00000032719	1.684	1.743	1.209	2.572	2.651	1.63	0.563553	up	0.128862	0.571768	Sbspon	somatomedin B and thrombospondin, type 1 domain containing
ENSMUSG00000067795	0.043	0	0.073	0	0	0.064	-0.828729	down	0.466358	0.958127	4930444P10Rik	RIKEN cDNA 4930444P10 gene
ENSMUSG00000043716	1288.12	1021.72	969.764	905.929	965.797	1416.3	0.0036992	up	0.573594	0.9813	Rpl7	ribosomal protein L7
ENSMUSG00000025921	98.178	179.166	170.092	463.371	184.853	271.965	1.04024	up	0.00117703	0.0203906	Rdh10	retinol dehydrogenase 10 (all-trans)
ENSMUSG00000025920	5.291	6.687	6.451	8.696	7.143	7.299	0.328239	up	0.502288	0.958127	Stau2	staufen double-stranded RNA binding protein 2
ENSMUSG00000025939	17.333	21.832	17.663	22.908	17.695	24.975	0.2066	up	0.844009	1	Ube2w	ubiquitin-conjugating enzyme E2W (putative)
ENSMUSG00000079658	23.927	31.461	28.051	30.145	36.15	34.142	0.267488	up	0.611453	0.990271	Eloc	elongin C
ENSMUSG00000025940	46.573	54.161	58.077	46.885	62.906	48.123	-0.00817161	down	0.609657	0.989944	Tmem70	transmembrane protein 70
ENSMUSG00000025779	7.463	5.258	5.256	4.934	4.384	7.919	-0.0606332	down	0.46342	0.958127	Ly96	lymphocyte antigen 96
ENSMUSG00000042686	22.632	34.141	35.379	22.191	37.078	20.185	-0.213888	down	0.224189	0.771862	Jph1	junctophilin 1
ENSMUSG00000025777	2.862	4.9	4.608	3.238	5.587	2.001	-0.192295	down	0.296495	0.866382	Gdap1	ganglioside-induced differentiation-associated-protein 1
ENSMUSG00000067780	5.991	3.642	7.405	1.171	4.15	16.152	0.333715	up	0.592467	0.986762	Pi15	peptidase inhibitor 15
ENSMUSG00000025776	4.001	6.818	5.786	7.782	6.409	7.03	0.353818	up	0.440105	0.958127	Crispld1	cysteine-rich secretory protein LCCL domain containing 1
ENSMUSG00000042596	0.051	0.166	0	0	0.117	0	-0.874469	down	0.410629	0.95513	Tfap2d	transcription factor AP-2, delta
ENSMUSG00000025927	22.517	21.841	5.051	29.418	13.022	27.596	0.503297	up	0.196865	0.721093	Tfap2b	transcription factor AP-2 beta
ENSMUSG00000043760	0.076	0.015	0.012	0.04	0.048	0.061	0.520007	up	0.424697	0.958127	Pkhd1	polycystic kidney and hepatic disease 1
ENSMUSG00000025929	0.912	3.088	0	2.485	0	0.337	-0.502831	down	0.0726151	0.419193	Il17a	interleukin 17A
ENSMUSG00000041872	0	0.133	0.154	0.071	0.07	0.179	0.155481	up	1	1	Il17f	interleukin 17F
ENSMUSG00000041859	18.968	14.413	8.145	10.906	8.497	9.168	-0.539416	down	0.0109868	0.115198	Mcm3	minichromosome maintenance complex component 3
ENSMUSG00000025931	52.105	20.978	8.241	8.22	21.969	17.231	-0.778147	down	0.000966464	0.017388	Paqr8	progestin and adipoQ receptor family member VIII
ENSMUSG00000041809	2.198	3.324	2.885	4.747	2.965	2.7	0.308485	up	0.588737	0.986054	Efhc1	EF-hand domain (C-terminal) containing 1
ENSMUSG00000041779	9.528	10.056	11.351	14.987	9.215	13.856	0.298934	up	0.629488	0.993122	Tram2	translocating chain-associating membrane protein 2
ENSMUSG00000025933	7.707	16.421	12.015	22.621	13.747	14.233	0.485415	up	0.216519	0.756784	Tmem14a	transmembrane protein 14A
ENSMUSG00000025934	86.368	76.763	42.748	118.445	37.236	106.485	0.348679	up	0.536771	0.969627	Gsta3	glutathione S-transferase, alpha 3
ENSMUSG00000067750	0	0.148	0	0.105	0.103	0.199	1.44108	up	0.104176	0.519833	Khdc1a	KH domain containing 1A
ENSMUSG00000041722	0.046	0.352	0	0.107	0.053	0.068	-0.795709	down	0.274614	0.841567	Khdc1c	KH domain containing 1C
ENSMUSG00000085079	0	0.044	0.068	0	0	0	-5.26053	down	0.0352187	0.255223	Khdc1b	KH domain containing 1B
ENSMUSG00000028033	2.754	3.5	3.97	4.974	4.542	4.283	0.432494	up	0.289837	0.85903	Kcnq5	potassium voltage-gated channel, subfamily Q, member 5
ENSMUSG00000041670	0.711	1.029	0.776	0.686	1.575	0.919	0.337536	up	0.394484	0.947557	Rims1	regulating synaptic membrane exocytosis 1
ENSMUSG00000073730	0	0.055	0	0	0	0	-4.27302	down	0.504132	0.958127	Ppp1r14bl	protein phosphatase 1, regulatory inhibitor subunit 14B like
ENSMUSG00000026158	17.505	29.964	16.175	41.16	20.08	33.76	0.577881	up	0.115048	0.550138	Ogfrl1	opioid growth factor receptor-like 1
ENSMUSG00000026156	18.939	18.292	16.176	17.579	17.402	20.213	0.04748	up	0.712585	0.999026	B3gat2	beta-1,3-glucuronyltransferase 2 (glucuronosyltransferase S)
ENSMUSG00000026155	54.336	48.232	45.835	52.288	45.545	57.834	0.0689415	up	0.750471	1	Smap1	small ArfGAP 1
ENSMUSG00000026154	21.37	28.618	33.605	30.438	35.155	33.553	0.246164	up	0.699696	0.998004	Sdhaf4	succinate dehydrogenase complex assembly factor 4
ENSMUSG00000026153	14.445	14.553	10.601	19.705	15.878	17.516	0.423193	up	0.297544	0.86722	Fam135a	family with sequence similarity 135, member A
ENSMUSG00000026147	1.691	6.618	7.136	8.179	14.223	7.764	0.965647	up	0.00146725	0.0242701	Col9a1	collagen, type IX, alpha 1
ENSMUSG00000026141	0	0.022	0.034	0.047	0.023	0	0.307182	up	1	1	Col19a1	collagen, type XIX, alpha 1
ENSMUSG00000073725	25.903	36.208	27.745	51.403	35.656	38.449	0.482079	up	0.209818	0.743945	Lmbrd1	LMBR1 domain containing 1
ENSMUSG00000033569	0.258	0.632	0.244	0.071	0.419	0.112	-0.910225	down	0.00587161	0.0722035	Adgrb3	adhesion G protein-coupled receptor B3
ENSMUSG00000048874	20.122	21.944	17.596	27.505	19.606	25.513	0.283621	up	0.628251	0.992953	Phf3	PHD finger protein 3
ENSMUSG00000026064	23.51	26.209	25.505	29.201	29.383	26.366	0.175414	up	0.893066	1	Ptp4a1	protein tyrosine phosphatase 4a1
ENSMUSG00000117310	24.091	26.902	26.12	29.918	30.152	27.072	0.176388	up	0.88987	1	Ptp4a1	protein tyrosine phosphatase 4a1
ENSMUSG00000086727	0.087	0.144	0.37	0.051	0.05	0	-2.53797	down	0.000188491	0.00459539	4931428L18Rik	RIKEN cDNA 4931428L18 gene
ENSMUSG00000050217	0.046	0	0.039	0.161	0.053	0	1.30212	up	0.410629	0.95513	Lgsn	lengsin, lens protein with glutamine synthetase domain
ENSMUSG00000026058	0.026	0.134	0.052	0.02	0.131	0.026	-0.25634	down	0.552003	0.974907	Khdrbs2	KH domain containing, RNA binding, signal transduction associated 2
ENSMUSG00000091318	0	0	0	0	0.028	0.073	5.11548	up	0.0184479	0.164583	Semp2l1	SUMO/sentrin specific peptidase 2-like 1
ENSMUSG00000026134	3.785	4.305	3.593	4.105	3.325	3.801	-0.0569095	down	0.472621	0.958127	Prim2	DNA primase, p58 subunit
ENSMUSG00000004768	10.358	13.755	11.119	14.811	12.478	14.698	0.253037	up	0.690748	0.996876	Rab23	RAB23, member RAS oncogene family
ENSMUSG00000042215	34.929	22.173	20.823	13.915	19.86	21.314	-0.500299	down	0.0176752	0.160781	Bag2	BCL2-associated athanogene 2
ENSMUSG00000042197	4.653	5.588	4.526	6.432	4.784	6.912	0.295789	up	0.599115	0.987009	Zfp451	zinc finger protein 451
ENSMUSG00000042182	2.29	3.733	2.732	1.797	4.786	2.171	-0.000164738	down	0.783967	1	Bend6	BEN domain containing 6
ENSMUSG00000026131	23.064	15.468	11.691	13.465	15.599	20.69	-0.0135349	down	0.549954	0.973516	Dst	dystonin
ENSMUSG00000042111	27.769	25.564	24.798	29.934	23.531	30.358	0.101447	up	0.836172	1	Ccdc115	coiled-coil domain containing 115
ENSMUSG00000026127	12.906	14.01	10.723	15.402	10.772	14.177	0.100368	up	0.837497	1	Imp4	IMP4, U3 small nucleolar ribonucleoprotein
ENSMUSG00000026126	27.2	12.817	15.737	12.172	9.732	24.598	-0.261767	down	0.100284	0.50931	Ptpn18	protein tyrosine phosphatase, non-receptor type 18
ENSMUSG00000026124	0.77	0.094	0	0	0	0	-8.17493	down	1.31602e-05	0.000460237	Cfc1	cripto, FRL-1, cryptic family 1
ENSMUSG00000037529	0.296	0	0	0	0	0	-6.63904	down	0.000241628	0.00571191	Prss40	protease, serine 40
ENSMUSG00000045174	0	0	0.034	0	0.023	0.03	0.597902	up	1	1	Amer3	APC membrane recruitment 3
ENSMUSG00000037509	21.251	12.346	3.993	3.661	11.333	7.2	-0.760099	down	0.00156504	0.0254814	Arhgef4	Rho guanine nucleotide exchange factor (GEF) 4
ENSMUSG00000118272	1.041	2.858	3.974	6.079	5.401	3.081	0.886872	up	0.10784	0.530114	SMIM39	novel protein
ENSMUSG00000037503	74.933	78.103	65.362	94.785	70.925	83.718	0.191661	up	0.883712	1	Fam168b	family with sequence similarity 168, member B
ENSMUSG00000026123	45.296	46.729	40.033	79.441	43.95	52.042	0.40974	up	0.352349	0.913271	Plekhb2	pleckstrin homology domain containing, family B (evectins) member 2
ENSMUSG00000045216	81.651	48.011	40.359	42.904	32.53	59.071	-0.338046	down	0.057352	0.363067	Hs6st1	heparan sulfate 6-O-sulfotransferase 1
ENSMUSG00000037470	14.119	16.348	14.552	19.16	13.631	17.861	0.170075	up	0.962201	1	Uggt1	UDP-glucose glycoprotein glucosyltransferase 1
ENSMUSG00000047180	12.311	9.387	12.157	9.629	8.006	10.481	-0.267951	down	0.109045	0.53323	Neurl3	neuralized E3 ubiquitin protein ligase 3
ENSMUSG00000037447	6.398	8.939	7.365	9.439	7.191	5.871	-0.0128286	down	0.561771	0.978958	Arid5a	AT rich interactive domain 5A (MRF1-like)
ENSMUSG00000010453	38.645	49.253	46.381	66.994	50.018	53.482	0.34448	up	0.468064	0.958127	Kansl3	KAT8 regulatory NSL complex subunit 3
ENSMUSG00000037432	3.585	4.843	4.502	5.838	4.407	4.932	0.231115	up	0.770902	1	Fer1l5	fer-1-like 5 (C. elegans)
ENSMUSG00000001143	18.004	20.841	22.759	29.677	21.55	23.952	0.287293	up	0.626989	0.992953	Lman2l	lectin, mannose-binding 2-like
ENSMUSG00000037408	14.073	13.261	12.951	11.636	12.795	8.805	-0.277473	down	0.126134	0.571768	Cnnm4	cyclin M4
ENSMUSG00000001138	18.701	20.739	20.616	31.231	20.883	23.992	0.341687	up	0.492435	0.958127	Cnnm3	cyclin M3
ENSMUSG00000067653	183.37	176.666	303.392	103.68	298.207	123.188	-0.337415	down	0.10179	0.512792	Ankrd23	ankyrin repeat domain 23
ENSMUSG00000109510	184.421	177.777	304.986	105.064	299.364	125.705	-0.331729	down	0.105722	0.523981	Gm42417	predicted gene, 42417
ENSMUSG00000079610	5.97	6.623	6.155	8.761	8.507	9.56	0.516933	up	0.170536	0.667397	Ankrd39	ankyrin repeat domain 39
ENSMUSG00000026121	22.317	17.698	16.524	18.093	15.405	21.101	-0.0503691	down	0.437348	0.958127	Sema4c	sema domain, immunoglobulin domain (Ig), transmembrane domain (TM) and short cytoplasmic domain, (semaphorin) 4C
ENSMUSG00000046337	1.205	1.122	1.177	1.151	1.978	1.459	0.388571	up	0.376484	0.932601	Fam178b	family with sequence similarity 178, member B
ENSMUSG00000061518	372.92	432.771	435.522	175.128	560.899	262.694	-0.313596	down	0.133543	0.577297	Cox5b	cytochrome c oxidase subunit 5B
ENSMUSG00000037351	61.465	66.771	71.832	72.132	60.727	67.136	-0.000526493	down	0.562112	0.978958	Actr1b	ARP1 actin-related protein 1B, centractin beta
ENSMUSG00000102416	0.061	0.067	0.052	0.142	0.07	0.18	1.11001	up	0.239306	0.794355	4933424G06Rik	RIKEN cDNA 4933424G06 gene
ENSMUSG00000026117	3.987	2.852	2.886	2.905	1.898	1.841	-0.54944	down	0.0134907	0.132739	Zap70	zeta-chain (TCR) associated protein kinase
ENSMUSG00000026116	24.812	22.026	21.323	24.882	21.593	29.329	0.153321	up	0.993548	1	Tmem131	transmembrane protein 131
ENSMUSG00000050122	1.414	1.135	1.496	1.403	1.893	1.643	0.287886	up	0.594593	0.986857	Vwa3b	von Willebrand factor A domain containing 3B
ENSMUSG00000026114	0.112	0.272	0.401	0.42	0.207	0.1	-0.110299	down	0.526926	0.965971	Cnga3	cyclic nucleotide gated channel alpha 3
ENSMUSG00000026113	8.142	9.485	7.925	9.523	9.108	10.428	0.185528	up	0.875873	1	Inpp4a	inositol polyphosphate-4-phosphatase, type I
ENSMUSG00000026112	64.554	68.003	71.631	76.581	66.007	68.324	0.0467424	up	0.695652	0.996876	Coa5	cytochrome C oxidase assembly factor 5
ENSMUSG00000026111	51.181	50.522	46.502	58.987	46.299	59.427	0.152357	up	0.991303	1	Unc50	unc-50 homolog
ENSMUSG00000026110	49.021	18.323	15.026	18.305	11.401	36.862	-0.307278	down	0.0628945	0.384847	Mgat4a	mannoside acetylglucosaminyltransferase 4, isoenzyme A
ENSMUSG00000026090	14.625	3.774	3.035	2.314	1.496	7.811	-0.882996	down	6.9748e-05	0.00199166	Cracdl	capping protein inhibiting regulator of actin like
ENSMUSG00000060771	2.269	3.059	2.268	3.28	3.199	2.693	0.271899	up	0.605969	0.988205	Tsga10	testis specific 10
ENSMUSG00000037216	6.726	7.243	6.405	6.943	6.154	7.128	-0.010588	down	0.568801	0.980162	Lipt1	lipoyltransferase 1
ENSMUSG00000026088	23.908	22.297	15.479	19.574	13.717	20.145	-0.207073	down	0.176871	0.681191	Mitd1	MIT, microtubule interacting and transport, domain containing 1
ENSMUSG00000026087	24.993	30.638	28.338	21.105	28.975	29.097	-0.0847723	down	0.417278	0.958127	Mrpl30	mitochondrial ribosomal protein L30
ENSMUSG00000026085	0	0.122	0	0	0	0	-5.38082	down	0.504132	0.958127	Lyg1	lysozyme G-like 1
ENSMUSG00000058407	14.798	14.504	13.568	14.459	13.379	17.348	0.0759023	up	0.77693	1	Txndc9	thioredoxin domain containing 9
ENSMUSG00000026083	23.32	22.637	20.044	25.677	21.793	26.199	0.158563	up	0.977364	1	Eif5b	eukaryotic translation initiation factor 5B
ENSMUSG00000026082	12.57	18.057	14.167	22.94	15.23	19.576	0.366394	up	0.426684	0.958127	Rev1	REV1, DNA directed polymerase
ENSMUSG00000037138	12.044	15.36	13.404	21.732	12.201	25.761	0.5487	up	0.156962	0.63696	Aff3	AF4/FMR2 family, member 3
ENSMUSG00000048814	3.171	5.696	3.692	7.213	5.358	6.042	0.567477	up	0.113397	0.546502	Lonrf2	LON peptidase N-terminal domain and ring finger 2
ENSMUSG00000026080	5.655	3.379	3.414	3.088	3.624	3.484	-0.287834	down	0.112674	0.54456	Chst10	carbohydrate sulfotransferase 10
ENSMUSG00000067604	0	0	0	0	0.103	0	5.14296	up	0.504132	0.958127	Nms	neuromedin S
ENSMUSG00000026078	26.63	23.309	22.062	22.68	21.991	25.838	-0.0302083	down	0.501736	0.958127	Pdcl3	phosducin-like 3
ENSMUSG00000026077	5.519	1.537	1.488	0.898	1.864	3.413	-0.468278	down	0.0244264	0.201663	Npas2	neuronal PAS domain protein 2
ENSMUSG00000073702	137.418	104.579	126.859	94.649	105.624	159.663	-0.035317	down	0.467259	0.958127	Rpl31	ribosomal protein L31
ENSMUSG00000003134	14.571	13.769	13.122	20.802	11.629	16.416	0.236464	up	0.800254	1	Tbc1d8	TBC1 domain family, member 8
ENSMUSG00000003135	18.479	18.384	17.52	22.628	17.946	18.458	0.118335	up	0.903329	1	Cnot11	CCR4-NOT transcription complex, subunit 11
ENSMUSG00000048234	24.892	17.452	14.24	20.147	12.106	19.713	-0.122819	down	0.276665	0.844115	Rnf149	ring finger protein 149
ENSMUSG00000050967	0.921	2.455	0.892	3.447	2.375	1.384	0.755225	up	0.020779	0.180369	Creg2	cellular repressor of E1A-stimulated genes 2
ENSMUSG00000057173	0.089	0.146	0.338	0.207	0.256	0	-0.305739	down	0.519948	0.964191	Rfx8	regulatory factor X 8
ENSMUSG00000091937	0.759	0.278	0.429	0.591	1.458	1.122	1.11147	up	0.121032	0.566912	Gm3646	predicted gene 3646
ENSMUSG00000026074	40.295	42.495	27.785	30.041	51.153	33.078	0.0474454	up	0.828814	1	Map4k4	mitogen-activated protein kinase kinase kinase kinase 4
ENSMUSG00000026073	17.725	2.663	1.86	0.763	0.323	2.692	-2.55703	down	1.86865e-19	5.45266e-17	Il1r2	interleukin 1 receptor, type II
ENSMUSG00000026072	14.423	11.459	9.618	14.33	8.44	15.12	0.0939904	up	0.774734	1	Il1r1	interleukin 1 receptor, type I
ENSMUSG00000070942	29.161	9.034	8.996	5.505	5.312	19.273	-0.649176	down	0.00184406	0.0291599	Il1rl2	interleukin 1 receptor-like 2
ENSMUSG00000026069	1.02	0.808	1.741	0.935	0.893	2.006	0.103247	up	0.764176	1	Il1rl1	interleukin 1 receptor-like 1
ENSMUSG00000026070	7.797	1.785	1.567	1.489	1.086	2.652	-1.09242	down	5.09431e-06	0.00019903	Il18r1	interleukin 18 receptor 1
ENSMUSG00000026068	2.439	1.439	1.483	1.361	0.881	1.401	-0.556995	down	0.0105817	0.111899	Il18rap	interleukin 18 receptor accessory protein
ENSMUSG00000026065	0.651	0.123	0.553	0.184	0.285	0.399	-0.610682	down	0.0267128	0.215594	Slc9a4	solute carrier family 9 (sodium/hydrogen exchanger), member 4
ENSMUSG00000026062	5.717	5.339	4.971	2.082	8.006	2.659	-0.330277	down	0.139243	0.593284	Slc9a2	solute carrier family 9 (sodium/hydrogen exchanger), member 2
ENSMUSG00000041945	3.599	2.949	2.506	4.517	2.539	2.822	0.125624	up	0.901332	1	Mfsd9	major facilitator superfamily domain containing 9
ENSMUSG00000079588	83.82	99.564	124.092	56.796	136.952	61.828	-0.266719	down	0.170952	0.668347	Tmem182	transmembrane protein 182
ENSMUSG00000045515	9.679	7.76	0.283	5.484	7.537	2.316	-0.208487	down	0.283494	0.853612	Pou3f3	POU domain, class 3, transcription factor 3
ENSMUSG00000060679	18.78	22.633	23.697	18.555	27.304	21.237	0.0433457	up	0.763842	1	Mrps9	mitochondrial ribosomal protein S9
ENSMUSG00000041907	0.118	0.207	0.16	0.055	0.245	0.035	-0.529858	down	0.230032	0.779668	Gpr45	G protein-coupled receptor 45
ENSMUSG00000070939	18.219	24.66	19.595	34.496	22.601	25.41	0.401244	up	0.3503	0.912371	Tgfbrap1	transforming growth factor, beta receptor associated protein 1
ENSMUSG00000010290	20.358	24.673	17.401	24.98	23.501	22.547	0.186094	up	0.851006	1	AI597479	expressed sequence AI597479
ENSMUSG00000008136	14.028	24.162	19.9	28.384	20.5	19.093	0.226746	up	0.763696	1	Fhl2	four and a half LIM domains 2
ENSMUSG00000066877	35.464	20.068	17.32	20.351	16.065	22.269	-0.311962	down	0.0770817	0.433102	Nck2	non-catalytic region of tyrosine kinase adaptor protein 2
ENSMUSG00000026051	119.979	175.523	258.811	293.748	146.294	297.139	0.411316	up	0.39822	0.948749	Ecrg4	ECRG4 augurin precursor
ENSMUSG00000057363	6.928	7.872	8.37	9.171	8.712	11.866	0.360542	up	0.440954	0.958127	Uxs1	UDP-glucuronate decarboxylase 1
ENSMUSG00000041763	14.996	13.25	12.525	14.209	12.748	15.823	0.0693882	up	0.756985	1	Tpp2	tripeptidyl peptidase II
ENSMUSG00000047343	7.048	10.529	9.872	3.829	17.007	5.094	-0.0821221	down	0.617312	0.992369	Mettl21c	methyltransferase like 21C
ENSMUSG00000091844	0	0.005	0.011	0.016	0.015	0.026	1.65896	up	0.0241887	0.200055	Gm8251	predicted gene 8251
ENSMUSG00000026049	3.373	3.755	3.254	3.022	4.369	5.402	0.301192	up	0.569309	0.980162	Tex30	testis expressed 30
ENSMUSG00000026047	14.886	20.462	18.328	23.292	20.506	23.861	0.333988	up	0.484878	0.958127	Poglut2	protein O-glucosyltransferase 2
ENSMUSG00000041684	8.824	9.665	7.258	12.732	10.276	10.314	0.372032	up	0.395231	0.94766	Bivm	basic, immunoglobulin-like variable motif containing
ENSMUSG00000026048	19.043	20.336	17.353	23.865	19.461	20.159	0.162245	up	0.956576	1	Ercc5	excision repair cross-complementing rodent repair deficiency, complementation group 5
ENSMUSG00000046828	6.292	5.965	11.004	2.622	15.147	4.635	-0.0541497	down	0.643228	0.996876	Mettl21e	methyltransferase like 21E
ENSMUSG00000056870	10.089	23.951	20.633	40.854	20.014	31.542	0.757188	up	0.0269262	0.217119	Gulp1	GULP, engulfment adaptor PTB domain containing 1
ENSMUSG00000026043	841.015	656.563	1425.77	440.765	692.14	1445.67	-0.181044	down	0.179179	0.686214	Col3a1	collagen, type III, alpha 1
ENSMUSG00000026042	93.592	73.124	87.136	71.107	70.782	109.419	-0.0145309	down	0.508637	0.959629	Col5a2	collagen, type V, alpha 2
ENSMUSG00000025995	9.667	11.041	10.048	12.231	10.423	15.144	0.297416	up	0.597208	0.987009	Wdr75	WD repeat domain 75
ENSMUSG00000025993	11.94	10.94	15.793	10.257	15.069	11.058	-0.0880155	down	0.412694	0.956638	Slc40a1	solute carrier family 40 (iron-regulated transporter), member 1
ENSMUSG00000041144	0.647	0.999	1.001	1.693	1.024	1.01	0.493183	up	0.223608	0.770992	Dnah7b	dynein, axonemal, heavy chain 7B
ENSMUSG00000101337	0.087	0.176	0.087	0.102	0.092	0.129	-0.114796	down	0.51394	0.961225	Dnah7c	dynein, axonemal, heavy chain 7C
ENSMUSG00000025986	12.4	14.623	11.176	17.638	15.499	16.901	0.389462	up	0.354391	0.914503	Slc39a10	solute carrier family 39 (zinc transporter), member 10
ENSMUSG00000026109	7.124	9.499	6.294	2.32	14.61	4.057	-0.126905	down	0.532087	0.967909	Tmeff2	transmembrane protein with EGF-like and two follistatin-like domains 2
ENSMUSG00000045954	58.817	79.847	94.258	77.169	87.496	74.41	0.0376159	up	0.704774	0.998289	Cavin2	caveolae associated 2
ENSMUSG00000026107	16.437	7.031	7.458	5.233	4.644	8.471	-0.753102	down	0.000609999	0.0121707	Nabp1	nucleic acid binding protein 1
ENSMUSG00000018417	7.796	7.992	7.734	7.913	8.717	9.188	0.13435	up	0.98106	1	Myo1b	myosin IB
ENSMUSG00000062939	1.442	0.683	0.983	0.462	0.652	0.628	-0.834151	down	0.00207687	0.0320806	Stat4	signal transducer and activator of transcription 4
ENSMUSG00000026104	58.606	50.027	39.897	54.402	32.755	44.998	-0.16852	down	0.210091	0.74403	Stat1	signal transducer and activator of transcription 1
ENSMUSG00000026103	36.783	31.456	23.509	36.695	25.959	39.804	0.159279	up	0.999593	1	Gls	glutaminase
ENSMUSG00000002881	53.04	36.715	29.791	38.483	28.625	50.527	-0.0232479	down	0.479033	0.958127	Nab1	Ngfi-A binding protein 1
ENSMUSG00000043015	9.251	10.216	6.981	12.794	7.886	12.527	0.328295	up	0.532007	0.967909	Nemp2	nuclear envelope integral membrane protein 2
ENSMUSG00000041439	39.77	17.591	12.779	11.352	14.527	22.84	-0.525726	down	0.0111347	0.116233	Mfsd6	major facilitator superfamily domain containing 6
ENSMUSG00000026102	18.302	10.39	8.842	11.068	7.841	13.258	-0.222597	down	0.143841	0.602566	Inpp1	inositol polyphosphate-1-phosphatase
ENSMUSG00000041426	17.436	16	25.288	14.786	21.26	18.734	-0.100296	down	0.371382	0.928207	Hibch	3-hydroxyisobutyryl-Coenzyme A hydrolase
ENSMUSG00000043629	6.516	10.202	15.135	11.643	9.834	20.744	0.406498	up	0.388789	0.943016	1700019D03Rik	RIKEN cDNA 1700019D03 gene
ENSMUSG00000026100	12.47	14.632	22.329	7.186	19.119	11.052	-0.404009	down	0.0569149	0.361526	Mstn	myostatin
ENSMUSG00000060715	0	0	0	0.401	0.132	0	7.48113	up	0.00973235	0.104816	1700019A02Rik	RIKEN cDNA 1700019A02 gene
ENSMUSG00000026098	1.072	1.67	1.417	2.738	2.214	2.177	0.77703	up	0.0266306	0.215292	Pms1	PMS1 homolog 1, mismatch repair system component
ENSMUSG00000026097	16.914	20.416	16.049	26.613	19.931	20.204	0.322436	up	0.513886	0.96122	Ormdl1	ORM1-like 1 (S. cerevisiae)
ENSMUSG00000100679	22.108	22.907	24.333	25.556	27.973	21.308	0.109893	up	0.929963	1	Gm28778	predicted gene 28778
ENSMUSG00000026096	10.192	12.653	14.18	10.577	14.969	10.615	-0.0340624	down	0.555268	0.97615	Osgepl1	O-sialoglycoprotein endopeptidase-like 1
ENSMUSG00000099913	34.528	41.742	41.138	38.509	44.153	41.121	0.0762806	up	0.822091	1	Gm28551	predicted gene 28551
ENSMUSG00000026095	37.79	45.981	44.511	42.595	48.623	44.864	0.0851556	up	0.849913	1	Asnsd1	asparagine synthetase domain containing 1
ENSMUSG00000117809	45.685	49.842	54.864	46.43	55.41	53.121	0.0431861	up	0.728933	1	Gm50478	predicted gene, 50478
ENSMUSG00000096141	0.022	0.032	0.012	0.025	0.034	0.075	0.989508	up	0.110937	0.538395	Dnah7a	dynein, axonemal, heavy chain 7A
ENSMUSG00000026094	26.459	34.426	24.968	41.004	23.744	33.716	0.197721	up	0.887739	1	Stk17b	serine/threonine kinase 17b (apoptosis-inducing)
ENSMUSG00000042807	1.419	2.835	2.144	3.676	2.932	3.534	0.6644	up	0.0535202	0.346804	Hecw2	HECT, C2 and WW domain containing E3 ubiquitin protein ligase 2
ENSMUSG00000025983	0.059	0.108	0	0.138	0.182	0.058	1.16426	up	0.0281971	0.22465	Ccdc150	coiled-coil domain containing 150
ENSMUSG00000041303	8.235	8.148	7.151	10.798	7.592	9.485	0.244197	up	0.746805	1	Gtf3c3	general transcription factor IIIC, polypeptide 3
ENSMUSG00000073678	4.835	3.343	2.24	2.681	3.2	4.331	-0.0288045	down	0.523781	0.964954	Pgap1	post-GPI attachment to proteins 1
ENSMUSG00000052331	15.768	24.756	19.159	49.83	28.637	38.871	0.975243	up	0.00220272	0.0335802	Ankrd44	ankyrin repeat domain 44
ENSMUSG00000025982	87.403	90.068	72.36	102.467	83.815	110.361	0.247773	up	0.716597	0.999135	Sf3b1	splicing factor 3b, subunit 1
ENSMUSG00000025981	57.671	59.889	43.653	55.362	41.92	53.427	-0.0972006	down	0.349769	0.912209	Coq10b	coenzyme Q10B
ENSMUSG00000025980	92.905	98.617	104.363	94.032	105.057	99.352	0.0124091	up	0.631058	0.993723	Hspd1	heat shock protein 1 (chaperonin)
ENSMUSG00000073676	129.587	131.695	135.393	113.213	127.003	136.81	-0.0732929	down	0.416538	0.958127	Hspe1	heat shock protein 1 (chaperonin 10)
ENSMUSG00000025979	36.533	33.164	26.836	33.634	29.964	41.428	0.121649	up	0.91077	1	Mob4	MOB family member 4, phocein
ENSMUSG00000025978	9.025	12.762	10.034	10.566	13.851	12.106	0.198809	up	0.780157	1	Rftn2	raftlin family member 2
ENSMUSG00000046994	2.041	3.072	1.838	2.89	2.871	2.752	0.292333	up	0.54406	0.971508	Mars2	methionine-tRNA synthetase 2 (mitochondrial)
ENSMUSG00000025977	0.051	0.056	0.021	0.03	0	0.037	-0.90414	down	0.291881	0.860302	Boll	boule homolog, RNA binding protein
ENSMUSG00000038349	7.033	12.833	5.863	10.11	15.314	4.964	0.240081	up	0.54898	0.973516	Plcl1	phospholipase C-like 1
ENSMUSG00000038331	0.433	0.36	0.345	0.567	0.302	0.854	0.597134	up	0.186216	0.702118	Satb2	special AT-rich sequence binding protein 2
ENSMUSG00000038323	8.048	8.707	5.522	7.672	10.029	7.881	0.199549	up	0.765806	1	1700066M21Rik	RIKEN cDNA 1700066M21 gene
ENSMUSG00000048495	12.92	14.83	15.047	15.668	14.896	16.988	0.151986	up	0.991516	1	Tyw5	tRNA-yW synthesizing protein 5
ENSMUSG00000025971	8.397	9.745	9.043	10.042	9.652	10.12	0.133165	up	0.97079	1	Maip1	matrix AAA peptidase interacting protein 1
ENSMUSG00000038305	13.658	12.158	11.002	12.775	10.712	14.628	0.0499436	up	0.693242	0.996876	Spats2l	spermatogenesis associated, serine-rich 2-like
ENSMUSG00000054770	5.838	5.69	4.614	5.835	4.608	6.189	0.0431344	up	0.681449	0.996876	Kctd18	potassium channel tetramerisation domain containing 18
ENSMUSG00000026039	2.288	1.148	0.764	1.136	0.686	1.573	-0.306734	down	0.0950594	0.494069	Sgo2a	shugoshin 2A
ENSMUSG00000063558	9.699	12.396	16.131	11.821	16.541	13.162	0.119382	up	0.96378	1	Aox1	aldehyde oxidase 1
ENSMUSG00000064294	6.996	11.137	6.797	12.324	6.139	13.602	0.363078	up	0.462217	0.958127	Aox3	aldehyde oxidase 3
ENSMUSG00000038242	0.125	0.079	0.061	0.084	0.021	0.053	-0.735172	down	0.114472	0.548854	Aox4	aldehyde oxidase 4
ENSMUSG00000079554	0.17	0.034	0.17	0.144	0.089	0.137	-0.0153889	down	0.686253	0.996876	Aox2	aldehyde oxidase 2
ENSMUSG00000051223	92.528	82.705	67.469	90.39	79.814	99.505	0.152216	up	0.992097	1	Bzw1	basic leucine zipper and W2 domains 1
ENSMUSG00000026034	235.081	256.294	205.356	293.899	225.731	280.936	0.200418	up	0.854868	1	Clk1	CDC-like kinase 1
ENSMUSG00000026035	8.428	8.26	9.495	8.627	8.516	9.724	0.0372006	up	0.678493	0.996876	Ppil3	peptidylprolyl isomerase (cyclophilin)-like 3
ENSMUSG00000026036	11.158	12.332	10.886	12.781	11.433	14.436	0.169053	up	0.943374	1	Nif3l1	Ngg1 interacting factor 3-like 1 (S. pombe)
ENSMUSG00000026037	10.422	11.499	10.007	12.464	11.728	13.5	0.239415	up	0.727017	1	Orc2	origin recognition complex, subunit 2
ENSMUSG00000038174	5.163	7.744	5.462	12.915	7.253	8.168	0.62528	up	0.0780038	0.434972	Fam126b	family with sequence similarity 126, member B
ENSMUSG00000026032	130.289	121.041	149.516	102.993	173.483	130.842	0.0231073	up	0.704443	0.998289	Ndufb3	NADH:ubiquinone oxidoreductase subunit B3
ENSMUSG00000047528	2.017	0.721	0.677	0.274	0.162	0.903	-1.34877	down	1.8806e-05	0.000627476	Flacc1	flagellum associated containing coiled-coil domains 1
ENSMUSG00000026031	27.378	30.362	25.499	48.632	27.745	39.21	0.473633	up	0.243392	0.799533	Cflar	CASP8 and FADD-like apoptosis regulator
ENSMUSG00000026029	19.934	14.627	15.632	15.342	12.769	18.074	-0.120054	down	0.293557	0.861978	Casp8	caspase 8
ENSMUSG00000026028	40.494	67.474	29.107	42.979	85.683	38.369	0.285145	up	0.430024	0.958127	Trak2	trafficking protein, kinesin binding 2
ENSMUSG00000026027	14.913	17.604	19.57	16.142	17.78	16.167	-0.0564262	down	0.462137	0.958127	Stradb	STE20-related kinase adaptor beta
ENSMUSG00000072295	0	0.039	0.06	0.097	0.014	0.017	0.360998	up	0.88015	1	C2cd6	C2 calcium dependent domain containing 6
ENSMUSG00000038079	10.912	26.289	23.759	45.213	21.096	29.902	0.658313	up	0.0669462	0.399304	Tmem237	transmembrane protein 237
ENSMUSG00000079550	3.627	9.708	9.423	18.334	6.828	6.793	0.489613	up	0.241105	0.795378	Mpp4	membrane protein, palmitoylated 4 (MAGUK p55 subfamily member 4)
ENSMUSG00000026024	7.362	9.85	9.134	14.295	9.859	10.156	0.381007	up	0.39374	0.947441	Als2	alsin Rho guanine nucleotide exchange factor
ENSMUSG00000026023	0.971	2.179	2.65	3.698	2.823	2.499	0.636808	up	0.0984757	0.504007	Cdk15	cyclin-dependent kinase 15
ENSMUSG00000041075	57.165	84.403	73.035	116.378	65.411	90.293	0.342367	up	0.499622	0.958127	Fzd7	frizzled class receptor 7
ENSMUSG00000047361	11.751	18.619	19.536	32.676	15.367	27.164	0.591624	up	0.119586	0.564241	Gm973	predicted gene 973
ENSMUSG00000026021	81.819	89.605	72.207	89.916	84.622	103.413	0.190131	up	0.866926	1	Sumo1	small ubiquitin-like modifier 1
ENSMUSG00000026020	4.669	4.879	3.363	4.23	3.675	5.506	0.0548036	up	0.722554	0.999985	Nop58	NOP58 ribonucleoprotein
ENSMUSG00000067336	21.589	32.321	24.098	44.08	30.006	40.617	0.556191	up	0.128515	0.571768	Bmpr2	bone morphogenetic protein receptor, type II (serine/threonine kinase)
ENSMUSG00000041040	10.073	13.311	9.885	14.395	14.896	13.101	0.349586	up	0.411721	0.955789	Fam117b	family with sequence similarity 117, member B
ENSMUSG00000026018	0.165	0.233	0.26	0.248	0.218	0.035	-0.391227	down	0.268115	0.83374	Ica1l	islet cell autoantigen 1-like
ENSMUSG00000026019	1.668	2.107	1.975	2.241	2.203	2.395	0.250104	up	0.696362	0.997072	Wdr12	WD repeat domain 12
ENSMUSG00000026017	3.181	4.438	3.038	5.654	4.164	4.64	0.43996	up	0.27632	0.844115	Carf	calcium response factor
ENSMUSG00000073664	6.59	8.379	6.224	10.819	7.675	9.687	0.411084	up	0.329066	0.892954	Nbeal1	neurobeachin like 1
ENSMUSG00000049439	11.49	14.991	15.046	15.711	14.771	18.959	0.251642	up	0.708962	0.998289	Cyp20a1	cytochrome P450, family 20, subfamily a, polypeptide 1
ENSMUSG00000026782	10.169	15.428	10.285	18.812	18.096	14.549	0.520071	up	0.1406	0.595669	Abi2	abl interactor 2
ENSMUSG00000026014	7.425	9.093	7.672	10.682	8.785	10.423	0.305218	up	0.557056	0.976959	Raph1	Ras association (RalGDS/AF-6) and pleckstrin homology domains 1
ENSMUSG00000026012	1.433	0.742	0.99	0.765	0.85	0.97	-0.291735	down	0.132723	0.574968	Cd28	CD28 antigen
ENSMUSG00000026011	0.921	0.253	0.469	0.43	0.531	0.341	-0.334915	down	0.213631	0.749776	Ctla4	cytotoxic T-lymphocyte-associated protein 4
ENSMUSG00000026009	2.673	0.627	0.924	1.091	0.688	0.691	-0.773372	down	0.00189675	0.0299423	Icos	inducible T cell co-stimulator
ENSMUSG00000052062	4.327	5.73	5.641	7.754	6.089	7.533	0.445338	up	0.276458	0.844115	Pard3b	par-3 family cell polarity regulator beta
ENSMUSG00000025969	19.274	34.977	25.225	51.753	28.757	34.373	0.531557	up	0.156261	0.63549	Nrp2	neuropilin 2
ENSMUSG00000040865	8.657	9.055	6.467	11.383	7.707	11.003	0.315638	up	0.549074	0.973516	Ino80d	INO80 complex subunit D
ENSMUSG00000025968	79.953	82.385	104.545	61.488	115.779	75.119	-0.0805746	down	0.457814	0.958127	Ndufs1	NADH:ubiquinone oxidoreductase core subunit S1
ENSMUSG00000025967	277.4	230.602	193.845	192.472	214.381	274.008	-0.0437961	down	0.475968	0.958127	Eef1b2	eukaryotic translation elongation factor 1 beta 2
ENSMUSG00000046856	2.156	2.267	2.724	2.036	1.534	4.277	0.134749	up	0.878049	1	Gpr1	G protein-coupled receptor 1
ENSMUSG00000027520	0.858	1.312	1.318	2.143	1.816	1.706	0.699199	up	0.0418739	0.291571	Zdbf2	zinc finger, DBF-type containing 2
ENSMUSG00000025964	3.892	5.609	4.634	10.352	7.038	5.659	0.705314	up	0.0372595	0.2667	Adam23	a disintegrin and metallopeptidase domain 23
ENSMUSG00000069085	0	0	0	0	0.127	0	5.43741	up	0.0352187	0.255223	Dytn	dystrotelin
ENSMUSG00000025963	0.155	0.227	0.088	0.06	0	0	-2.90842	down	0.00157687	0.0255404	Mdh1b	malate dehydrogenase 1B, NAD (soluble)
ENSMUSG00000025962	5.853	7.69	6.951	6.534	8.417	6.694	0.078821	up	0.864142	1	Fastkd2	FAST kinase domains 2
ENSMUSG00000025961	0.101	0.222	0.215	0.473	0.35	0.15	0.851253	up	0.168604	0.663071	4933402D24Rik	RIKEN cDNA 4933402D24 gene
ENSMUSG00000025959	12.128	15.409	10.27	17.783	13.692	15.906	0.325632	up	0.497118	0.958127	Klf7	Kruppel-like factor 7 (ubiquitous)
ENSMUSG00000025958	14.165	15.73	11.486	19.041	14.727	20.61	0.39403	up	0.36216	0.92219	Creb1	cAMP responsive element binding protein 1
ENSMUSG00000025956	15.357	19.425	17.095	20.547	17.706	19.609	0.157513	up	0.969367	1	Mettl21a	methyltransferase like 21A
ENSMUSG00000070871	21.116	19.455	19.115	19.279	18.23	22.294	0.00282515	up	0.579263	0.983362	Ccnyl1	cyclin Y-like 1
ENSMUSG00000045005	13.797	14.628	10.656	22.864	11.174	15.313	0.336589	up	0.521982	0.964926	Fzd5	frizzled class receptor 5
ENSMUSG00000051344	7.815	7.25	5.177	8.701	6.658	7.492	0.174881	up	0.922977	1	Plekhm3	pleckstrin homology domain containing, family M, member 3
ENSMUSG00000070870	0	0.135	0.209	0	0	0.364	0.0808444	up	1	1	Cryge	crystallin, gamma E
ENSMUSG00000067299	0.509	0.14	0.324	0	0.293	0.188	-1.01187	down	0.168119	0.662788	Crygd	crystallin, gamma D
ENSMUSG00000025952	0.226	0	0.288	0	0.392	0.335	0.497732	up	0.836922	1	Crygc	crystallin, gamma C
ENSMUSG00000073658	0.281	0.462	0.357	0	0	0.415	-1.39986	down	0.0586403	0.367363	Crygb	crystallin, gamma B
ENSMUSG00000044429	0	0	0.121	0	0.328	0	1.41649	up	0.695061	0.996876	Cryga	crystallin, gamma A
ENSMUSG00000100846	0.243	0.133	0.206	0.142	0.42	0.18	0.348804	up	0.836922	1	Gm28845	predicted gene 28845
ENSMUSG00000044816	0.234	0.11	0.085	0.234	0.077	0.148	0.0968615	up	1	1	D630023F18Rik	RIKEN cDNA D630023F18 gene
ENSMUSG00000025950	61.826	56.253	61.25	59.082	52.472	66.066	-0.0138145	down	0.523191	0.964954	Idh1	isocitrate dehydrogenase 1 (NADP+), soluble
ENSMUSG00000025949	4.66	6.263	4.897	8.521	6.175	7.262	0.472921	up	0.226253	0.773546	Pikfyve	phosphoinositide kinase, FYVE type zinc finger containing
ENSMUSG00000025946	0.448	0.454	0.088	0	0.715	0.102	-0.27617	down	0.546477	0.973411	Pth2r	parathyroid hormone 2 receptor
ENSMUSG00000025945	0	0	0	0	0	0.42	7.13955	up	0.131224	0.571768	Crygf	crystallin, gamma F
ENSMUSG00000015222	4.699	8.651	4.526	9.925	8.211	7.204	0.503321	up	0.159143	0.64204	Map2	microtubule-associated protein 2
ENSMUSG00000055567	0.647	2.376	1.32	5.452	2.013	3.028	1.27208	up	4.19303e-05	0.0012774	Unc80	unc-80, NALCN activator
ENSMUSG00000026005	21.156	23.451	18.554	28.383	20.799	29.743	0.321435	up	0.534763	0.969307	Rpe	ribulose-5-phosphate-3-epimerase
ENSMUSG00000026004	12.527	15.155	10.909	17.22	14.123	15.229	0.271179	up	0.632372	0.993753	Kansl1l	KAT8 regulatory NSL complex subunit 1-like
ENSMUSG00000026003	123.138	90.18	127.318	78.557	128.424	85.924	-0.217796	down	0.196148	0.719517	Acadl	acyl-Coenzyme A dehydrogenase, long-chain
ENSMUSG00000061816	1824.37	2321.15	3247.72	1480.37	3392.03	1889.62	-0.128754	down	0.372613	0.92979	Myl1	myosin, light polypeptide 1
ENSMUSG00000026000	25.177	19.432	17.365	22.439	21.023	23.471	0.111049	up	0.891037	1	Lancl1	LanC (bacterial lantibiotic synthetase component C)-like 1
ENSMUSG00000025991	0.641	0.211	0.163	0.075	0.111	0.308	-1.03442	down	0.000701956	0.0136269	Cps1	carbamoyl-phosphate synthetase 1
ENSMUSG00000062209	1.306	2.369	1.282	1.834	3.401	1.564	0.455619	up	0.168677	0.663167	Erbb4	erb-b2 receptor tyrosine kinase 4
ENSMUSG00000025997	23.23	7.515	3.265	5.34	3.945	13.847	-0.556009	down	0.00573505	0.0711169	Ikzf2	IKAROS family zinc finger 2
ENSMUSG00000053153	0.113	0.187	0.08	0.022	0.109	0	-1.51511	down	0.00392683	0.0529102	Spag16	sperm associated antigen 16
ENSMUSG00000045648	0	0.042	0.065	0.045	0	0	-1.1964	down	0.140963	0.595719	Vwc2l	von Willebrand factor C domain-containing protein 2-like
ENSMUSG00000026196	1.588	0.915	0.68	1.341	0.888	1.047	0.0415096	up	0.700767	0.998004	Bard1	BRCA1 associated RING domain 1
ENSMUSG00000050296	0.019	0.032	0.017	0.011	0.011	0	-1.50589	down	0.0651459	0.391693	Abca12	ATP-binding cassette, sub-family A (ABC1), member 12
ENSMUSG00000026192	25.589	27.447	24.786	27.585	23.335	26.48	-0.00784419	down	0.554707	0.975661	Atic	5-aminoimidazole-4-carboxamide ribonucleotide formyltransferase/IMP cyclohydrolase
ENSMUSG00000026193	160.256	158.384	197.745	139.079	133.689	232.749	-0.0306873	down	0.459935	0.958127	Fn1	fibronectin 1
ENSMUSG00000039395	60.046	32.391	23.073	28.854	24.844	27.794	-0.503272	down	0.0144806	0.140315	Mreg	melanoregulin
ENSMUSG00000026189	6.458	6.898	9.064	5.828	6.701	5.734	-0.295819	down	0.117493	0.559026	Pecr	peroxisomal trans-2-enoyl-CoA reductase
ENSMUSG00000026188	1.195	1.792	0.816	1.021	1.277	0.819	-0.28673	down	0.207521	0.739448	Tmem169	transmembrane protein 169
ENSMUSG00000026187	12.081	13.036	11.404	12.193	12.801	12.607	0.0420414	up	0.721753	0.999899	Xrcc5	X-ray repair complementing defective repair in Chinese hamster cells 5
ENSMUSG00000039372	0.293	0.343	0.083	0	0.113	0.174	-1.31595	down	0.000955707	0.0172443	Marchf4	membrane associated ring-CH-type finger 4
ENSMUSG00000039354	16.81	17.852	16.864	19.989	17.468	19.844	0.153251	up	0.990065	1	Smarcal1	SWI/SNF related matrix associated, actin dependent regulator of chromatin, subfamily a-like 1
ENSMUSG00000039342	0.019	0	0.016	0	0	0	-3.66297	down	0.131224	0.571768	Ankar	ankyrin and armadillo repeat containing
ENSMUSG00000046330	675.811	554.3	558.239	537.155	532.685	843.389	0.0973803	up	0.820748	1	Rpl37a	ribosomal protein L37a
ENSMUSG00000039323	983.851	677.746	273.198	605.455	519.728	621.809	-0.147307	down	0.27442	0.841567	Igfbp2	insulin-like growth factor binding protein 2
ENSMUSG00000026185	1570.94	2285.23	2457.71	3457.83	1615.76	2854.13	0.328379	up	0.571071	0.98108	Igfbp5	insulin-like growth factor binding protein 5
ENSMUSG00000055322	58.523	82.735	84.183	104.114	77.753	87.689	0.257832	up	0.696773	0.997072	Tns1	tensin 1
ENSMUSG00000061815	0.611	0.629	1.102	0.625	0.617	0.452	-0.466601	down	0.0756335	0.428666	Rufy4	RUN and FYVE domain containing 4
ENSMUSG00000026180	3.212	1.058	0.322	1.842	0.572	3.414	0.343678	up	0.642573	0.996876	Cxcr2	chemokine (C-X-C motif) receptor 2
ENSMUSG00000048480	0.239	0	0.051	0.139	0	0.088	-0.349267	down	0.628403	0.992953	Cxcr1	chemokine (C-X-C motif) receptor 1
ENSMUSG00000006304	208.42	111.237	112.118	108.088	96.251	148.808	-0.290009	down	0.0882792	0.470898	Arpc2	actin related protein 2/3 complex, subunit 2
ENSMUSG00000006299	124.674	117.483	129.607	132.145	114.32	119.095	-0.0242787	down	0.505818	0.959001	Aamp	angio-associated migratory protein
ENSMUSG00000026179	19.245	24.168	26.269	31.729	27.736	23.77	0.256394	up	0.677137	0.996876	Pnkd	paroxysmal nonkinesiogenic dyskinesia
ENSMUSG00000006301	43.685	36.397	30.027	33.945	32.384	34.512	-0.126846	down	0.305978	0.869733	Tmbim1	transmembrane BAX inhibitor motif containing 1
ENSMUSG00000073650	1.989	3.879	1.206	0.901	3.885	1.021	-0.2846	down	0.290125	0.85903	Catip	ciliogenesis associated TTC17 interacting protein
ENSMUSG00000026177	15.325	28.86	32.534	47.834	23.234	32.94	0.439024	up	0.32096	0.884322	Slc11a1	solute carrier family 11 (proton-coupled divalent metal ion transporters), member 1
ENSMUSG00000026176	130.524	143.791	145.448	165.109	122.066	151.345	0.0630672	up	0.71908	0.999397	Ctdsp1	CTD (carboxy-terminal domain, RNA polymerase II, polypeptide A) small phosphatase 1
ENSMUSG00000026175	0.168	0.4	0.166	0.458	0.679	0.249	0.91431	up	0.0234646	0.196945	Vil1	villin 1
ENSMUSG00000033364	5.283	6.401	4.663	7.225	5.667	6.062	0.21344	up	0.799924	1	Usp37	ubiquitin specific peptidase 37
ENSMUSG00000026174	23.666	23.146	17.604	22.901	20.315	23.657	0.0540023	up	0.731124	1	Cnot9	CCR4-NOT transcription complex, subunit 9
ENSMUSG00000026173	7.646	9.458	10.755	5.689	13.151	7.605	-0.0751402	down	0.505632	0.95894	Plcd4	phospholipase C, delta 4
ENSMUSG00000026135	8.068	9.611	9.028	11.478	9.79	11.393	0.290321	up	0.598259	0.987009	Zfp142	zinc finger protein 142
ENSMUSG00000026172	23.065	22.762	23.832	22.87	23.797	21.537	-0.0304521	down	0.522067	0.964926	Bcs1l	BCS1-like (yeast)
ENSMUSG00000026171	38.276	52.119	45.585	60.165	48.173	50.212	0.221539	up	0.780615	1	Rnf25	ring finger protein 25
ENSMUSG00000033276	1.561	2.713	1.82	3.797	2.268	2.598	0.507267	up	0.195351	0.719255	Stk36	serine/threonine kinase 36
ENSMUSG00000033257	7.124	8.564	6.85	10.935	7.845	10.976	0.400775	up	0.357084	0.91664	Ttll4	tubulin tyrosine ligase-like family, member 4
ENSMUSG00000026170	79.167	68.648	76.298	65.434	66.328	80.332	-0.0795214	down	0.384454	0.939381	Cyp27a1	cytochrome P450, family 27, subfamily a, polypeptide 1
ENSMUSG00000006542	2.707	4.326	5.106	3.585	5.518	3.47	0.050667	up	0.805065	1	Prkag3	protein kinase, AMP-activated, gamma 3 non-catalytic subunit
ENSMUSG00000033227	8.337	9.249	4.338	6.123	7.531	5.278	-0.211653	down	0.240757	0.795074	Wnt6	wingless-type MMTV integration site family, member 6
ENSMUSG00000026167	17.309	9.9	4.711	5.265	3.659	11.9	-0.616141	down	0.00364099	0.0500335	Wnt10a	wingless-type MMTV integration site family, member 10A
ENSMUSG00000090071	0.286	2.304	2.185	6.165	0.99	0.282	0.638896	up	0.120851	0.566772	Cdk5r2	cyclin-dependent kinase 5, regulatory subunit 2 (p39)
ENSMUSG00000055197	0.234	0.449	0.446	0.751	0.27	0.433	0.364127	up	0.727369	1	Fev	FEV transcription factor, ETS family member
ENSMUSG00000006546	0.149	0	0.127	0	0.086	0.11	-0.487497	down	0.784953	1	Cryba2	crystallin, beta A2
ENSMUSG00000047021	0.078	0.137	0	0	0.108	0.023	-0.702095	down	0.280493	0.848843	Cfap65	cilia and flagella associated protein 65
ENSMUSG00000006538	0.757	1.228	2.539	2.485	3.201	1.174	0.600284	up	0.11085	0.538253	Ihh	Indian hedgehog
ENSMUSG00000026162	5.555	5.423	6.617	4.457	6.082	6.228	-0.0695288	down	0.455594	0.958127	Nhej1	non-homologous end joining factor 1
ENSMUSG00000026205	2.507	1.614	0.807	1.464	1.196	0.896	-0.470408	down	0.0545541	0.35131	Slc23a3	solute carrier family 23 (nucleobase transporters), member 3
ENSMUSG00000033159	35.113	31.55	29.563	35.492	27.549	32.583	-0.00905372	down	0.536353	0.969454	Cnppd1	cyclin Pas1/PHO80 domain containing 1
ENSMUSG00000049339	75.85	81.195	73.429	101.607	63.739	79.31	0.0861496	up	0.776833	1	Retreg2	reticulophagy regulator family member 2
ENSMUSG00000026197	38.105	32.6	30.997	30.331	25.878	33.892	-0.174728	down	0.21794	0.758835	Zfand2b	zinc finger, AN1 type domain 2B
ENSMUSG00000026198	11.132	13.806	14.968	12.266	12.178	13.321	-0.0795497	down	0.397911	0.948749	Abcb6	ATP-binding cassette, sub-family B (MDR/TAP), member 6
ENSMUSG00000033124	43.313	45.291	48.117	38.231	43.441	38.658	-0.184234	down	0.224511	0.771862	Atg9a	autophagy related 9A
ENSMUSG00000026199	31.048	35.762	31.964	43.769	31.554	36.957	0.184892	up	0.910246	1	Ankzf1	ankyrin repeat and zinc finger domain containing 1
ENSMUSG00000026200	26.801	36.723	34.029	53.974	33.949	40.196	0.393216	up	0.378569	0.933673	Glb1l	galactosidase, beta 1-like
ENSMUSG00000026201	43.261	46.526	49.324	52.242	44.734	50.816	0.0873298	up	0.805497	1	Stk16	serine/threonine kinase 16
ENSMUSG00000026202	136.987	134.054	148.758	112.759	124.032	92.702	-0.349448	down	0.0671496	0.400319	Tuba4a	tubulin, alpha 4A
ENSMUSG00000096094	0.238	0.087	0.134	0.093	0	0.117	-1.11704	down	0.140963	0.595719	A630095N17Rik	RIKEN cDNA A630095N17 gene
ENSMUSG00000026203	54.125	63.954	50.937	70.04	71.511	51.832	0.194298	up	0.806167	1	Dnajb2	DnaJ heat shock protein family (Hsp40) member B2
ENSMUSG00000026204	1.241	3.617	3.159	7.861	1.844	0.671	0.371993	up	0.492436	0.958127	Ptprn	protein tyrosine phosphatase, receptor type, N
ENSMUSG00000033061	0.595	0.261	0.505	0.417	0.274	0.352	-0.382961	down	0.388995	0.943016	Resp18	regulated endocrine-specific protein 18
ENSMUSG00000026209	34.852	29.963	32.354	30.543	24.562	32.296	-0.152841	down	0.239503	0.794726	Dnpep	aspartyl aminopeptidase
ENSMUSG00000026208	396.081	500.298	632.453	301.439	629.318	298.554	-0.314579	down	0.11499	0.550138	Des	desmin
ENSMUSG00000026207	14.137	19.203	22.225	20.055	20.561	15.571	0.0160591	up	0.644559	0.996876	Speg	SPEG complex locus
ENSMUSG00000033021	68.023	61.322	74.161	70.281	57.728	79.17	0.0258061	up	0.607444	0.98893	Gmppa	GDP-mannose pyrophosphorylase A
ENSMUSG00000033007	0.424	2.401	1.384	1.639	0.677	0.338	-0.664707	down	0.00963026	0.104816	Asic4	acid-sensing (proton-gated) ion channel family member 4
ENSMUSG00000032997	67.9	83.154	99.323	107.399	67.36	94.222	0.103401	up	0.803496	1	Chpf	chondroitin polymerizing factor
ENSMUSG00000051703	3.483	4.059	4.071	4.234	4.18	4.313	0.132119	up	0.966324	1	Tmem198	transmembrane protein 198
ENSMUSG00000026211	24.073	32.114	31.898	35.664	33.114	32.424	0.200263	up	0.832078	1	Obsl1	obscurin-like 1
ENSMUSG00000032968	21.299	31.605	26.975	38.83	26.296	33.038	0.297368	up	0.596955	0.987009	Inha	inhibin alpha
ENSMUSG00000026213	16.832	15.836	14.774	21.498	15.709	19.875	0.266856	up	0.682804	0.996876	Stk11ip	serine/threonine kinase 11 interacting protein
ENSMUSG00000006576	25.809	38.997	33.228	49.206	44.831	38.008	0.429664	up	0.268957	0.834544	Slc4a3	solute carrier family 4 (anion exchanger), member 3
ENSMUSG00000026235	23.226	13.667	9.656	18.853	10.25	20.242	0.0841485	up	0.735863	1	Epha4	Eph receptor A4
ENSMUSG00000004872	1.22	2.452	2.383	4.867	2.15	3.611	0.811364	up	0.0219805	0.187693	Pax3	paired box 3
ENSMUSG00000032908	0.6	1.49	0.868	1.714	0.923	0.856	0.239621	up	0.745588	1	Sgpp2	sphingosine-1-phosphate phosphatase 2
ENSMUSG00000026245	22.966	26.963	27.697	27.004	28.801	29.23	0.131512	up	0.970213	1	Farsb	phenylalanyl-tRNA synthetase, beta subunit
ENSMUSG00000090486	0.668	1.691	1.578	1.697	0.871	1.978	0.207354	up	0.939476	1	BC035947	cDNA sequence BC035947
ENSMUSG00000012187	5.175	12.628	12.574	25.222	10.092	19.477	0.850896	up	0.0137942	0.135014	Mogat1	monoacylglycerol O-acyltransferase 1
ENSMUSG00000032883	33.14	41.709	32.071	55.414	49.761	45.542	0.495299	up	0.177864	0.6836	Acsl3	acyl-CoA synthetase long-chain family member 3
ENSMUSG00000079470	8.379	6.911	4.651	8.135	6.828	8.233	0.218108	up	0.791582	1	Utp14b	UTP14B small subunit processome component
ENSMUSG00000047330	13.197	23.504	18.669	35.484	13.015	24.636	0.401438	up	0.402006	0.951815	Kcne4	potassium voltage-gated channel, Isk-related subfamily, gene 4
ENSMUSG00000050711	1.062	8.121	6.424	7.522	3.509	2.199	-0.23833	down	0.16039	0.644564	Scg2	secretogranin II
ENSMUSG00000054702	19.822	4.448	3.174	1.77	1.711	9.015	-1.13484	down	1.50337e-06	6.65294e-05	Ap1s3	adaptor-related protein complex AP-1, sigma 3
ENSMUSG00000073643	6.371	10.282	9.021	12.138	10.684	11.428	0.415754	up	0.308461	0.872145	Wdfy1	WD repeat and FYVE domain containing 1
ENSMUSG00000026248	28.562	29.442	31.07	29.637	37.974	33.296	0.179944	up	0.862493	1	Mrpl44	mitochondrial ribosomal protein L44
ENSMUSG00000026249	158.342	400.293	378.317	587.115	279.185	414.352	0.45083	up	0.288414	0.857526	Serpine2	serine (or cysteine) peptidase inhibitor, clade E, member 2
ENSMUSG00000043230	0.468	0.582	0.582	0.473	0.503	0.277	-0.380454	down	0.151505	0.622873	Fam124b	family with sequence similarity 124, member B
ENSMUSG00000004364	36.864	45.11	45.72	43.827	44.827	41.098	0.0230655	up	0.658795	0.996876	Cul3	cullin 3
ENSMUSG00000038608	5.63	7.013	4.346	5.579	10.655	5.147	0.331676	up	0.364323	0.923231	Dock10	dedicator of cytokinesis 10
ENSMUSG00000054976	0.583	2.071	1.575	6.723	1.657	2.696	1.38842	up	9.30838e-06	0.000337542	Nyap2	neuronal tyrosine-phophorylated phosphoinositide 3-kinase adaptor 2
ENSMUSG00000055980	10.22	15.978	15.729	16.87	12.748	22.513	0.314242	up	0.569318	0.980162	Irs1	insulin receptor substrate 1
ENSMUSG00000022591	24.977	39.93	41.228	36.982	29.743	50.078	0.138173	up	0.929791	1	Gm9747	predicted gene 9747
ENSMUSG00000026142	22.066	21.061	15.434	27.967	15.349	20.99	0.135007	up	0.915149	1	Rhbdd1	rhomboid domain containing 1
ENSMUSG00000067158	13.128	19.511	14.722	45.844	16.252	26.828	0.908831	up	0.00594806	0.072935	Col4a4	collagen, type IV, alpha 4
ENSMUSG00000079465	19.362	21.582	12.939	49.628	17.334	26.529	0.794963	up	0.0195026	0.171555	Col4a3	collagen, type IV, alpha 3
ENSMUSG00000026150	54.353	71.65	64.942	70.346	81.674	74.156	0.244285	up	0.673495	0.996876	Mff	mitochondrial fission factor
ENSMUSG00000026149	0.059	0	0.1	0	0	0	-5.75489	down	0.0352187	0.255223	Tm4sf20	transmembrane 4 L six family member 20
ENSMUSG00000114299	0.212	0	0.18	0.247	0.489	0	0.903722	up	0.763599	1	Gm47791	predicted gene, 47791
ENSMUSG00000026159	19.054	18.208	14.499	19.18	17.416	23.611	0.218054	up	0.797203	1	Agfg1	ArfGAP with FG repeats 1
ENSMUSG00000113880	1.546	0.97	1.499	0.903	1.018	0.98	-0.468436	down	0.126569	0.571768	A030005L19Rik	RIKEN cDNA A030005L19 gene
ENSMUSG00000113973	0	0	0	0.131	0	0	5.48113	up	0.504132	0.958127	A030014E15Rik	RIKEN cDNA A030014E15 gene
ENSMUSG00000113925	0	0	0	0.126	0	0	5.42626	up	0.504132	0.958127	Gm7544	predicted gene 7544
ENSMUSG00000038496	0.898	0.92	1.015	1.049	0.863	0.93	0.00457112	up	0.660621	0.996876	Slc19a3	solute carrier family 19, member 3
ENSMUSG00000113267	0	0	0	0.102	0	0	5.12928	up	0.504132	0.958127	Gm47969	predicted gene, 47969
ENSMUSG00000101315	0	0.099	0	0	0	0	-5.08746	down	0.504132	0.958127	Krtap28-13	keratin associated protein 28-13
ENSMUSG00000026166	0.438	0.206	0	0	0	0.463	-0.473436	down	0.336938	0.901379	Ccl20	chemokine (C-C motif) ligand 20
ENSMUSG00000053161	0.053	0.117	0.136	0	0	0.079	-1.91391	down	0.0297938	0.231958	Daw1	dynein assembly factor with WDR repeat domains 1
ENSMUSG00000026163	5.745	5.503	3.262	6.483	4.906	4.411	0.122853	up	0.948285	1	Sphkap	SPHK1 interactor, AKAP domain containing
ENSMUSG00000045658	18.92	16.693	17.231	16.874	14.948	18.513	-0.0701737	down	0.398111	0.948749	Pid1	phosphotyrosine interaction domain containing 1
ENSMUSG00000036766	3.628	7.539	6.72	9.413	6.38	7.951	0.408592	up	0.347226	0.910278	Dner	delta/notch-like EGF repeat containing
ENSMUSG00000026219	31.055	32.698	28.765	47.738	32.743	42.199	0.407083	up	0.347436	0.910278	Trip12	thyroid hormone receptor interactor 12
ENSMUSG00000073633	6.816	6.617	9.553	11.652	10.477	10.379	0.499984	up	0.221901	0.768973	Fbxo36	F-box protein 36
ENSMUSG00000026220	0.106	0.262	0.248	0.527	0.276	0.196	0.694871	up	0.183878	0.696534	Slc16a14	solute carrier family 16 (monocarboxylic acid transporters), member 14
ENSMUSG00000118590	3.576	0.785	0.472	0.371	0.183	0.235	-2.61024	down	2.55591e-10	2.48602e-08	Gm15433	predicted pseudogene 15433
ENSMUSG00000118640	1.998	0.439	0.085	0.117	0.115	0.739	-1.37429	down	0.00129099	0.0218578	Gm7582	predicted gene 7582
ENSMUSG00000089844	0.222	0.061	0.283	0.259	0.128	0.246	0.160598	up	1	1	A530032D15Rik	RIKEN cDNA A530032D15Rik gene
ENSMUSG00000052477	0.787	0.461	0.645	0.398	0.272	0.388	-0.837534	down	0.00324216	0.0457652	C130026I21Rik	RIKEN cDNA C130026I21 gene
ENSMUSG00000079457	5.232	0.778	0.231	0.255	0	0.484	-3.07298	down	5.59212e-17	1.28929e-14	Gm7609	predicted pseudogene 7609
ENSMUSG00000118591	1.898	0.329	0.254	0.35	0.115	0.739	-1.04124	down	0.00775615	0.0893561	Gm52955	predicted gene, 52955
ENSMUSG00000118607	4.485	1.153	0.567	0.297	0.11	2.448	-1.11912	down	9.98216e-06	0.000358879	Gm7592	predicted gene 7592
ENSMUSG00000094127	12.29	9.54	7.011	6.682	5.863	12.23	-0.219212	down	0.206695	0.737774	G530012D18Rik	RIKEN cDNA G530012D1 gene
ENSMUSG00000070034	23.396	18.467	18.433	13.744	13.781	20.5	-0.328258	down	0.0717688	0.417144	Sp110	Sp110 nuclear body protein
ENSMUSG00000070031	11.91	8.875	9.465	6.229	7.205	11.137	-0.299946	down	0.0922494	0.485421	Sp140	Sp140 nuclear body protein
ENSMUSG00000026222	19.658	14.871	14.408	11.488	10.928	15.241	-0.377981	down	0.0453714	0.30969	Sp100	nuclear antigen Sp100
ENSMUSG00000052760	4.198	4.367	3.748	5.075	3.269	4.577	0.0695189	up	0.746933	1	A630001G21Rik	RIKEN cDNA A630001G21 gene
ENSMUSG00000036707	133.883	93.486	76.466	88.829	84.766	101.59	-0.142885	down	0.271472	0.837802	Cab39	calcium binding protein 39
ENSMUSG00000026223	224.649	300.945	230.327	268.071	285.79	222.54	0.0385664	up	0.736251	1	Itm2c	integral membrane protein 2C
ENSMUSG00000026224	0.585	1.124	0.434	0	1.265	0.216	-0.532159	down	0.212358	0.747427	4933407L21Rik	RIKEN cDNA 4933407L21 gene
ENSMUSG00000049608	0.526	0.315	0.162	0.195	0.386	0.743	0.399538	up	0.496286	0.958127	Gpr55	G protein-coupled receptor 55
ENSMUSG00000026226	0.111	0.365	0.031	0	0.34	0	-0.572289	down	0.352833	0.913742	Spata3	spermatogenesis associated 3
ENSMUSG00000026227	2.137	2.905	0.68	0.499	4.528	0.593	-0.0259356	down	0.938412	1	2810459M11Rik	RIKEN cDNA 2810459M11 gene
ENSMUSG00000026229	42.926	41.642	44.737	45.794	43.425	44.395	0.047292	up	0.70538	0.998289	Psmd1	proteasome (prosome, macropain) 26S subunit, non-ATPase, 1
ENSMUSG00000026228	0.752	2.018	1.417	1.415	0.722	1.298	-0.285381	down	0.160555	0.644676	Htr2b	5-hydroxytryptamine (serotonin) receptor 2B
ENSMUSG00000094638	26.149	25.062	30.648	31.479	27.372	27.156	0.0713105	up	0.765664	1	Gm21972	predicted gene 21972
ENSMUSG00000062590	2.505	2.483	2.939	6.118	2.795	3.755	0.676138	up	0.0676351	0.401787	Armc9	armadillo repeat containing 9
ENSMUSG00000079445	17.061	5.25	1.36	3.871	1.409	3.94	-1.36	down	2.89255e-08	1.83113e-06	B3gnt7	UDP-GlcNAc:betaGal beta-1,3-N-acetylglucosaminyltransferase 7
ENSMUSG00000026234	74.766	72.664	59.426	74.895	68.411	74.339	0.073349	up	0.787544	1	Ncl	nucleolin
ENSMUSG00000026237	0.21	0	0.089	0.245	0.363	0.311	1.61022	up	0.013402	0.132005	Nmur1	neuromedin U receptor 1
ENSMUSG00000036574	0	0	0	0.06	0.119	0	5.92283	up	0.0352187	0.255223	Tex44	testis expressed 44
ENSMUSG00000026238	800.492	678.155	549.211	650.272	610.117	844.91	0.0540684	up	0.714549	0.999026	Ptma	prothymosin alpha
ENSMUSG00000026239	29.937	43.633	39.358	44.007	44.939	44.142	0.236971	up	0.711274	0.998877	Pde6d	phosphodiesterase 6D, cGMP-specific, rod, delta
ENSMUSG00000026240	6.274	6.73	6.433	6.723	5.928	6.868	0.00607264	up	0.592688	0.986857	Cops7b	COP9 signalosome subunit 7B
ENSMUSG00000026241	2.989	5.252	2.246	2.594	3.939	3.16	-0.113553	down	0.483652	0.958127	Nppc	natriuretic peptide type C
ENSMUSG00000053333	9.478	8.561	7.933	9.463	8.578	7.767	-0.00913771	down	0.571715	0.981126	Dis3l2	DIS3 like 3'-5' exoribonuclease 2
ENSMUSG00000079440	0	0.042	0	0.044	0	0.056	1.19465	up	0.695061	0.996876	Alpi	alkaline phosphatase, intestinal
ENSMUSG00000026247	0.28	0.615	0.807	0.327	0.161	0.539	-0.727127	down	0.00799689	0.0913185	Ecel1	endothelin converting enzyme-like 1
ENSMUSG00000036480	0	0.045	0.554	0.381	0.188	0.06	0.0701611	up	0.827841	1	Prss56	protease, serine 56
ENSMUSG00000026251	3.291	1.151	0.791	0.476	6.413	0.388	0.475473	up	0.103083	0.517078	Chrnd	cholinergic receptor, nicotinic, delta polypeptide
ENSMUSG00000026253	0.527	0.305	0.235	0.065	0.736	0.205	-0.0846846	down	0.729581	1	Chrng	cholinergic receptor, nicotinic, gamma polypeptide
ENSMUSG00000026254	15.824	14.978	16.002	15.501	13.755	15.934	-0.050625	down	0.443488	0.958127	Eif4e2	eukaryotic translation initiation factor 4E member 2
ENSMUSG00000026255	43.683	45.649	58.437	9.139	74.163	55.623	-0.0890355	down	0.490614	0.958127	Efhd1	EF hand domain containing 1
ENSMUSG00000048000	25.043	33.28	33.425	71.163	33.917	48.097	0.739432	up	0.0329821	0.250179	Gigyf2	GRB10 interacting GYF protein 2
ENSMUSG00000079436	71.338	143.901	162.355	438.05	155.531	240.802	1.14387	up	0.000329792	0.00738879	Kcnj13	potassium inwardly-rectifying channel, subfamily J, member 13
ENSMUSG00000026258	2.607	0.204	1.106	0	0	0.276	-3.81252	down	1.26642e-07	7.29948e-06	Snorc	secondary ossification center associated regulator of chondrocyte maturation
ENSMUSG00000026259	6.164	3.732	1.949	2.792	1.919	1.942	-0.831916	down	0.000439975	0.00926859	Ngef	neuronal guanine nucleotide exchange factor
ENSMUSG00000079434	5.635	7.433	12.914	4.375	10.34	7.577	-0.220959	down	0.205469	0.734942	Neu2	neuraminidase 2
ENSMUSG00000026288	7.445	8.424	9.187	9.993	6.923	7.988	-0.00877758	down	0.527839	0.966219	Inpp5d	inositol polyphosphate-5-phosphatase D
ENSMUSG00000026289	17.901	19.805	19.665	22.599	20.701	19.908	0.139779	up	0.985547	1	Atg16l1	autophagy related 16-like 1 (S. cerevisiae)
ENSMUSG00000056055	1.39	28.262	17.379	47.134	10.089	5.942	0.42549	up	0.346137	0.908646	Sag	S-antigen, retina and pineal gland (arrestin)
ENSMUSG00000070738	16.643	19.102	21.107	21.359	19.156	18.441	0.0524248	up	0.718857	0.999397	Dgkd	diacylglycerol kinase, delta
ENSMUSG00000005501	11.315	10.253	8.724	12.125	9.83	13.345	0.220711	up	0.804849	1	Usp40	ubiquitin specific peptidase 40
ENSMUSG00000090165	36.667	17.158	17.784	11.876	8.283	23.703	-0.707131	down	0.000937745	0.0169858	Ugt1a10	UDP glycosyltransferase 1 family, polypeptide A10
ENSMUSG00000090175	37.956	17.761	18.41	12.293	8.574	24.537	-0.707143	down	0.000937745	0.0169858	Ugt1a9	UDP glucuronosyltransferase 1 family, polypeptide A9
ENSMUSG00000089675	37.325	17.554	18.104	12.089	8.432	24.129	-0.708863	down	0.000917843	0.0167855	Ugt1a8	UDP glucuronosyltransferase 1 family, polypeptide A8
ENSMUSG00000090124	28.689	13.366	14.442	9.806	6.688	18.231	-0.702152	down	0.000958936	0.0172858	Ugt1a7c	UDP glucuronosyltransferase 1 family, polypeptide A7C
ENSMUSG00000090145	35.831	16.822	17.655	11.477	7.926	22.946	-0.73132	down	0.000673466	0.0131696	Ugt1a6b	UDP glucuronosyltransferase 1 family, polypeptide A6B
ENSMUSG00000054545	47.289	21.041	22.726	14.645	9.823	29.402	-0.757239	down	0.000446507	0.00936746	Ugt1a6a	UDP glucuronosyltransferase 1 family, polypeptide A6A
ENSMUSG00000089943	37.853	17.656	18.335	12.221	8.524	24.392	-0.710133	down	0.000900471	0.0165515	Ugt1a5	UDP glucuronosyltransferase 1 family, polypeptide A5
ENSMUSG00000090171	37.596	17.592	18.235	12.176	8.493	24.304	-0.707136	down	0.000937745	0.0169858	Ugt1a2	UDP glucuronosyltransferase 1 family, polypeptide A2
ENSMUSG00000081984	4.657	2.139	1.868	1.187	1.953	2.632	-0.585712	down	0.022482	0.190668	Dnajb3	DnaJ heat shock protein family (Hsp40) member B3
ENSMUSG00000089960	38.136	17.577	18.162	12.152	8.443	24.221	-0.721034	down	0.000778434	0.0148498	Ugt1a1	UDP glucuronosyltransferase 1 family, polypeptide A1
ENSMUSG00000079429	1.967	2.212	1.639	2.724	1.603	2.441	0.218102	up	0.840941	1	Mroh2a	maestro heat-like repeat family member 2A
ENSMUSG00000044783	54.032	53.38	43.707	64.127	45.956	71.452	0.264558	up	0.693066	0.996876	Hjurp	Holliday junction recognition protein
ENSMUSG00000026295	0.09	0	0	0	0.103	0	0.188762	up	1	1	Spp2	secreted phosphoprotein 2
ENSMUSG00000062310	0.227	0.05	0.039	0.159	0.105	0.202	0.556031	up	0.625395	0.992953	Glrp1	glutamine repeat protein 1
ENSMUSG00000049866	18.312	8.648	10.407	8.858	8.464	13.885	-0.259872	down	0.111076	0.538511	Arl4c	ADP-ribosylation factor-like 4C
ENSMUSG00000036206	22.575	18.137	16.037	20.123	14.483	21.305	-0.0214617	down	0.490914	0.958127	Sh3bp4	SH3-domain binding protein 4
ENSMUSG00000055013	9.676	12.488	8.383	10.171	12.669	7.356	-0.0166716	down	0.627376	0.992953	Agap1	ArfGAP with GTPase domain, ankyrin repeat and PH domain 1
ENSMUSG00000034486	0.709	1.282	0.743	0.049	2.259	0.123	-0.169266	down	0.647268	0.996876	Gbx2	gastrulation brain homeobox 2
ENSMUSG00000067081	3.28	3.962	4.526	2.503	4.387	1.65	-0.462422	down	0.0406787	0.285592	Asb18	ankyrin repeat and SOCS box-containing 18
ENSMUSG00000026301	0.05	0.055	0.192	0.382	0.087	0.186	1.13313	up	0.0583945	0.367054	Iqca	IQ motif containing with AAA domain
ENSMUSG00000044337	52.341	54.995	74.395	74.297	48.455	97.048	0.274383	up	0.718565	0.999397	Ackr3	atypical chemokine receptor 3
ENSMUSG00000034432	41.745	48.26	52.589	56.388	50.232	51.546	0.149523	up	1	1	Cops8	COP9 signalosome subunit 8
ENSMUSG00000048126	118.292	75.476	80.774	88.315	74.083	139.824	0.13858	up	0.910134	1	Col6a3	collagen, type VI, alpha 3
ENSMUSG00000026303	38.542	71.318	66.163	119.616	62.062	86.487	0.607349	up	0.0965503	0.498501	Mlph	melanophilin
ENSMUSG00000090550	2.58	7.082	9.301	7.909	7.064	6.203	0.159219	up	1	1	Prlh	prolactin releasing hormone
ENSMUSG00000026304	6.746	2.551	1.061	1.879	2.266	3.636	-0.41258	down	0.0522584	0.341591	Rab17	RAB17, member RAS oncogene family
ENSMUSG00000026305	40.322	24.044	22.628	24.987	21.35	29.948	-0.18951	down	0.189272	0.708774	Lrrfip1	leucine rich repeat (in FLII) interacting protein 1
ENSMUSG00000070732	0.162	0.051	0.039	0.054	0	0.068	-1.02857	down	0.0696398	0.408969	Rbm44	RNA binding motif protein 44
ENSMUSG00000034353	28.066	37.222	38.675	24.834	44.005	26.716	-0.121663	down	0.382712	0.938688	Ramp1	receptor (calcitonin) activity modifying protein 1
ENSMUSG00000034343	18.768	13.236	12.075	12.729	12.801	15.846	-0.0912909	down	0.365773	0.924103	Ube2f	ubiquitin-conjugating enzyme E2F (putative)
ENSMUSG00000026307	17.118	17.187	20.243	24.317	16.862	18.714	0.134854	up	0.920957	1	Scly	selenocysteine lyase
ENSMUSG00000049515	0.229	0.503	0.374	0.535	0.264	0.556	0.292224	up	0.707402	0.998289	Espnl	espin-like
ENSMUSG00000026308	12.792	14.364	24.857	10.364	16.974	10.787	-0.448105	down	0.0315989	0.24243	Klhl30	kelch-like 30
ENSMUSG00000047443	11.097	6.666	3.46	3.508	3.609	7.486	-0.539271	down	0.0109887	0.115198	Erfe	erythroferrone
ENSMUSG00000026309	17.211	19.878	19.956	18.748	18.631	21.957	0.0568043	up	0.734108	1	Ilkap	integrin-linked kinase-associated serine/threonine phosphatase 2C
ENSMUSG00000067071	35.132	30.527	33.48	41.112	31.052	43.606	0.223731	up	0.821825	1	Hes6	hairy and enhancer of split 6
ENSMUSG00000055866	17.409	41.099	21.383	54.263	19.755	27.502	0.345648	up	0.489636	0.958127	Per2	period circadian clock 2
ENSMUSG00000034292	8.585	7.25	7.386	9.321	7.11	11.059	0.243448	up	0.768858	1	Traf3ip1	TRAF3 interacting protein 1
ENSMUSG00000026311	7.818	10.59	8.628	13.187	11.199	9.788	0.337984	up	0.457086	0.958127	Asb1	ankyrin repeat and SOCS box-containing 1
ENSMUSG00000007805	4.29	2.217	2.664	2.292	2.942	4.066	0.0201451	up	0.637016	0.996004	Twist2	twist basic helix-loop-helix transcription factor 2
ENSMUSG00000026313	10.812	12.142	10.102	14.181	10.995	12.76	0.198639	up	0.857426	1	Hdac4	histone deacetylase 4
ENSMUSG00000026260	93.844	95.117	124.277	69.109	123.234	87.238	-0.163991	down	0.281811	0.851052	Ndufa10	NADH:ubiquinone oxidoreductase subunit A10
ENSMUSG00000042849	0.015	0.016	0	0	0	0.022	-0.443607	down	0.695061	0.996876	Olfr1414	olfactory receptor 1414
ENSMUSG00000073616	29.752	33.713	32.336	42.908	41.064	42.753	0.403578	up	0.334086	0.899641	Cops9	COP9 signalosome subunit 9
ENSMUSG00000044055	0.885	0.694	0.322	1.329	0.292	0.935	0.426547	up	0.60692	0.988681	Otos	otospiralin
ENSMUSG00000034220	82.775	101.965	107.501	103.026	102.782	79.855	-0.0328441	down	0.518498	0.96406	Gpc1	glypican 1
ENSMUSG00000034212	5.05	5.909	5.842	5.148	6.945	5.87	0.0964645	up	0.907375	1	Ankmy1	ankyrin repeat and MYND domain containing 1
ENSMUSG00000047067	24.044	26.701	29.936	30.14	32.954	29.167	0.193485	up	0.842581	1	Dusp28	dual specificity phosphatase 28
ENSMUSG00000026269	44.216	35.414	38.912	41.017	31.503	38.313	-0.0970083	down	0.332093	0.896608	Rnpepl1	arginyl aminopeptidase (aminopeptidase B)-like 1
ENSMUSG00000026270	10.445	9.848	10.226	13.864	8.455	10.461	0.103098	up	0.81733	1	Capn10	calpain 10
ENSMUSG00000026271	1.655	1.414	1.155	2.234	0.975	1.007	-0.00273302	down	0.559025	0.9776	Gpr35	G protein-coupled receptor 35
ENSMUSG00000014602	23.855	41.448	25.763	67.118	46.341	41.451	0.766426	up	0.0182892	0.164583	Kif1a	kinesin family member 1A
ENSMUSG00000026272	0.974	0	0.049	0	0	0.17	-2.56819	down	2.22301e-05	0.000723252	Agxt	alanine-glyoxylate aminotransferase
ENSMUSG00000034159	206.86	22.905	16.452	3.336	4.593	32.37	-2.61102	down	3.55932e-23	1.51069e-20	Mab21l4	mab-21-like 4
ENSMUSG00000084989	0.699	0.918	1.344	1.924	0.993	1.182	0.468782	up	0.304665	0.869213	Crocc2	ciliary rootlet coiled-coil, rootletin family member 2
ENSMUSG00000047793	44.406	62.247	64.588	97.981	65.187	74.542	0.473167	up	0.235732	0.789507	Sned1	sushi, nidogen and EGF-like domains 1
ENSMUSG00000026273	62.07	85.915	100.377	117.512	85.472	91.918	0.247788	up	0.735342	1	Mterf4	mitochondrial transcription termination factor 4
ENSMUSG00000026274	1.366	0.945	0.504	1.335	0.856	1.56	0.413757	up	0.383548	0.938688	Pask	PAS domain containing serine/threonine kinase
ENSMUSG00000026275	7.598	8.157	6.856	10.202	8.076	8.571	0.247813	up	0.709529	0.998289	Ppp1r7	protein phosphatase 1, regulatory subunit 7
ENSMUSG00000034107	2.055	0.687	0.436	0.678	0.567	1.157	-0.403443	down	0.0594938	0.371339	Ano7	anoctamin 7
ENSMUSG00000034088	125.039	107.375	111.451	117.856	102.813	130.925	0.0320679	up	0.640532	0.996876	Hdlbp	high density lipoprotein (HDL) binding protein
ENSMUSG00000026276	86.116	101.941	91.509	102.549	105.558	124.438	0.250358	up	0.686681	0.996876	Septin2	septin 2
ENSMUSG00000116048	112.882	133.597	120.144	134.367	138.085	162.903	0.247893	up	0.693847	0.996876	Septin2	septin 2
ENSMUSG00000034066	4.675	4.518	4.572	6.235	4.43	5.887	0.265948	up	0.700045	0.998004	Farp2	FERM, RhoGEF and pleckstrin domain protein 2
ENSMUSG00000026277	66.637	57.42	59.873	61.84	53.364	63.752	-0.0395512	down	0.463821	0.958127	Stk25	serine/threonine kinase 25 (yeast)
ENSMUSG00000026278	24.517	10.306	6.441	8.313	7.599	11.235	-0.604036	down	0.00538911	0.0675901	Bok	BCL2-related ovarian killer
ENSMUSG00000026279	8.972	7.43	7.838	7.349	7.63	8.282	-0.0594691	down	0.440963	0.958127	Thap4	THAP domain containing 4
ENSMUSG00000026280	21.049	24.151	23.2	28.203	21.596	25.533	0.139261	up	0.95446	1	Atg4b	autophagy related 4B, cysteine peptidase
ENSMUSG00000026281	19.359	20.355	20.579	24.03	19.926	30.099	0.296593	up	0.608742	0.989491	Dtymk	deoxythymidylate kinase
ENSMUSG00000026283	10.69	11.966	9.611	15.365	10.914	12.616	0.269502	up	0.662154	0.996876	Ing5	inhibitor of growth family, member 5
ENSMUSG00000073609	10.133	13.574	12.708	15.238	13.997	12.388	0.192833	up	0.846157	1	D2hgdh	D-2-hydroxyglutarate dehydrogenase
ENSMUSG00000094651	0.299	0.394	0.228	0.035	0.414	0.044	-0.897553	down	0.0350868	0.255223	Gal3st2	galactose-3-O-sulfotransferase 2
ENSMUSG00000093805	0.194	0.142	0.357	0.113	0.821	0.288	0.815623	up	0.0698224	0.409627	Gal3st2b	galactose-3-O-sulfotransferase 2B
ENSMUSG00000073608	0.285	0.253	0.086	0.043	0.637	0.068	0.260347	up	0.43109	0.958127	Gal3st2c	galactose-3-O-sulfotransferase 2C
ENSMUSG00000034000	1.516	2.887	0.179	0	3.983	0.028	-0.191881	down	0.643885	0.996876	Neu4	sialidase 4
ENSMUSG00000026285	4.19	2.225	1.328	1.667	0.478	0.749	-1.41889	down	3.68966e-07	1.92471e-05	Pdcd1	programmed cell death 1
ENSMUSG00000051185	12.941	16.444	15.715	17.447	17.67	14.938	0.150377	up	0.960219	1	Fam174a	family with sequence similarity 174, member A
ENSMUSG00000040710	1.861	2.098	1.753	2.666	2.353	1.937	0.284127	up	0.588922	0.986054	St8sia4	ST8 alpha-N-acetyl-neuraminide alpha-2,8-sialyltransferase 4
ENSMUSG00000040693	9.212	1.434	1.292	0.148	0.209	7.433	-0.615673	down	0.00215278	0.0330346	Slco4c1	solute carrier organic anion transporter family, member 4C1
ENSMUSG00000026331	0	0	0	0	0	0.046	4.02975	up	0.504132	0.958127	Slco6c1	solute carrier organic anion transporter family, member 6c1
ENSMUSG00000044768	1.187	1.575	0.979	1.109	1.552	1.227	0.0555605	up	0.827616	1	Macir	macrophage immunometabolism regulator
ENSMUSG00000040648	7.103	6.512	4.788	6.115	6.366	8.575	0.194261	up	0.854965	1	Ppip5k2	diphosphoinositol pentakisphosphate kinase 2
ENSMUSG00000026333	4.128	4.792	3.791	5.493	4.007	5.684	0.256419	up	0.715046	0.999026	Gin1	gypsy retrotransposon integrase 1
ENSMUSG00000026335	98.64	118.338	108.219	136.235	108.654	159.846	0.315661	up	0.548352	0.973504	Pam	peptidylglycine alpha-amidating monooxygenase
ENSMUSG00000067028	0.017	0.019	0	0.02	0	0.051	0.924051	up	0.763599	1	Cntnap5b	contactin associated protein-like 5B
ENSMUSG00000050840	2.307	4.068	1.317	2.358	6.701	1.346	0.4357	up	0.149988	0.619698	Cdh20	cadherin 20
ENSMUSG00000047496	22.333	14.753	8.442	32.164	8.803	16.502	0.33601	up	0.57673	0.983056	Rnf152	ring finger protein 152
ENSMUSG00000056536	7.905	7.471	5.833	9.511	7.054	9.3	0.286288	up	0.621931	0.992953	Pign	phosphatidylinositol glycan anchor biosynthesis, class N
ENSMUSG00000026319	19.282	13.363	9.524	15.35	11.894	15.336	0.0139921	up	0.599295	0.987009	Relch	RAB11 binding and LisH domain, coiled-coil and HEAT repeat containing
ENSMUSG00000026321	3.663	3.498	2.642	3.245	2.428	4.19	0.00880053	up	0.58152	0.98376	Tnfrsf11a	tumor necrosis factor receptor superfamily, member 11a, NFKB activator
ENSMUSG00000038866	12.994	13.1	9.396	14.44	8.937	13.085	0.0389779	up	0.648728	0.996876	Zcchc2	zinc finger, CCHC domain containing 2
ENSMUSG00000044340	23.986	23.122	12.054	18.532	29.138	14.956	0.0820869	up	0.95233	1	Phlpp1	PH domain and leucine rich repeat protein phosphatase 1
ENSMUSG00000057329	9.496	12.327	8.69	19.389	11.43	15.289	0.595545	up	0.0994705	0.507128	Bcl2	B cell leukemia/lymphoma 2
ENSMUSG00000009905	12.661	18.154	14.531	30.819	14.598	24.871	0.632269	up	0.0825355	0.450349	Kdsr	3-ketodihydrosphingosine reductase
ENSMUSG00000009907	29.736	20.018	17.589	21.992	17.4	26.595	-0.0293448	down	0.472772	0.958127	Vps4b	vacuolar protein sorting 4B
ENSMUSG00000067006	95.406	27.933	10.598	18.106	11.268	41.81	-0.911901	down	4.39577e-05	0.00133264	Serpinb5	serine (or cysteine) peptidase inhibitor, clade B, member 5
ENSMUSG00000059956	0	0.056	0	0	0	0	-4.29768	down	0.504132	0.958127	Serpinb12	serine (or cysteine) peptidase inhibitor, clade B (ovalbumin), member 12
ENSMUSG00000044594	193.383	45.299	41.569	4.652	11.702	99.97	-1.26855	down	5.45738e-08	3.27706e-06	Serpinb3a	serine (or cysteine) peptidase inhibitor, clade B (ovalbumin), member 3A
ENSMUSG00000058017	0	0	0	0	0	0.108	5.20945	up	0.504132	0.958127	Serpinb3d	serine (or cysteine) peptidase inhibitor, clade B (ovalbumin), member 3D
ENSMUSG00000026327	57.364	7.868	4.041	2.045	2.159	10.423	-2.24343	down	1.09258e-17	2.72052e-15	Serpinb11	serine (or cysteine) peptidase inhibitor, clade B (ovalbumin), member 11
ENSMUSG00000067001	1.865	1.149	0.926	1.912	0.996	1.884	0.282237	up	0.74071	1	Serpinb7	serine (or cysteine) peptidase inhibitor, clade B, member 7
ENSMUSG00000062345	8.6	2.163	2.732	0.089	0.699	5.046	-1.20945	down	9.51685e-07	4.51084e-05	Serpinb2	serine (or cysteine) peptidase inhibitor, clade B, member 2
ENSMUSG00000092572	7.379	3.601	3.415	1.045	2.063	12.685	0.133691	up	0.821811	1	Serpinb10	serine (or cysteine) peptidase inhibitor, clade B (ovalbumin), member 10
ENSMUSG00000026315	31.492	9.621	7.235	5.423	4.659	14.806	-0.957922	down	2.40009e-05	0.000771457	Serpinb8	serine (or cysteine) peptidase inhibitor, clade B, member 8
ENSMUSG00000026312	0.035	0.049	0.015	0.062	0	0.039	0.0280144	up	0.891482	1	Cdh7	cadherin 7, type 2
ENSMUSG00000047216	7.936	19.251	13.156	27.832	22.258	16.589	0.724872	up	0.0260935	0.211868	Cdh19	cadherin 19, type 2
ENSMUSG00000038702	11.621	14.883	12.651	17.905	13.274	24.219	0.500605	up	0.202913	0.730336	Dsel	dermatan sulfate epimerase-like
ENSMUSG00000070695	0.016	0.107	0.062	0.057	0.047	0	-0.813122	down	0.0583945	0.367054	Cntnap5a	contactin associated protein-like 5A
ENSMUSG00000102030	0.067	0.146	0.094	0.233	0.128	0.295	1.08801	up	0.0444573	0.304787	Gm29106	predicted gene 29106
ENSMUSG00000026374	18.548	23.135	19.434	27.212	22.547	26.199	0.313614	up	0.532593	0.967909	Tsn	translin
ENSMUSG00000026377	25.997	23.773	22.708	24.916	22.454	33.513	0.158287	up	0.996536	1	Nifk	nucleolar protein interacting with the FHA domain of MKI67
ENSMUSG00000064302	10.981	12.161	11.407	16.093	12.545	12.501	0.251843	up	0.701243	0.998289	Clasp1	CLIP associating protein 1
ENSMUSG00000026380	11.445	3.3	1.849	0.92	0.708	16.17	0.101036	up	0.67034	0.996876	Tfcp2l1	transcription factor CP2-like 1
ENSMUSG00000048402	7.003	9.979	8.537	15.25	7.557	13.174	0.495614	up	0.223376	0.770655	Gli2	GLI-Kruppel family member GLI2
ENSMUSG00000037035	6.045	9.187	7.985	10.651	6.487	8.543	0.145502	up	0.958467	1	Inhbb	inhibin beta-B
ENSMUSG00000004451	32.945	32.906	32.886	35	25.762	36.092	-0.0277783	down	0.477491	0.958127	Ralb	v-ral simian leukemia viral oncogene B
ENSMUSG00000098923	15.474	17.788	15.266	20.576	15.115	17.536	0.133333	up	0.942824	1	Tmem185b	transmembrane protein 185B
ENSMUSG00000026383	6.719	5.467	4.018	7.479	4.454	6.39	0.177275	up	0.959163	1	Epb41l5	erythrocyte membrane protein band 4.1 like 5
ENSMUSG00000026384	4.589	5.467	5.445	6.131	5.649	6.191	0.213271	up	0.806338	1	Ptpn4	protein tyrosine phosphatase, non-receptor type 4
ENSMUSG00000036975	6.686	7.02	7.932	6.814	7.832	8.278	0.0832804	up	0.825254	1	Tmem177	transmembrane protein 177
ENSMUSG00000036962	0	0	0.026	0	0	0	-3.27302	down	0.504132	0.958127	Cfap221	cilia and flagella associated protein 221
ENSMUSG00000026387	1.062	1.36	1.989	0.155	1.938	0.327	-0.865292	down	0.00454616	0.0591589	Sctr	secretin receptor
ENSMUSG00000050777	15.071	17.369	19.811	20.218	19.724	18.485	0.161168	up	0.9561	1	Tmem37	transmembrane protein 37
ENSMUSG00000026385	169.524	194.258	235.079	128.311	266.556	133.053	-0.181901	down	0.281861	0.851052	Dbi	diazepam binding inhibitor
ENSMUSG00000026388	0.856	1.441	1.113	1.333	0.789	1.689	0.160264	up	1	1	3110009E18Rik	RIKEN cDNA 3110009E18 gene
ENSMUSG00000026389	55.065	63.391	74.06	53.019	41.816	88.31	-0.0719909	down	0.356398	0.916011	Steap3	STEAP family member 3
ENSMUSG00000036907	5.921	3.422	2.153	2.288	2.926	2.372	-0.599527	down	0.0116149	0.119574	C1ql2	complement component 1, q subcomponent-like 2
ENSMUSG00000026390	0.231	0	0.118	0.054	0.053	0	-1.67807	down	0.0292174	0.229794	Marco	macrophage receptor with collagenous structure
ENSMUSG00000058665	0.034	0.186	0.173	0.079	0.156	0.301	0.444785	up	0.631038	0.993723	En1	engrailed 1
ENSMUSG00000003721	58.515	52.267	51.168	56.557	50.387	67.555	0.107668	up	0.859357	1	Insig2	insulin induced gene 2
ENSMUSG00000026339	9.874	10.708	9.591	13.533	9.268	12.837	0.240136	up	0.764239	1	Ccdc93	coiled-coil domain containing 93
ENSMUSG00000050534	1.196	1.414	0.156	0.806	0.795	0.136	-0.670278	down	0.0357563	0.258417	Htr5b	5-hydroxytryptamine (serotonin) receptor 5B
ENSMUSG00000001674	19.747	18.827	19.326	20.486	17.814	23.098	0.0846241	up	0.792495	1	Ddx18	DEAD box helicase 18
ENSMUSG00000036815	0.034	0.144	0.039	0.02	0.092	0.008	-0.838845	down	0.0359205	0.259302	Dpp10	dipeptidylpeptidase 10
ENSMUSG00000026341	160.771	115.172	102.978	126.966	91.23	137.219	-0.0923918	down	0.334164	0.899641	Actr3	ARP3 actin-related protein 3
ENSMUSG00000026342	29.837	22.614	23.932	23.103	20.55	27.446	-0.103418	down	0.327846	0.891849	Slc35f5	solute carrier family 35, member F5
ENSMUSG00000026343	7.574	5.448	2.104	6.18	3.775	10.327	0.423097	up	0.350712	0.912693	Gpr39	G protein-coupled receptor 39
ENSMUSG00000026344	2.845	3.027	0.944	3.604	1.983	5.614	0.716382	up	0.0413994	0.289347	Lypd1	Ly6/Plaur domain containing 1
ENSMUSG00000049690	0.559	1.373	0.549	1.601	1.365	1.363	0.802368	up	0.0149731	0.143396	Nckap5	NCK-associated protein 5
ENSMUSG00000036155	11.615	13.044	9.782	20.713	11.494	15.331	0.46492	up	0.254102	0.815063	Mgat5	mannoside acetylglucosaminyltransferase 5
ENSMUSG00000026347	2.736	3.354	1.655	1.957	4.524	2.417	0.200143	up	0.675448	0.996876	Tmem163	transmembrane protein 163
ENSMUSG00000026348	0.197	0.144	0.222	0.153	0.302	0.291	0.404164	up	0.642068	0.996876	Acmsd	amino carboxymuconate semialdehyde decarboxylase
ENSMUSG00000026349	28.2	33.65	24.988	41.221	32.102	38.018	0.358576	up	0.426973	0.958127	Ccnt2	cyclin T2
ENSMUSG00000051590	0.033	0.238	0.17	0.194	0.134	0.123	0.0321326	up	0.880268	1	Map3k19	mitogen-activated protein kinase kinase kinase 19
ENSMUSG00000036104	33.332	32.225	27.233	36.981	28.588	35.49	0.123153	up	0.908875	1	Rab3gap1	RAB3 GTPase activating protein subunit 1
ENSMUSG00000036086	3.099	2.898	2.066	3.182	2.277	2.772	0.02974	up	0.657867	0.996876	Zranb3	zinc finger, RAN-binding domain containing 3
ENSMUSG00000056211	18.32	18.411	16.497	19.341	21.286	21.133	0.214476	up	0.773246	1	R3hdm1	R3H domain containing 1
ENSMUSG00000026353	43.436	42.593	39.483	52.509	42.198	51.572	0.220892	up	0.800608	1	Ubxn4	UBX domain protein 4
ENSMUSG00000026354	0.303	0.079	0.11	0.202	0.066	0.064	-0.563267	down	0.0711481	0.415154	Lct	lactase
ENSMUSG00000026355	16.925	15.815	12.65	16.845	11.305	17.581	0.0107973	up	0.571045	0.98108	Mcm6	minichromosome maintenance complex component 6
ENSMUSG00000026356	28.207	30.379	27.58	29.482	29.395	33.501	0.100427	up	0.868917	1	Dars	aspartyl-tRNA synthetase
ENSMUSG00000045382	20.822	19.946	23.51	27.079	15.21	17.92	-0.0943413	down	0.324072	0.888829	Cxcr4	chemokine (C-X-C motif) receptor 4
ENSMUSG00000042581	0.492	0.444	0.803	0.265	0.509	0.579	-0.361387	down	0.0909447	0.480859	Thsd7b	thrombospondin, type I, domain containing 7B
ENSMUSG00000026401	0	0.074	0	0	0	0.099	0.405639	up	1	1	Cd55b	CD55 molecule, decay accelerating factor for complement B
ENSMUSG00000026399	16.086	12.654	18.902	7.384	13.139	19.09	-0.266242	down	0.118652	0.561779	Cd55	CD55 molecule, decay accelerating factor for complement
ENSMUSG00000042554	0.042	0	0	0	0	0	-3.90689	down	0.504132	0.958127	Zp3r	zona pellucida 3 receptor
ENSMUSG00000026405	0	0	0.025	0	0	0.086	1.66838	up	0.695061	0.996876	C4bp	complement component 4 binding protein
ENSMUSG00000101904	13.24	9.266	7	12.633	10.965	12.487	0.290364	up	0.601569	0.987009	Gm29427	predicted gene 29427
ENSMUSG00000026409	15.293	13.508	9.822	16.022	15.366	16.172	0.300267	up	0.548478	0.973504	Pfkfb2	6-phosphofructo-2-kinase/fructose-2,6-biphosphatase 2
ENSMUSG00000046404	7.058	5.773	4.879	8.159	5.894	8.038	0.318846	up	0.550771	0.974332	Yod1	YOD1 deubiquitinase
ENSMUSG00000042510	140.732	31.109	17.337	12.149	8.43	46.95	-1.48612	down	6.28463e-10	5.75321e-08	AA986860	expressed sequence AA986860
ENSMUSG00000026415	3.679	0.921	0.277	0.435	0.268	1.93	-0.888531	down	0.000692658	0.0135166	Fcamr	Fc receptor, IgA, IgM, high affinity
ENSMUSG00000026417	71.264	5.269	0.863	0.284	0.28	15.608	-2.25855	down	9.36088e-19	2.53354e-16	Pigr	polymeric immunoglobulin receptor
ENSMUSG00000042474	0.445	0.305	0.378	0.325	0.257	0.165	-0.592636	down	0.120333	0.566334	Fcmr	Fc fragment of IgM receptor
ENSMUSG00000026416	0	0	0	0.088	0	0	4.92283	up	0.504132	0.958127	Il20	interleukin 20
ENSMUSG00000016524	0	0.085	0	0	0	0	-4.87447	down	0.504132	0.958127	Il19	interleukin 19
ENSMUSG00000016529	0.068	0.149	0.346	0.079	0.235	0.302	0.129137	up	1	1	Il10	interleukin 10
ENSMUSG00000016528	119.171	106.567	108.993	103.878	104.804	98.876	-0.122143	down	0.316518	0.880616	Mapkapk2	MAP kinase-activated protein kinase 2
ENSMUSG00000016526	1.652	1.138	0.546	0.85	0.743	0.953	-0.389485	down	0.0868869	0.466536	Dyrk3	dual-specificity tyrosine-(Y)-phosphorylation regulated kinase 3
ENSMUSG00000026427	8.701	7.055	8.673	8.189	7.681	9.529	0.0561701	up	0.70746	0.998289	Eif2d	eukaryotic translation initiation factor 2D
ENSMUSG00000026430	26.931	9.907	8.865	12.312	7.423	12.781	-0.491101	down	0.0128766	0.128232	Rassf5	Ras association (RalGDS/AF-6) domain family member 5
ENSMUSG00000042349	12.197	10.471	10.479	12.616	8.432	14.532	0.102179	up	0.80366	1	Ikbke	inhibitor of kappaB kinase epsilon
ENSMUSG00000026425	16.06	14.96	13.88	17.216	13.645	17.12	0.0957416	up	0.822595	1	Srgap2	SLIT-ROBO Rho GTPase activating protein 2
ENSMUSG00000055184	0.853	0.669	0.62	0.949	0.515	0.902	0.143301	up	0.965257	1	Fam72a	family with sequence similarity 72, member A
ENSMUSG00000004552	0.67	0.414	0.426	0.587	0.434	0.434	-0.0534213	down	0.625494	0.992953	Ctse	cathepsin E
ENSMUSG00000052688	38.45	24.562	19.408	21.744	16.098	29.323	-0.295273	down	0.0830365	0.452365	Rab7b	RAB7B, member RAS oncogene family
ENSMUSG00000042268	0.074	0.02	0	0.129	0.021	0.136	1.57501	up	0.0208137	0.180369	Slc26a9	solute carrier family 26, member 9
ENSMUSG00000042251	3.695	3.21	2.316	5.294	3.459	3.411	0.399509	up	0.359967	0.920282	Pm20d1	peptidase M20 domain containing 1
ENSMUSG00000013275	103.758	109.152	102.666	102.066	133.479	78.288	-0.00799035	down	0.630798	0.993723	Slc41a1	solute carrier family 41, member 1
ENSMUSG00000026433	21.03	25.844	27.18	31.107	25.159	30.926	0.235609	up	0.76696	1	Rab29	RAB29, member RAS oncogene family
ENSMUSG00000026434	42.385	44.157	35.079	56.446	42.697	56.511	0.355943	up	0.445374	0.958127	Nucks1	nuclear casein kinase and cyclin-dependent kinase substrate 1
ENSMUSG00000026435	11.361	6.466	2.927	2.333	6.699	5.566	-0.507531	down	0.0250727	0.205614	Slc45a3	solute carrier family 45, member 3
ENSMUSG00000026436	21.82	21.439	20.184	20.928	17.719	25.557	0.0172014	up	0.599193	0.987009	Elk4	ELK4, member of ETS oncogene family
ENSMUSG00000059149	8.07	5.764	4.591	7.991	7.686	9.286	0.438065	up	0.27687	0.844172	Mfsd4a	major facilitator superfamily domain containing 4A
ENSMUSG00000026437	10.749	9.021	3.849	3.174	10.909	5.171	-0.294748	down	0.175508	0.679027	Cdk18	cyclin-dependent kinase 18
ENSMUSG00000079330	0.432	0.297	0.275	0.631	0.353	0.426	0.488698	up	0.330938	0.894394	Lemd1	LEM domain containing 1
ENSMUSG00000118219	1.131	0.89	0.473	1.479	0.623	0.949	0.290504	up	0.66886	0.996876	Gm29695	predicted gene, 29695
ENSMUSG00000066936	0.124	0.407	0	0.144	0	0	-1.86102	down	0.123889	0.571768	Gm10188	predicted gene 10188
ENSMUSG00000042115	10.966	6.204	5.164	7.134	4.687	10.15	-0.0236379	down	0.463073	0.958127	Klhdc8a	kelch domain containing 8A
ENSMUSG00000009772	36.327	20.601	12.949	30.61	12.027	21.621	-0.120936	down	0.258779	0.822081	Nuak2	NUAK family, SNF1-like kinase, 2
ENSMUSG00000042066	19.242	30.603	22.548	26.549	32.57	19.839	0.12523	up	0.96795	1	Tmcc2	transmembrane and coiled-coil domains 2
ENSMUSG00000042046	25.134	24.121	17.766	32.564	25.002	29.229	0.372984	up	0.399994	0.949857	Dstyk	dual serine/threonine and tyrosine protein kinase
ENSMUSG00000026439	17.964	18.473	15.975	24.927	17.159	20.335	0.252121	up	0.719748	0.99951	Rbbp5	retinoblastoma binding protein 5, histone lysine methyltransferase complex subunit
ENSMUSG00000048174	6.615	7.458	6.51	7.005	7.525	7.832	0.119579	up	0.947235	1	Tmem81	transmembrane protein 81
ENSMUSG00000053024	14.814	22.97	1.863	0.376	35.694	0.76	-0.106322	down	0.83769	1	Cntn2	contactin 2
ENSMUSG00000026442	15.047	21.782	5.147	6.776	36.143	2.776	0.122463	up	0.647568	0.996876	Nfasc	neurofascin
ENSMUSG00000026443	3.193	3.706	4.801	3.821	5.178	4.457	0.201693	up	0.814672	1	Lrrn2	leucine rich repeat protein 2, neuronal
ENSMUSG00000054387	25.654	29.428	21.639	38.328	28.523	38.594	0.458782	up	0.247435	0.806782	Mdm4	transformed mouse 3T3 cell double minute 4
ENSMUSG00000026447	12.097	10.078	7.361	7.101	10.93	10.016	-0.0746202	down	0.457934	0.958127	Pik3c2b	phosphatidylinositol-4-phosphate 3-kinase catalytic subunit type 2 beta
ENSMUSG00000046062	51.356	39.064	33.067	43.742	33.457	47.559	0.0147728	up	0.586751	0.985164	Ppp1r15b	protein phosphatase 1, regulatory subunit 15B
ENSMUSG00000041757	45.348	20.119	15.586	21.972	15.969	31.049	-0.232469	down	0.128959	0.571768	Plekha6	pleckstrin homology domain containing, family A member 6
ENSMUSG00000103421	0	0.102	0	0.054	0	0	-0.881356	down	0.695061	0.996876	Golt1a	golgi transport 1A
ENSMUSG00000115958	0.12	0	0.102	0	0.277	0	0.315502	up	1	1	Gm28040	predicted gene, 28040
ENSMUSG00000098306	0.061	0.133	0.052	0.071	0.14	0	-0.218535	down	1	1	Gm28040	predicted gene, 28040
ENSMUSG00000116158	0.114	0.251	0.097	0	0.263	0	-0.805804	down	0.410629	0.95513	Kiss1	KiSS-1 metastasis-suppressor
ENSMUSG00000070645	0.215	0	0	0.063	0.062	0	-0.768184	down	0.410629	0.95513	Ren1	renin 1 structural
ENSMUSG00000070644	4.483	5.731	5.794	11.454	6.178	8.034	0.680964	up	0.0605458	0.375406	Etnk2	ethanolamine kinase 2
ENSMUSG00000070643	19.695	15.796	15.658	19.999	12.329	19.172	0.00986582	up	0.549627	0.973516	Sox13	SRY (sex determining region Y)-box 13
ENSMUSG00000090553	12.195	16.811	11.281	10.683	12.34	17.375	0.0039692	up	0.622417	0.992953	Snrpe	small nuclear ribonucleoprotein E
ENSMUSG00000102976	78.515	78.943	66.02	93.892	72.142	107.384	0.290972	up	0.613667	0.990856	Zc3h11a	zinc finger CCCH type containing 11A
ENSMUSG00000116275	86.061	86.522	72.563	102.244	78.586	116.122	0.276585	up	0.652093	0.996876	Zc3h11a	zinc finger CCCH type containing 11A
ENSMUSG00000094410	38.505	38.664	32.137	46.436	35.423	53.909	0.312763	up	0.558567	0.977349	Zbed6	zinc finger, BED type containing 6
ENSMUSG00000051998	4.047	2.032	2.42	2.611	1.778	2.51	-0.300788	down	0.103277	0.517769	Lax1	lymphocyte transmembrane adaptor 1
ENSMUSG00000026463	11.147	17.058	14.615	21.961	14.702	16.331	0.307525	up	0.561514	0.978958	Atp2b4	ATPase, Ca++ transporting, plasma membrane 4
ENSMUSG00000010311	6.76	51.82	63.812	82.373	51.131	46.45	0.556108	up	0.135818	0.58402	Optc	opticin
ENSMUSG00000041577	301.534	476.589	420.379	503.114	316.715	440.983	0.0731207	up	0.740695	1	Prelp	proline arginine-rich end leucine-rich repeat
ENSMUSG00000041559	1220.42	1427.75	1630.18	1600.93	1026.38	1691.01	0.013416	up	0.5509	0.974332	Fmod	fibromodulin
ENSMUSG00000020423	49.933	51.59	31.681	47.824	27.158	35.195	-0.273808	down	0.10444	0.519833	Btg2	BTG anti-proliferation factor 2
ENSMUSG00000026450	22.164	3.015	0.915	2.52	1.187	3.991	-1.76077	down	1.57909e-11	1.9401e-09	Chit1	chitinase 1 (chitotriosidase)
ENSMUSG00000064246	415.754	709.004	848.881	1148.52	511.698	729.529	0.276001	up	0.714967	0.999026	Chil1	chitinase-like 1
ENSMUSG00000042451	37.945	44.983	54.915	44.007	55.248	30.48	-0.0874563	down	0.424182	0.958127	Mybph	myosin binding protein H
ENSMUSG00000042429	21.184	36.186	31.727	40.375	33.665	25.499	0.15988	up	0.93517	1	Adora1	adenosine A1 receptor
ENSMUSG00000026459	8.989	10.721	13.282	8.344	15.374	6.783	-0.113249	down	0.425218	0.958127	Myog	myogenin
ENSMUSG00000026458	7.085	7.684	7.666	7.916	7.103	7.099	-0.0205275	down	0.532144	0.967909	Ppfia4	protein tyrosine phosphatase, receptor type, f polypeptide (PTPRF), interacting protein (liprin), alpha 4
ENSMUSG00000042305	32.133	25.336	24.243	30.363	24.142	36.678	0.158211	up	0.991634	1	Tmem183a	transmembrane protein 183A
ENSMUSG00000050526	0	0	0	0	0.058	0.149	6.12928	up	0.0184479	0.164583	Mgat4f	MGAT4 family, member F
ENSMUSG00000026456	55.685	67.213	64.28	73.913	66.068	57.627	0.0782293	up	0.809137	1	Cyb5r1	cytochrome b5 reductase 1
ENSMUSG00000026457	156.799	137.491	138.285	179.277	129.928	143.953	0.0670634	up	0.732144	1	Adipor1	adiponectin receptor 1
ENSMUSG00000026455	15.547	16.279	14.022	19.305	16.407	17.122	0.204595	up	0.828545	1	Klhl12	kelch-like 12
ENSMUSG00000042229	22.833	22.169	19.423	23.907	21.483	26.562	0.159407	up	0.971866	1	Rabif	RAB interacting factor
ENSMUSG00000046367	0.049	0.267	0.041	0.113	0	0	-1.63387	down	0.0651459	0.391693	Mgat4e	MGAT4 family, member E
ENSMUSG00000042207	18.076	11.593	10.82	14.117	10.666	15.48	-0.00807474	down	0.520727	0.964499	Kdm5b	lysine (K)-specific demethylase 5B
ENSMUSG00000026452	0.135	0.378	0.385	0.387	0.184	0.091	-0.438173	down	0.0831555	0.452852	Syt2	synaptotagmin II
ENSMUSG00000073557	32.662	40.055	35.891	43.135	38.941	38.577	0.151729	up	0.97458	1	Ppp1r12b	protein phosphatase 1, regulatory subunit 12B
ENSMUSG00000026429	3.099	2.443	2.629	2.135	3.115	1.881	-0.196331	down	0.308291	0.871903	Ube2t	ubiquitin-conjugating enzyme E2T
ENSMUSG00000042793	1.31	0.988	0.505	0.278	1.8	0.352	-0.205779	down	0.409717	0.95513	Lgr6	leucine-rich repeat-containing G protein-coupled receptor 6
ENSMUSG00000097993	1.821	0.992	2.41	2.468	1.546	2.156	0.240265	up	0.852183	1	Ptprv	protein tyrosine phosphatase, receptor type, V
ENSMUSG00000031506	4.277	1.936	3.233	2.907	1.614	2.187	-0.493634	down	0.0161101	0.150654	Ptpn7	protein tyrosine phosphatase, non-receptor type 7
ENSMUSG00000026426	72.424	91.718	78.142	94.62	86.918	76.258	0.0895297	up	0.853652	1	Arl8a	ADP-ribosylation factor-like 8A
ENSMUSG00000026424	33.301	60.343	18.567	4.673	73.532	8.126	-0.378252	down	0.171525	0.66943	Gpr37l1	G protein-coupled receptor 37-like 1
ENSMUSG00000003051	509.092	108.598	56.58	22.427	16.653	170.053	-1.68889	down	4.06317e-12	5.26942e-10	Elf3	E74-like factor 3
ENSMUSG00000041926	97.944	47.071	42.568	42.478	31.662	59.578	-0.488326	down	0.0134019	0.132005	Rnpep	arginyl aminopeptidase (aminopeptidase B)
ENSMUSG00000062580	8.416	11.063	11.867	10.541	13.202	10.835	0.14156	up	0.970197	1	Timm17a	translocase of inner mitochondrial membrane 17a
ENSMUSG00000048096	12.15	13.912	11.952	16.666	11.02	13.077	0.100722	up	0.83423	1	Lmod1	leiomodin 1 (smooth muscle)
ENSMUSG00000041889	64.514	92.796	78.37	53.536	112.039	49.828	-0.129789	down	0.40723	0.954613	Shisa4	shisa family member 4
ENSMUSG00000041879	23.119	28.244	25.491	37.677	26.873	31.32	0.318948	up	0.535794	0.969352	Ipo9	importin 9
ENSMUSG00000009418	14.343	16.157	15.143	20.342	17.203	20.332	0.342576	up	0.469198	0.958127	Nav1	neuron navigator 1
ENSMUSG00000026421	286.968	312.774	251.629	274.747	313.916	254.117	-0.0146318	down	0.588024	0.985565	Csrp1	cysteine and glycine-rich protein 1
ENSMUSG00000041801	143.885	123.813	137.479	90.546	108.903	118.213	-0.351057	down	0.062633	0.383577	Phlda3	pleckstrin homology like domain, family A, member 3
ENSMUSG00000026418	26.939	50.924	65.864	44.792	89.454	32.309	0.212663	up	0.662723	0.996876	Tnni1	troponin I, skeletal, slow 1
ENSMUSG00000041782	132.709	35.2	19.726	19.379	11.211	39.868	-1.41306	down	3.64529e-09	2.8724e-07	Lad1	ladinin
ENSMUSG00000026414	6.738	4.775	3.637	6.081	10.875	2.81	0.383636	up	0.292509	0.860787	Tnnt2	troponin T2, cardiac
ENSMUSG00000026413	238.268	58.671	32.341	30.033	22.548	90.069	-1.20682	down	2.22122e-07	1.22364e-05	Pkp1	plakophilin 1
ENSMUSG00000051985	0.603	2.39	2.4	5.512	2.601	3.338	1.08589	up	0.000733702	0.0141402	Igfn1	immunoglobulin-like and fibronectin type III domain containing 1
ENSMUSG00000026411	38.153	50.423	54.067	83.553	46.534	67.894	0.472945	up	0.25488	0.815886	Tmem9	transmembrane protein 9
ENSMUSG00000097918	0.157	0.689	0	0	0	0	-8.14466	down	0.00276552	0.0400357	Ascl5	achaete-scute family bHLH transcription factor 5
ENSMUSG00000026407	44.534	49.878	67.41	29.444	70.215	29.049	-0.330299	down	0.107657	0.529916	Cacna1s	calcium channel, voltage-dependent, L type, alpha 1S subunit
ENSMUSG00000041642	7.507	7.833	4.841	9.215	6.458	5.597	0.0758114	up	0.801323	1	Kif21b	kinesin family member 21B
ENSMUSG00000087230	0.455	0.3	0.129	0.177	0.455	0.674	0.561459	up	0.295812	0.86555	Mroh3	maestro heat-like repeat family member 3
ENSMUSG00000041605	17.944	4.728	2.804	2.174	3.042	8.345	-0.909526	down	7.94964e-05	0.00223247	Inava	innate immunity activator
ENSMUSG00000052759	0.413	0	0.14	0	0.476	0	-0.215059	down	0.852914	1	Gpr25	G protein-coupled receptor 25
ENSMUSG00000041570	15.919	19.489	13.859	30.249	19.174	24.443	0.58426	up	0.105921	0.524634	Camsap2	calmodulin regulated spectrin-associated protein family, member 2
ENSMUSG00000026404	7.889	8.483	8.191	9.166	7.106	8.391	0.00586081	up	0.587063	0.985417	Ddx59	DEAD box helicase 59
ENSMUSG00000041498	1.025	0.426	0.211	0.616	0.344	0.471	-0.215477	down	0.20133	0.728258	Kif14	kinesin family member 14
ENSMUSG00000041483	10.473	16.727	9.894	19.686	17.375	13.552	0.448291	up	0.22851	0.776964	Zfp281	zinc finger protein 281
ENSMUSG00000026398	0.24	0.438	0.339	0.28	0.276	0.449	-0.0170735	down	0.640095	0.996876	Nr5a2	nuclear receptor subfamily 5, group A, member 2
ENSMUSG00000026395	15.995	11.34	14.366	15.514	9.421	13.302	-0.125103	down	0.2623	0.826704	Ptprc	protein tyrosine phosphatase, receptor type, C
ENSMUSG00000026394	0.047	0	0	0	0	0	-4.05889	down	0.504132	0.958127	Atp6v1g3	ATPase, H+ transporting, lysosomal V1 subunit G3
ENSMUSG00000026393	40.094	46.802	38.423	49.25	46.955	50.755	0.229813	up	0.739932	1	Nek7	NIMA (never in mitosis gene a)-related expressed kinase 7
ENSMUSG00000019230	0	0.076	0.058	0.013	0.053	0	-0.989508	down	0.121032	0.566912	Lhx9	LIM homeobox protein 9
ENSMUSG00000079283	7.306	7.02	9.085	9.018	8.423	11.549	0.308333	up	0.6011	0.987009	2310009B15Rik	RIKEN cDNA 2310009B15 gene
ENSMUSG00000056268	6.014	4.191	3.875	6.678	4.183	5.701	0.234184	up	0.798288	1	Dennd1b	DENN/MADD domain containing 1B
ENSMUSG00000063681	0.082	3.662	1.837	6.915	1.36	0.82	0.70425	up	0.0474515	0.319187	Crb1	crumbs family member 1, photoreceptor morphogenesis associated
ENSMUSG00000033964	6.876	9.238	5.761	11.063	9.149	11.65	0.542492	up	0.133979	0.57878	Zbtb41	zinc finger and BTB domain containing 41
ENSMUSG00000033952	1.921	0.564	0.421	0.516	0.426	1.108	-0.50279	down	0.0158778	0.149154	Aspm	abnormal spindle microtubule assembly
ENSMUSG00000070594	0	0.276	0.047	0	0	0.041	-2.8893	down	0.000822852	0.0153208	Cfhr4	complement factor H-related 4
ENSMUSG00000033898	0	0.168	0.195	0.626	0.265	0.453	1.87983	up	0.000228969	0.00546802	Cfhr2	complement factor H-related 2
ENSMUSG00000026365	53.482	119.583	105.399	196.271	107.48	138.618	0.667754	up	0.0561821	0.358701	Cfh	complement component factor h
ENSMUSG00000052726	1.043	2.455	1.947	2.994	1.822	2.956	0.513116	up	0.198351	0.723338	Kcnt2	potassium channel, subfamily T, member 2
ENSMUSG00000026361	6.66	7.859	6.698	9.354	8.208	8.674	0.306288	up	0.543511	0.971508	Cdc73	cell division cycle 73, Paf1/RNA polymerase II complex component
ENSMUSG00000033849	6.219	4.398	8.365	3.458	5.203	4.807	-0.495003	down	0.0170188	0.156564	B3galt2	UDP-Gal:betaGlcNAc beta 1,3-galactosyltransferase, polypeptide 2
ENSMUSG00000018196	11.11	12.995	10.802	14.438	12.561	11.955	0.158242	up	0.95309	1	Glrx2	glutaredoxin 2 (thioltransferase)
ENSMUSG00000018199	8.627	14.607	10.308	17.428	15.466	18.042	0.602673	up	0.0816914	0.44779	Ro60	Ro60, Y RNA binding protein
ENSMUSG00000018189	9.445	9.641	8.803	10.514	9.407	11.025	0.150041	up	1	1	Uchl5	ubiquitin carboxyl-terminal esterase L5
ENSMUSG00000026360	18.89	21.527	25.922	15.697	20.772	14.525	-0.37951	down	0.0568926	0.361526	Rgs2	regulator of G-protein signaling 2
ENSMUSG00000051079	0.054	0.118	0.228	0.188	0.31	0.08	0.527758	up	0.538535	0.969924	Rgs13	regulator of G-protein signaling 13
ENSMUSG00000026358	1.105	0.906	0.714	1.792	0.361	0.513	-0.0315443	down	0.461593	0.958127	Rgs1	regulator of G-protein signaling 1
ENSMUSG00000026357	1.753	1.444	1.933	1.433	1.213	2.788	0.0830086	up	0.754426	1	Rgs18	regulator of G-protein signaling 18
ENSMUSG00000035131	0.507	0.579	0.215	0.025	0.9	0.219	-0.185078	down	0.568276	0.980162	Brinp3	bone morphogenetic protein/retinoic acid inducible neural specific 3
ENSMUSG00000056220	27.063	26.424	16.089	25.995	17.969	23.582	-0.0427175	down	0.464936	0.958127	Pla2g4a	phospholipase A2, group IVA (cytosolic, calcium-dependent)
ENSMUSG00000032487	7.87	10.648	3.857	11.03	3.764	5.119	-0.168153	down	0.21922	0.762229	Ptgs2	prostaglandin-endoperoxide synthase 2
ENSMUSG00000006007	0.638	24.709	13.928	34.194	7.749	4.914	0.254635	up	0.744425	1	Pdc	phosducin
ENSMUSG00000006010	28.295	34.574	30.2	36.528	32.835	36.37	0.184048	up	0.885014	1	Odr4	odr4 GPCR localization factor homolog
ENSMUSG00000006005	27.17	22.48	21.194	25.983	21.795	28.72	0.110772	up	0.865519	1	Tpr	translocated promoter region, nuclear basket protein
ENSMUSG00000006014	17.217	21.099	23.021	18.361	18.388	26.895	0.0532643	up	0.702536	0.998289	Prg4	proteoglycan 4 (megakaryocyte stimulating factor, articular superficial zone protein)
ENSMUSG00000066842	2.828	4.104	3.571	7.093	3.868	5.92	0.684443	up	0.0518745	0.339915	Hmcn1	hemicentin 1
ENSMUSG00000114212	0	0.057	0	0.061	0	0	0.0931094	up	1	1	Gm47985	predicted gene, 47985
ENSMUSG00000114943	0	0	0	0.062	0.061	0.078	6.08746	up	0.0352187	0.255223	Gm8947	predicted gene 8947
ENSMUSG00000114694	0	0.216	0.084	0.115	0.114	0.583	1.42748	up	0.19931	0.723864	Gm47995	predicted gene, 47995
ENSMUSG00000114591	0	0	0.08	0.11	0	0	0.44514	up	1	1	Gm47996	predicted gene, 47996
ENSMUSG00000023150	88.163	85.484	83.335	89.851	87.96	104.588	0.136066	up	0.963146	1	Ivns1abp	influenza virus NS1A binding protein
ENSMUSG00000052748	6.178	6.863	5.896	7.582	5.37	7.499	0.110947	up	0.863495	1	Swt1	SWT1 RNA endoribonuclease homolog (S. cerevisiae)
ENSMUSG00000053286	21.376	20.693	21.016	24.892	18.438	23.713	0.0877856	up	0.788427	1	Trmt1l	tRNA methyltransferase 1 like
ENSMUSG00000026484	22.393	24.716	20.495	32.639	24.442	30.49	0.37333	up	0.40792	0.954745	Rnf2	ring finger protein 2
ENSMUSG00000026483	34.728	51.029	38.576	88.953	49.846	69.418	0.743865	up	0.02793	0.222998	Niban1	niban apoptosis regulator 1
ENSMUSG00000043019	16.276	17.552	14.033	22.252	17.271	23.819	0.40429	up	0.345774	0.908332	Edem3	ER degradation enhancer, mannosidase alpha-like 3
ENSMUSG00000032666	7.168	6.892	5.376	7.704	5.752	8.093	0.148868	up	0.979964	1	1700025G04Rik	RIKEN cDNA 1700025G04 gene
ENSMUSG00000014980	14.689	21.305	21.057	18.808	17.117	20.575	-0.0140006	down	0.547739	0.973411	Tsen15	tRNA splicing endonuclease subunit 15
ENSMUSG00000032649	9.665	10.383	5.585	13.737	10.684	8.16	0.345993	up	0.428417	0.958127	Colgalt2	collagen beta(1-O)galactosyltransferase 2
ENSMUSG00000026482	23.796	32.677	33.015	41.416	25.238	36.578	0.206118	up	0.880779	1	Rgl1	ral guanine nucleotide dissociation stimulator,-like 1
ENSMUSG00000055547	0	0	0.048	0.066	0	0.168	2.21632	up	0.305004	0.869213	Apobec4	apolipoprotein B mRNA editing enzyme, catalytic polypeptide-like 4 (putative)
ENSMUSG00000008475	201.849	128.876	128.99	135.337	123.197	183.588	-0.0562948	down	0.415682	0.958127	Arpc5	actin related protein 2/3 complex, subunit 5
ENSMUSG00000026480	7.521	8.121	9.443	8.872	7.804	8.236	-0.00998289	down	0.547422	0.973411	Ncf2	neutrophil cytosolic factor 2
ENSMUSG00000042772	23.859	25.346	21.833	30.299	25.276	27.908	0.232882	up	0.750056	1	Smg7	SMG7 nonsense mediated mRNA decay factor
ENSMUSG00000042751	2.283	7.46	5.464	17.364	7.575	8.35	1.13016	up	0.000327311	0.00734679	Nmnat2	nicotinamide nucleotide adenylyltransferase 2
ENSMUSG00000026479	11.998	4.071	2.529	2.068	2.355	6.65	-0.747943	down	0.000682641	0.0133351	Lamc2	laminin, gamma 2
ENSMUSG00000026478	56.304	63.456	62.266	64.261	63.314	75.615	0.158682	up	0.966753	1	Lamc1	laminin, gamma 1
ENSMUSG00000042708	0.245	0.477	0.092	0.159	0.783	0.161	0.436943	up	0.271005	0.837274	Shcbp1l	Shc SH2-domain binding protein 1-like
ENSMUSG00000042699	40.346	36.481	29.294	49.246	32.876	42.978	0.237365	up	0.767002	1	Dhx9	DEAH (Asp-Glu-Ala-His) box polypeptide 9
ENSMUSG00000042684	2.924	3.436	4.961	4.913	4.909	4.631	0.352285	up	0.482076	0.958127	Npl	N-acetylneuraminate pyruvate lyase
ENSMUSG00000042671	0.096	0.735	0.503	0.302	0.386	0.071	-0.811137	down	0.00362357	0.0498675	Rgs8	regulator of G-protein signaling 8
ENSMUSG00000026475	7.382	8.733	6.424	6.711	7.502	4.73	-0.250722	down	0.1746	0.677329	Rgs16	regulator of G-protein signaling 16
ENSMUSG00000066800	33.463	11.276	9.315	9.197	6.772	16.138	-0.751459	down	0.000535366	0.0109148	Rnasel	ribonuclease L (2', 5'-oligoisoadenylate synthetase-dependent)
ENSMUSG00000042641	0.233	0.308	0.079	0.491	0.135	0.311	0.593429	up	0.260054	0.823834	Rgsl1	regulator of G-protein signaling like 1
ENSMUSG00000045968	47.836	31.224	42.997	263.193	31.501	36.219	1.43887	up	6.09137e-06	0.000231683	Teddm2	transmembrane epididymal family member 2
ENSMUSG00000043282	0.141	0.116	0.03	0.206	0.081	0.052	0.237943	up	0.875706	1	Teddm1b	transmembrane epididymal protein 1B
ENSMUSG00000047053	0	0.297	0.115	0	0	0	-7.11201	down	0.00148912	0.0243728	Teddm1a	transmembrane epididymal protein 1A
ENSMUSG00000026473	667.098	986.328	871.553	1395.95	853.382	846.045	0.293844	up	0.601565	0.987009	Glul	glutamate-ammonia ligase (glutamine synthetase)
ENSMUSG00000066797	0.141	0.052	0	0.549	0.163	0.278	2.34094	up	0.000166179	0.00413234	Zfp648	zinc finger protein 648
ENSMUSG00000004110	0.264	0.69	0.262	0.668	0.834	0.722	0.869403	up	0.00621386	0.0751579	Cacna1e	calcium channel, voltage-dependent, R type, alpha 1E subunit
ENSMUSG00000056708	62.673	31.741	22.724	29.636	21.205	32.765	-0.486516	down	0.0147375	0.14194	Ier5	immediate early response 5
ENSMUSG00000026471	56.426	37.639	33.004	50.448	31.53	48.874	0.0423229	up	0.636055	0.995168	Mr1	major histocompatibility complex, class I-related
ENSMUSG00000026470	22.437	19.573	16.798	19.869	18.854	18.689	-0.0346583	down	0.503976	0.958127	Stx6	syntaxin 6
ENSMUSG00000033722	7.868	17.087	12.827	30.592	15.099	19.876	0.795222	up	0.0174614	0.159302	BC034090	cDNA sequence BC034090
ENSMUSG00000026469	18.209	18.925	15.187	30.328	18.468	26.38	0.522857	up	0.174013	0.675754	Xpr1	xenotropic and polytropic retrovirus receptor 1
ENSMUSG00000033701	8.29	7.842	8.657	9.064	7.351	7.387	-0.05861	down	0.428143	0.958127	Acbd6	acyl-Coenzyme A binding domain containing 6
ENSMUSG00000026468	0	0.545	0.355	0.435	0.143	0	-0.636188	down	0.0308605	0.238247	Lhx4	LIM homeobox protein 4
ENSMUSG00000033684	76.982	43.523	45.034	50.98	34.908	58.103	-0.201189	down	0.160892	0.645332	Qsox1	quiescin Q6 sulfhydryl oxidase 1
ENSMUSG00000033671	10.636	10.049	7.651	12.523	9.214	11.592	0.234119	up	0.761712	1	Cep350	centrosomal protein 350
ENSMUSG00000026466	60.865	66.975	62.262	78.108	56.231	68.049	0.0903487	up	0.802235	1	Tor1aip1	torsin A interacting protein 1
ENSMUSG00000050565	66.967	54.517	43.013	66.914	44.247	59.106	0.0497367	up	0.676554	0.996876	Tor1aip2	torsin A interacting protein 2
ENSMUSG00000015484	0.413	0.428	0.272	0.402	0.793	0.136	0.257422	up	0.596433	0.987009	Fam163a	family with sequence similarity 163, member A
ENSMUSG00000060985	0.024	0.234	0.06	0.249	0.164	0.28	1.11651	up	0.0250811	0.205614	Tdrd5	tudor domain containing 5
ENSMUSG00000026602	0.685	0.941	0.242	0.133	1.548	0.423	0.171381	up	0.673351	0.996876	Nphs2	nephrosis 2, podocin
ENSMUSG00000026601	0.116	0.191	0.18	0.361	0.289	0.086	0.592793	up	0.253852	0.814691	Axdnd1	axonemal dynein light chain domain containing 1
ENSMUSG00000078193	13.6	14.714	12.725	12.614	11.76	15.982	-0.0242106	down	0.552414	0.974961	Gm2000	predicted gene 2000
ENSMUSG00000026600	10.902	20.372	18.48	39.883	16.589	23.378	0.682447	up	0.0553139	0.35461	Soat1	sterol O-acyltransferase 1
ENSMUSG00000026596	7.202	6.669	5.005	8.999	6.689	7.695	0.308863	up	0.553894	0.975077	Abl2	v-abl Abelson murine leukemia viral oncogene 2 (arg, Abelson-related gene)
ENSMUSG00000060519	36.761	35.087	29.633	36.15	24.4	36.268	-0.0678604	down	0.387103	0.94154	Tor3a	torsin family 3, member A
ENSMUSG00000033557	55.208	47.983	42.932	60.045	43.586	56.639	0.133319	up	0.924622	1	Fam20b	FAM20B, glycosaminoglycan xylosylkinase
ENSMUSG00000026594	10.131	7.25	4.248	7.617	6.125	7.543	-0.0231266	down	0.519468	0.964191	Ralgps2	Ral GEF with PH domain and SH3 binding motif 2
ENSMUSG00000033544	32.078	27.176	31.943	23.746	25.282	37.643	-0.0734345	down	0.386222	0.940572	Angptl1	angiopoietin-like 1
ENSMUSG00000026592	0.081	0	0.069	0.19	0.188	0	1.31626	up	0.410629	0.95513	Tex35	testis expressed 35
ENSMUSG00000070565	6.925	6.852	4.798	7.379	7.311	6.582	0.195564	up	0.817787	1	Rasal2	RAS protein activator like 2
ENSMUSG00000033488	10.291	14.077	14.302	21.003	13.363	16.372	0.391825	up	0.391261	0.945986	Cryzl2	crystallin zeta like 2
ENSMUSG00000026589	7.006	7.072	8.513	7.677	5.833	10.836	0.107923	up	0.814381	1	Sec16b	SEC16 homolog B (S. cerevisiae)
ENSMUSG00000004031	0.301	0.606	0.17	0.176	0.771	0.099	-0.0420166	down	0.90929	1	Brinp2	bone morphogenic protein/retinoic acid inducible neural-specific 2
ENSMUSG00000026587	1.11	1.951	0.737	0.33	2.526	0.224	-0.302044	down	0.277354	0.844958	Astn1	astrotactin 1
ENSMUSG00000073530	5.619	11.245	16.988	22.855	6.339	14.121	0.355598	up	0.568468	0.980162	Pappa2	pappalysin 2
ENSMUSG00000040782	19.658	16.624	18.234	16.273	19.119	19.939	0.0214071	up	0.64885	0.996876	Cop1	COP1, E3 ubiquitin ligase
ENSMUSG00000015829	2.821	8.8	2.226	13.425	10.712	9.045	1.26065	up	1.84551e-05	0.000618759	Tnr	tenascin R
ENSMUSG00000090394	10.44	12.035	10.192	13.683	9.259	11.488	0.0758254	up	0.762159	1	4930523C07Rik	RIKEN cDNA 4930523C07 gene
ENSMUSG00000026725	4.988	1.495	0.506	1.644	1.217	4.664	0.106561	up	0.778225	1	Tnn	tenascin N
ENSMUSG00000058267	20.925	19.648	20.022	19.909	22.991	24.821	0.160397	up	0.945749	1	Mrps14	mitochondrial ribosomal protein S14
ENSMUSG00000014226	38.815	44.579	38.434	47.712	45.73	50.535	0.240987	up	0.714027	0.999026	Cacybp	calcyclin binding protein
ENSMUSG00000026721	11.206	9.046	6.975	8.571	7.376	12.311	0.0536155	up	0.696484	0.997072	Rabgap1l	RAB GTPase activating protein 1-like
ENSMUSG00000118401	0.163	0.836	0.231	0.571	0.878	0.322	0.524833	up	0.26061	0.824198	Gpr52	G protein-coupled receptor 52
ENSMUSG00000040423	10.211	11.486	8.744	13.759	11.727	15.171	0.417452	up	0.310621	0.874335	Rc3h1	RING CCCH (C3H) domains 1
ENSMUSG00000026715	7.967	10.144	7.733	13.674	9.627	10.658	0.393925	up	0.361507	0.921533	Serpinc1	serine (or cysteine) peptidase inhibitor, clade C (antithrombin), member 1
ENSMUSG00000043467	3.25	4.171	3.05	6.166	4.118	4.816	0.528023	up	0.157732	0.639107	Zbtb37	zinc finger and BTB domain containing 37
ENSMUSG00000026709	6.369	6.967	5.612	8.588	5.727	6.987	0.168918	up	0.964187	1	Dars2	aspartyl-tRNA synthetase 2 (mitochondrial)
ENSMUSG00000026708	2.053	1.719	1.328	1.686	1.244	2.111	-0.0167774	down	0.526433	0.96593	Cenpl	centromere protein L
ENSMUSG00000026705	14.797	14.664	13.072	16.286	13.028	14.717	0.0499335	up	0.704345	0.998289	Klhl20	kelch-like 20
ENSMUSG00000044835	0.477	1.334	0.283	1.002	0.907	1.058	0.502136	up	0.203023	0.730532	Ankrd45	ankyrin repeat domain 45
ENSMUSG00000049160	0	0	0.063	0	0	0	-4.45943	down	0.504132	0.958127	Tex50	testis expressed 50
ENSMUSG00000026701	248.467	298.391	161.972	229.074	292.427	196.134	0.0178105	up	0.723787	1	Prdx6	peroxiredoxin 6
ENSMUSG00000026700	0.097	0.106	0	0	0.111	0	-0.853611	down	0.410629	0.95513	Tnfsf4	tumor necrosis factor (ligand) superfamily, member 4
ENSMUSG00000066755	0.431	0.142	0.219	0.201	0.348	0.191	-0.0975926	down	0.690195	0.996876	Tnfsf18	tumor necrosis factor (ligand) superfamily, member 18
ENSMUSG00000000817	1.7	0.353	0.702	0.322	0.424	0.476	-1.17084	down	0.000275176	0.00636792	Fasl	Fas ligand (TNF superfamily, member 6)
ENSMUSG00000040297	24.138	20.791	12.876	25.925	18.456	20.671	0.170391	up	0.937368	1	Suco	SUN domain containing ossification factor
ENSMUSG00000086277	0	0.199	0	0	0	0	-6.07325	down	0.131224	0.571768	4930558K02Rik	RIKEN cDNA 4930558K02 gene
ENSMUSG00000026698	26.783	17.614	13.945	16.656	14.534	19.616	-0.199525	down	0.184711	0.6987	Pigc	phosphatidylinositol glycan anchor biosynthesis, class C
ENSMUSG00000040265	2.028	3.979	2.341	2.369	5.226	2.116	0.218117	up	0.598043	0.987009	Dnm3	dynamin 3
ENSMUSG00000026694	6.272	7.511	6.534	9.454	7.095	9.049	0.3333	up	0.505615	0.95894	Eef1aknmt	EEF1A lysine and N-terminal methyltransferase
ENSMUSG00000026696	19.448	28.754	22.709	34.098	30.216	32.536	0.449726	up	0.246244	0.805476	Vamp4	vesicle-associated membrane protein 4
ENSMUSG00000026697	419.542	648.717	722.35	1006.19	452.593	1018.39	0.468245	up	0.282391	0.851688	Myoc	myocilin
ENSMUSG00000091060	53.556	72.895	110.817	123.921	73.812	144.526	0.528565	up	0.194713	0.719255	Myocos	myocilin opposite strand
ENSMUSG00000040225	25.123	25.302	18.98	31.952	24.113	30.725	0.322477	up	0.520129	0.964191	Prrc2c	proline-rich coiled-coil 2C
ENSMUSG00000026692	0.751	1.419	0.714	0.912	1.732	1.112	0.380778	up	0.34901	0.911449	Fmo4	flavin containing monooxygenase 4
ENSMUSG00000040181	55.862	137.109	113.114	181.987	83.523	112.963	0.306255	up	0.596706	0.987009	Fmo1	flavin containing monooxygenase 1
ENSMUSG00000040170	32.015	65.381	31.037	57.5	23.354	46.275	-0.0147224	down	0.503154	0.958127	Fmo2	flavin containing monooxygenase 2
ENSMUSG00000095576	0.091	1.348	0.077	0.85	0.21	0.336	-0.118726	down	0.634938	0.994837	Fmo6	flavin containing monooxygenase 6
ENSMUSG00000026691	0	0.287	0.185	0.864	0	0.129	1.06822	up	0.0648315	0.391693	Fmo3	flavin containing monooxygenase 3
ENSMUSG00000026586	30.205	33.685	28.561	34.804	32.439	42.827	0.251653	up	0.697101	0.997072	Prrx1	paired related homeobox 1
ENSMUSG00000040124	9.63	12.8	9.776	14.971	10.452	13.416	0.270154	up	0.664291	0.996876	Gorab	golgin, RAB6-interacting
ENSMUSG00000040113	6.694	4.812	3.391	1.462	12.882	2.067	0.139615	up	0.693786	0.996876	Mettl11b	methyltransferase like 11B
ENSMUSG00000026585	16.26	21.607	19.289	23.577	21.944	22.585	0.252865	up	0.678736	0.996876	Kifap3	kinesin-associated protein 3
ENSMUSG00000026584	11.938	11.067	9.484	15.473	10.526	15.28	0.345428	up	0.490606	0.958127	Scyl3	SCY1-like 3 (S. cerevisiae)
ENSMUSG00000041406	5.045	5.027	4.28	7.273	4.938	6.884	0.411868	up	0.354193	0.914497	BC055324	cDNA sequence BC055324
ENSMUSG00000041396	4.823	6.524	6.188	12.435	6.918	8.444	0.664601	up	0.0704464	0.412217	Mettl18	methyltransferase like 18
ENSMUSG00000026582	2.2	6.981	2.489	6.39	0.74	1.357	-0.459339	down	0.0224099	0.190489	Sele	selectin, endothelial cell
ENSMUSG00000026581	1.611	1.323	0.984	2.286	1.111	1.114	0.203185	up	0.893176	1	Sell	selectin, lymphocyte
ENSMUSG00000026580	2.991	9.423	2.766	7.245	1.64	1.669	-0.524257	down	0.0128121	0.12812	Selp	selectin, platelet
ENSMUSG00000026579	1.258	3.262	2.215	6.058	4.074	3.971	1.06592	up	0.000663995	0.013039	F5	coagulation factor V
ENSMUSG00000040918	42.044	25.643	16.512	38.074	20.114	22.645	-0.0588566	down	0.402174	0.951815	Slc19a2	solute carrier family 19 (thiamine transporter), member 2
ENSMUSG00000026578	17.296	17.252	17.876	26.082	20.103	19.456	0.324353	up	0.522203	0.964948	Ccdc181	coiled-coil domain containing 181
ENSMUSG00000026577	16.39	13.692	11.942	13.74	14.325	13.268	-0.0239177	down	0.543069	0.971508	Blzf1	basic leucine zipper nuclear factor 1
ENSMUSG00000026575	64.091	86.205	73.39	125.715	89.175	99.686	0.491928	up	0.199919	0.724971	Nme7	NME/NM23 family member 7
ENSMUSG00000026576	238.897	324.361	288.362	483.618	345.617	325.945	0.439835	up	0.272675	0.839052	Atp1b1	ATPase, Na+/K+ transporting, beta 1 polypeptide
ENSMUSG00000026574	277.834	191.774	419.719	94.059	190.936	369.675	-0.441944	down	0.0215377	0.184927	Dpt	dermatopontin
ENSMUSG00000026573	2.382	0.374	1.588	1.391	0.981	0.504	-0.594452	down	0.0982853	0.503422	Xcl1	chemokine (C motif) ligand 1
ENSMUSG00000026572	0.033	0	0	0	0	0	-3.58496	down	0.504132	0.958127	Tbx19	T-box 19
ENSMUSG00000040848	64.212	62.645	46.582	93.647	48.228	73.405	0.311781	up	0.585685	0.984643	Sft2d2	SFT2 domain containing 2
ENSMUSG00000040843	12.749	15.231	12.637	16.799	14.195	16.674	0.230922	up	0.755572	1	Tiprl	TIP41, TOR signalling pathway regulator-like (S. cerevisiae)
ENSMUSG00000040836	4.436	5.98	4.251	5.972	5.925	6.262	0.308054	up	0.521239	0.964742	Gpr161	G protein-coupled receptor 161
ENSMUSG00000026571	21.246	29.832	32.64	28.069	29.999	27.529	0.0320213	up	0.684547	0.996876	Dcaf6	DDB1 and CUL4 associated factor 6
ENSMUSG00000026568	166.691	156.552	205.962	114.686	216.892	146.061	-0.147905	down	0.315471	0.879318	Mpc2	mitochondrial pyruvate carrier 2
ENSMUSG00000026567	0.117	0.064	0.124	0.068	0.067	0.022	-0.944858	down	0.0250374	0.205436	Adcy10	adenylate cyclase 10
ENSMUSG00000026566	50.365	61.321	57.876	74.307	60.385	77.171	0.321314	up	0.527333	0.966155	Mpzl1	myelin protein zero-like 1
ENSMUSG00000040723	17.575	24.947	29.094	18.864	25.228	15.868	-0.25627	down	0.15236	0.625759	Rcsd1	RCSD domain containing 1
ENSMUSG00000040713	53.843	68.808	70.993	81.503	63.643	72.488	0.168495	up	0.957948	1	Creg1	cellular repressor of E1A-stimulated genes 1
ENSMUSG00000005763	6.561	7.269	4.704	8.94	6.483	7.975	0.336162	up	0.486526	0.958127	Cd247	CD247 antigen
ENSMUSG00000026565	4.895	5.757	3.627	6.808	5.621	6.11	0.376599	up	0.376368	0.932601	Pou2f1	POU domain, class 2, transcription factor 1
ENSMUSG00000026564	9.803	12.189	12.773	5.751	14.369	6.44	-0.388342	down	0.0739642	0.423706	Dusp27	dual specificity phosphatase 27 (putative)
ENSMUSG00000000544	0.991	0.155	0.06	0.289	0.041	0.419	-0.68501	down	0.03062	0.236782	Gpa33	glycoprotein A33 (transmembrane)
ENSMUSG00000040629	0.154	0.169	0.087	0.06	0.118	0.304	0.231843	up	1	1	Mael	maelstrom spermatogenic transposon silencer
ENSMUSG00000040612	11.595	22.623	16.05	32.692	22.596	22.555	0.630897	up	0.0668136	0.398772	Ildr2	immunoglobulin-like domain containing receptor 2
ENSMUSG00000026563	18.684	19.588	17.416	19.846	22.694	22.7	0.228379	up	0.732194	1	Tada1	transcriptional adaptor 1
ENSMUSG00000040596	15.959	24.101	13.996	21.828	26.6	19.455	0.328579	up	0.418417	0.958127	Pogk	pogo transposable element with KRAB domain
ENSMUSG00000060568	1.618	1.422	1.814	1.989	1.963	1.832	0.25275	up	0.706862	0.998289	Fam78b	family with sequence similarity 78, member B
ENSMUSG00000026558	15.831	11.722	9.482	12.872	10.253	12.776	-0.0448616	down	0.456341	0.958127	Uck2	uridine-cytidine kinase 2
ENSMUSG00000052428	23.389	27.509	25.214	31.856	24.856	32.594	0.230625	up	0.776336	1	Tmco1	transmembrane and coiled-coil domains 1
ENSMUSG00000026687	31.455	38.092	35.127	54.888	36.556	40.835	0.337672	up	0.496053	0.958127	Aldh9a1	aldehyde dehydrogenase 9, subfamily A1
ENSMUSG00000026688	89.89	91.404	106.127	60.075	106.165	80.319	-0.22123	down	0.198015	0.723023	Mgst3	microsomal glutathione S-transferase 3
ENSMUSG00000040485	4.594	4.532	2.18	3.365	7.541	2.765	0.273964	up	0.507057	0.959629	Lrrc52	leucine rich repeat containing 52
ENSMUSG00000015843	5.308	6.425	8.217	5.702	8.979	5.218	-0.00369226	down	0.655927	0.996876	Rxrg	retinoid X receptor gamma
ENSMUSG00000026686	5.661	9.842	9.204	7.836	10.636	6.787	0.0318739	up	0.752808	1	Lmx1a	LIM homeobox transcription factor 1 alpha
ENSMUSG00000052534	31.129	30.114	22.894	35.714	27.093	40.977	0.302762	up	0.580582	0.983362	Pbx1	pre B cell leukemia homeobox 1
ENSMUSG00000026683	3.445	1.202	0.874	1.316	1.151	2.573	-0.131431	down	0.301794	0.868949	Nuf2	NUF2, NDC80 kinetochore complex component
ENSMUSG00000026678	125.881	249.354	232.048	306.284	210.57	234.467	0.307059	up	0.56161	0.978958	Rgs5	regulator of G-protein signaling 5
ENSMUSG00000038530	9.109	12.96	11.578	8.483	14.828	9.404	-0.0405219	down	0.580961	0.983362	Rgs4	regulator of G-protein signaling 4
ENSMUSG00000070532	8.931	13.132	2.395	0.36	22.546	0.456	-0.0661343	down	0.93759	1	Ccdc190	coiled-coil domain containing 190
ENSMUSG00000026675	11.535	9.548	4.833	9.435	9.496	7.935	0.0519326	up	0.777255	1	Hsd17b7	hydroxysteroid (17-beta) dehydrogenase 7
ENSMUSG00000026674	58.783	68.55	82.835	74.357	63.515	104.464	0.205463	up	0.877111	1	Ddr2	discoidin domain receptor family, member 2
ENSMUSG00000026670	48.116	47.499	47.02	42.688	37.838	55.593	-0.0674581	down	0.39808	0.948749	Uap1	UDP-N-acetylglucosamine pyrophosphorylase 1
ENSMUSG00000026667	32.53	34.491	25.499	55.573	33.604	43.018	0.514816	up	0.178788	0.685655	Uhmk1	U2AF homology motif (UHM) kinase 1
ENSMUSG00000073494	0.035	0	0	0	0	0	-3.66297	down	0.504132	0.958127	Sh2d1b2	SH2 domain containing 1B2
ENSMUSG00000102418	1.084	0.884	1.246	1.839	1.25	0.932	0.322914	up	0.609981	0.990106	Sh2d1b1	SH2 domain containing 1B1
ENSMUSG00000102752	12.837	12.973	10.278	18.062	12.763	15.693	0.366243	up	0.428176	0.958127	Gm7694	predicted gene 7694
ENSMUSG00000042800	0	0.254	0	0.27	0	0	0.0871326	up	1	1	Spata46	spermatogenesis associated 46
ENSMUSG00000038473	1.875	0.998	0.945	2.396	1.588	1.605	0.549414	up	0.18574	0.7017	Nos1ap	nitric oxide synthase 1 (neuronal) adaptor protein
ENSMUSG00000038463	40.257	46.417	71.67	41.411	38.226	62.299	-0.157818	down	0.21838	0.760017	Olfml2b	olfactomedin-like 2B
ENSMUSG00000026663	19.111	18.896	15.744	25.865	16.937	21.248	0.252894	up	0.722759	0.999985	Atf6	activating transcription factor 6
ENSMUSG00000026659	12.167	15.213	11.395	17.773	13.018	18.678	0.351374	up	0.462027	0.958127	Dusp12	dual specificity phosphatase 12
ENSMUSG00000096968	9.695	8.852	10.165	12.85	8.289	11.446	0.182536	up	0.967321	1	Gm26620	predicted gene, 26620
ENSMUSG00000070524	0.277	0.304	0.353	0.81	0.16	0.103	0.199557	up	1	1	Fcrlb	Fc receptor-like B
ENSMUSG00000038421	0.663	0.224	0.649	0.834	0.47	0.906	0.52401	up	0.398011	0.948749	Fcrla	Fc receptor-like A
ENSMUSG00000026656	21.63	34.962	26.237	28.729	20.01	19.496	-0.279613	down	0.109325	0.534277	Fcgr2b	Fc receptor, IgG, low affinity IIb
ENSMUSG00000059089	7.936	11.516	14.367	9.104	9.477	6.606	-0.425111	down	0.0414889	0.289646	Fcgr4	Fc receptor, IgG, low affinity IV
ENSMUSG00000059498	37.806	53.574	69.429	56.153	40.943	44.063	-0.188023	down	0.189721	0.709576	Fcgr3	Fc receptor, IgG, low affinity III
ENSMUSG00000026649	1.806	2.865	2.298	3.75	2.314	2.673	0.326061	up	0.557263	0.976959	Cfap126	cilia and flagella associated protein 126
ENSMUSG00000058076	71.253	80.619	97.407	75.194	101.284	72.174	-0.00363327	down	0.617867	0.992369	Sdhc	succinate dehydrogenase complex, subunit C, integral membrane protein
ENSMUSG00000056569	62.822	49.2	55.663	34.802	58.448	31.312	-0.428881	down	0.0418714	0.291571	Mpz	myelin protein zero
ENSMUSG00000038370	54.742	64.45	52.664	48.777	67.734	60.299	0.0409989	up	0.75338	1	Pcp4l1	Purkinje cell protein 4-like 1
ENSMUSG00000005677	17.954	20.815	22.683	19.109	24.164	21.248	0.0703055	up	0.811885	1	Nr1i3	nuclear receptor subfamily 1, group I, member 3
ENSMUSG00000005674	18.82	21.409	24.196	20.469	25.269	21.992	0.0721711	up	0.812589	1	Tomm40l	translocase of outer mitochondrial membrane 40-like
ENSMUSG00000005681	1.326	1.092	1.828	1.161	0.382	4.169	0.42763	up	0.669572	0.996876	Apoa2	apolipoprotein A-II
ENSMUSG00000058715	103.87	124.252	162.104	142.302	96.437	120.26	-0.120329	down	0.27991	0.848706	Fcer1g	Fc receptor, IgE, high affinity I, gamma polypeptide
ENSMUSG00000013593	312.633	338.675	424.931	249.322	422.681	277.358	-0.180969	down	0.256316	0.818651	Ndufs2	NADH:ubiquinone oxidoreductase core subunit S2
ENSMUSG00000006403	12.175	14.832	4.85	1.902	23.637	2.382	-0.190241	down	0.491439	0.958127	Adamts4	a disintegrin-like and metallopeptidase (reprolysin type) with thrombospondin type 1 motif, 4
ENSMUSG00000052423	65.649	47.433	35.687	41.361	26.606	57.646	-0.244083	down	0.118508	0.561732	B4galt3	UDP-Gal:betaGlcNAc beta 1,4-galactosyltransferase, polypeptide 3
ENSMUSG00000062729	60.678	61.883	64.697	85.966	64.755	84.17	0.326959	up	0.528471	0.966468	Ppox	protoporphyrinogen oxidase
ENSMUSG00000053483	36.005	41.128	39.886	45.945	31.781	41.061	0.0216336	up	0.602736	0.987388	Usp21	ubiquitin specific peptidase 21
ENSMUSG00000062963	117.14	103.01	114.22	101.461	113.426	120.739	0.00540902	up	0.599936	0.987009	Ufc1	ubiquitin-fold modifier conjugating enzyme 1
ENSMUSG00000013973	30.995	33.362	31.41	34.858	31.228	35.242	0.0814299	up	0.801072	1	Dedd	death effector domain-containing
ENSMUSG00000013997	44.809	47.283	44.763	53.501	43.001	50.439	0.102587	up	0.8492	1	Nit1	nitrilase 1
ENSMUSG00000006412	38.135	48.674	38.023	40.491	49.449	35.033	0.00162859	up	0.654052	0.996876	Pfdn2	prefoldin 2
ENSMUSG00000045259	12.91	15.055	15.459	18.748	16.663	13.864	0.182351	up	0.887283	1	Klhdc9	kelch domain containing 9
ENSMUSG00000006411	123.233	30.159	15.096	14.346	9.834	36.003	-1.48517	down	7.84948e-10	6.98043e-08	Nectin4	nectin cell adhesion molecule 4
ENSMUSG00000048865	11.961	11.004	13.222	12.768	8.22	11.84	-0.140532	down	0.244769	0.802505	Arhgap30	Rho GTPase activating protein 30
ENSMUSG00000026641	42.464	36.44	34.443	38.033	33.209	39.665	-0.0313949	down	0.490209	0.958127	Usf1	upstream transcription factor 1
ENSMUSG00000103711	14.375	10.287	8.907	13.394	4.469	12.908	-0.125547	down	0.272905	0.839482	Tstd1	thiosulfate sulfurtransferase (rhodanese)-like domain containing 1
ENSMUSG00000038235	182.307	72.695	48.485	50.611	39.65	87.925	-0.768241	down	0.000436158	0.00926859	F11r	F11 receptor
ENSMUSG00000060244	7.341	7.37	6.761	8.982	6.61	7.139	0.0821934	up	0.805131	1	Alyref2	Aly/REF export factor 2
ENSMUSG00000038209	1.404	0	0	0.091	0	0.231	-2.11411	down	0.000166179	0.00413234	Itln1	intelectin 1 (galactofuranose binding)
ENSMUSG00000004709	1.054	0.707	0.563	1.071	0.292	0.751	-0.13645	down	0.285955	0.855772	Cd244a	CD244 molecule A
ENSMUSG00000004707	3.491	4.006	6.029	5.546	3.118	4.142	-0.0788974	down	0.353813	0.914323	Ly9	lymphocyte antigen 9
ENSMUSG00000038179	3.15	3.48	4.388	5.428	2.399	2.503	-0.092996	down	0.322223	0.886192	Slamf7	SLAM family member 7
ENSMUSG00000015355	14.072	14.713	22.479	18.884	13.118	15.286	-0.116465	down	0.293788	0.862386	Cd48	CD48 antigen
ENSMUSG00000015316	0.463	0.036	0.336	0.154	0.191	0	-1.26786	down	0.00325941	0.0458699	Slamf1	signaling lymphocytic activation molecule family member 1
ENSMUSG00000038147	3.706	4.772	6.156	5.673	3.749	4.686	-0.0527997	down	0.413872	0.957587	Cd84	CD84 antigen
ENSMUSG00000073492	0.449	0.494	0.44	0.848	0.518	0.154	0.135989	up	1	1	Gm10521	predicted gene 10521
ENSMUSG00000015314	0.483	0.159	0.225	0.198	0.223	0.215	-0.445199	down	0.0732606	0.42142	Slamf6	SLAM family member 6
ENSMUSG00000026556	6.947	5.796	4.269	7.268	5.31	6.912	0.196149	up	0.878839	1	Vangl2	VANGL planar cell polarity 2
ENSMUSG00000051251	0.036	0.159	0.031	0.042	0.042	0.214	0.394416	up	0.852914	1	Nhlh1	nescient helix loop helix 1
ENSMUSG00000003458	110.509	88.462	78.454	91.953	67.5	95.023	-0.124567	down	0.282083	0.851172	Ncstn	nicastrin
ENSMUSG00000026553	131.501	125.305	125.068	145.439	113.203	149.915	0.0974399	up	0.817474	1	Copa	coatomer protein complex subunit alpha
ENSMUSG00000003464	63.952	65.32	68.692	72.6	64.611	62.251	0.0108757	up	0.605525	0.988205	Pex19	peroxisomal biogenesis factor 19
ENSMUSG00000026554	69.017	85.697	73.165	86.449	88.35	79.038	0.155632	up	0.939148	1	Dcaf8	DDB1 and CUL4 associated factor 8
ENSMUSG00000013698	282.011	377.084	236.882	272.86	389.617	264.572	0.0491837	up	0.819963	1	Pea15a	proliferation and apoptosis adaptor protein 15A
ENSMUSG00000007122	621.538	685.639	1177.59	391.306	785.327	414.724	-0.642854	down	0.00433636	0.0568291	Casq1	calsequestrin 1
ENSMUSG00000007107	0.41	1.183	0.957	0.569	0.651	0.418	-0.637618	down	0.019437	0.171139	Atp1a4	ATPase, Na+/K+ transporting, alpha 4 polypeptide
ENSMUSG00000038034	69.074	85.889	79.122	75.019	95.195	60.385	-0.021646	down	0.590587	0.986121	Igsf8	immunoglobulin superfamily, member 8
ENSMUSG00000007097	330.853	391.299	399.028	233.47	551.412	220.098	-0.157851	down	0.351615	0.912913	Atp1a2	ATPase, Na+/K+ transporting, alpha 2 polypeptide
ENSMUSG00000038026	0.206	2.062	1.224	1.444	0.581	0.339	-0.562233	down	0.0196168	0.172235	Kcnj9	potassium inwardly-rectifying channel, subfamily J, member 9
ENSMUSG00000044708	22.566	31.594	6.8	4.537	47.899	2.85	-0.140941	down	0.643142	0.996876	Kcnj10	potassium inwardly-rectifying channel, subfamily J, member 10
ENSMUSG00000050229	9.402	8.629	7.096	10.018	7.661	11.211	0.201309	up	0.87021	1	Pigm	phosphatidylinositol glycan anchor biosynthesis, class M
ENSMUSG00000026548	15.454	15.705	19.493	18.288	15.395	17.554	0.0165658	up	0.604462	0.988205	Slamf9	SLAM family member 9
ENSMUSG00000037995	7.164	5.484	3.838	8.057	2.077	4.847	-0.138081	down	0.223289	0.770619	Igsf9	immunoglobulin superfamily, member 9
ENSMUSG00000026547	193.971	152.194	149.856	109.179	100.246	189.85	-0.313016	down	0.0720805	0.417785	Tagln2	transgelin 2
ENSMUSG00000026546	4.118	1.686	1.54	1.019	0.926	2.892	-0.602148	down	0.00734925	0.0855123	Cfap45	cilia and flagella associated protein 45
ENSMUSG00000049598	2.226	0.468	0.643	0.166	0.328	0.981	-1.1762	down	0.000144081	0.00366779	Vsig8	V-set and immunoglobulin domain containing 8
ENSMUSG00000053318	4.614	3.77	5.006	3.258	2.783	2.064	-0.724061	down	0.00261069	0.0386328	Slamf8	SLAM family member 8
ENSMUSG00000070504	0.279	0.051	0	0.054	0	0	-2.54649	down	0.00688941	0.080969	Fcrl6	Fc receptor-like 6
ENSMUSG00000026544	18.178	22.318	30.04	16.145	25.034	17.374	-0.268604	down	0.142907	0.600132	Dusp23	dual specificity phosphatase 23
ENSMUSG00000037942	0	0.058	0.134	0.061	0.061	0	-0.641546	down	0.566598	0.979166	Crp	C-reactive protein, pentraxin-related
ENSMUSG00000037924	0	0	0	0	0	0.147	5.64386	up	0.0184479	0.164583	Olfr16	olfactory receptor 16
ENSMUSG00000005339	0.892	0.49	1.513	0.417	0.72	1.848	0.0441226	up	0.697331	0.997141	Fcer1a	Fc receptor, IgE, high affinity I, alpha polypeptide
ENSMUSG00000037872	18.821	43.255	33.815	17.979	18.29	25.665	-0.630639	down	0.00414707	0.0550046	Ackr1	atypical chemokine receptor 1 (Duffy blood group)
ENSMUSG00000005338	16.066	21.769	27.604	12.16	15.752	24.402	-0.322937	down	0.0728948	0.420565	Cadm3	cell adhesion molecule 3
ENSMUSG00000037860	4.997	4.343	3.251	2.936	4.136	4.537	-0.11712	down	0.37052	0.928207	Aim2	absent in melanoma 2
ENSMUSG00000037849	3.818	4.768	4.623	5.684	3.091	3.321	-0.126961	down	0.292528	0.860787	Ifi206	interferon activated gene 206
ENSMUSG00000070501	0.371	0.299	0.336	0.26	0.428	0.11	-0.333052	down	0.264373	0.827873	Ifi214	interferon activated gene 214
ENSMUSG00000073491	3.699	4.944	3.956	6.302	3.172	4.151	0.112921	up	0.851821	1	Ifi213	interferon activated gene 213
ENSMUSG00000043263	32.267	10.222	9.387	7.942	5.236	12.959	-0.988892	down	1.50203e-05	0.000514571	Ifi209	interferon activated gene 209
ENSMUSG00000066677	3.155	4.805	2.778	3.755	2.196	2.643	-0.321223	down	0.0921464	0.485289	Ifi208	interferon activated gene 208
ENSMUSG00000073490	14.486	21.733	22.372	21.628	11.904	18.513	-0.17091	down	0.20009	0.725288	Ifi207	interferon activated gene 207
ENSMUSG00000073489	50.468	29.37	24.695	20.509	14.525	34.647	-0.585101	down	0.00453087	0.0590056	Ifi204	interferon activated gene 204
ENSMUSG00000090272	34.037	31.47	26.976	23.155	22.45	34.103	-0.214456	down	0.168204	0.662984	Mndal	myeloid nuclear differentiation antigen like
ENSMUSG00000026536	13.811	14.016	11.505	9.783	6.783	12.322	-0.445193	down	0.0249879	0.205211	Ifi211	interferon activated gene 211
ENSMUSG00000039997	22.986	25.997	22.044	20.501	17.878	25.923	-0.143498	down	0.264349	0.827873	Ifi203	interferon activated gene 203
ENSMUSG00000026535	71.953	40.197	10.277	12.434	7.921	58.906	-0.627219	down	0.00238882	0.0359444	Ifi202b	interferon activated gene 202B
ENSMUSG00000054203	9.325	16.541	7.396	7.347	3.435	29.966	0.29283	up	0.691371	0.996876	Ifi205	interferon activated gene 205
ENSMUSG00000045381	0.024	0.053	0.02	0.028	0	0.213	1.28688	up	0.168119	0.662788	Olfr433	olfactory receptor 433
ENSMUSG00000047048	0	0	0.017	0.023	0	0	0.378512	up	1	1	Olfr432	olfactory receptor 432
ENSMUSG00000026532	0.074	0.035	0.027	0.111	0.037	0	0.119464	up	1	1	Spta1	spectrin alpha, erythrocytic 1
ENSMUSG00000028354	3.827	5.386	2.168	2.711	7.534	2.474	0.160318	up	0.703242	0.998289	Fmn2	formin 2
ENSMUSG00000050069	5.941	7.62	6.915	12.407	6.055	6.401	0.280029	up	0.673143	0.996876	Grem2	gremlin 2, DAN family BMP antagonist
ENSMUSG00000026527	1.491	2.285	2.236	0.77	2.079	0.616	-0.794461	down	0.00343456	0.0478303	Rgs7	regulator of G protein signaling 7
ENSMUSG00000026526	43.668	52.101	68.511	33.204	63.488	39.42	-0.271357	down	0.145904	0.60911	Fh1	fumarate hydratase 1
ENSMUSG00000039783	1.095	1.839	1.293	1.73	0.619	1.461	-0.149731	down	0.262945	0.827004	Kmo	kynurenine 3-monooxygenase (kynurenine 3-hydroxylase)
ENSMUSG00000026525	2.14	2.095	3.394	2.01	1.931	2.754	-0.188331	down	0.22769	0.775791	Opn3	opsin 3
ENSMUSG00000078185	2.782	3.783	3.02	4.635	4.016	5.325	0.543959	up	0.142382	0.598735	Chml	choroideremia-like
ENSMUSG00000039748	0.553	0.214	0.12	0.456	0.112	0.417	0.150706	up	0.903338	1	Exo1	exonuclease 1
ENSMUSG00000055214	2.148	6.909	4.709	16.784	8.35	13.249	1.47916	up	1.19806e-06	5.49725e-05	Pld5	phospholipase D family, member 5
ENSMUSG00000078184	0.133	0.073	0.056	0.544	0.077	0.492	2.07427	up	0.00296771	0.0425015	Rbm8a2	RNA binding motif protein 8A2
ENSMUSG00000057335	5.447	8.588	6.485	9.207	8.272	9.844	0.413033	up	0.308913	0.872761	Cep170	centrosomal protein 170
ENSMUSG00000026504	7.834	8.944	9.644	10.735	8.543	10.714	0.182819	up	0.927342	1	Sdccag8	serologically defined colon cancer antigen 8
ENSMUSG00000019699	18.032	24.903	18.526	34.691	22.129	27.24	0.451729	up	0.262846	0.827004	Akt3	thymoma viral proto-oncogene 3
ENSMUSG00000063659	25.149	22.415	18.872	25.143	20.999	23.85	0.0752215	up	0.779156	1	Zbtb18	zinc finger and BTB domain containing 18
ENSMUSG00000015962	4.751	1.018	2.064	0.406	0.534	3.944	-0.681168	down	0.00819278	0.0930658	1700016C15Rik	RIKEN cDNA 1700016C15 gene
ENSMUSG00000015961	135.6	52.797	39.044	35.824	30.179	86.599	-0.575709	down	0.00468972	0.0606094	Adss	adenylosuccinate synthetase, non muscle
ENSMUSG00000091476	0.44	0.502	0.474	0.988	0.566	0.676	0.654109	up	0.107359	0.529285	Catspere2	cation channel sperm associated auxiliary subunit epsilon 2
ENSMUSG00000026502	9.992	11.57	11.066	11.864	11.028	12.471	0.11612	up	0.906938	1	Desi2	desumoylating isopeptidase 2
ENSMUSG00000026500	201.048	209.776	215.761	254.239	235.938	284.941	0.306904	up	0.557617	0.976959	Cox20	cytochrome c oxidase assembly protein 20
ENSMUSG00000039630	111.79	104.169	83.741	118.986	94.902	120.012	0.155896	up	0.989477	1	Hnrnpu	heterogeneous nuclear ribonucleoprotein U
ENSMUSG00000026495	5.867	10.919	6.517	6.969	12.525	6.732	0.170461	up	0.768921	1	Efcab2	EF-hand calcium binding domain 2
ENSMUSG00000026494	0.584	0.931	1.023	1.629	1.087	1.348	0.678569	up	0.0591667	0.369668	Kif26b	kinesin family member 26B
ENSMUSG00000055067	2.141	3.397	2.47	4.275	2.666	2.914	0.299313	up	0.584032	0.984203	Smyd3	SET and MYND domain containing 3
ENSMUSG00000026492	18.134	17.798	21.765	22.496	24.134	24.792	0.307858	up	0.546662	0.973411	Tfb2m	transcription factor B2, mitochondrial
ENSMUSG00000038949	30.674	33.434	28.587	43.685	31.988	32.192	0.218657	up	0.797548	1	Cnst	consortin, connexin sorting protein
ENSMUSG00000038936	26.452	41.798	30.691	45.143	59.739	29.902	0.445997	up	0.202226	0.729773	Sccpdh	saccharopine dehydrogenase (putative)
ENSMUSG00000087236	2.08	3.494	2.657	3.6	3.149	3.263	0.282497	up	0.607725	0.989258	Kif28	kinesin family member 28
ENSMUSG00000026491	12.763	15.44	12.688	19.466	14.18	18.917	0.362241	up	0.434587	0.958127	Ahctf1	AT hook containing transcription factor 1
ENSMUSG00000026490	21.377	26.375	18.73	28.245	27.608	26.001	0.300077	up	0.530946	0.967464	Cdc42bpa	CDC42 binding protein kinase alpha
ENSMUSG00000026489	166.56	189.813	196.295	88.989	233.878	95.962	-0.400049	down	0.0664048	0.396717	Coq8a	coenzyme Q8A
ENSMUSG00000010609	19.236	24.228	31.753	33.592	22.478	30.834	0.208356	up	0.884072	1	Psen2	presenilin 2
ENSMUSG00000038855	40.695	59.029	47.553	77.573	62.356	48.985	0.359191	up	0.405667	0.953647	Itpkb	inositol 1,4,5-trisphosphate 3-kinase B
ENSMUSG00000053963	2.418	2.178	2.616	1.412	2.913	2.372	-0.106838	down	0.405613	0.953647	Stum	mechanosensory transduction mediator
ENSMUSG00000026496	25.134	22.575	24.717	24.321	23.168	22.605	-0.0472148	down	0.464662	0.958127	Parp1	poly (ADP-ribose) polymerase family, member 1
ENSMUSG00000058729	2.923	3.826	2.479	3.61	2.203	3.909	0.0752113	up	0.76825	1	Lin9	lin-9 DREAM MuvB core complex component
ENSMUSG00000026497	0.039	0	0	0.091	0	0	1.16227	up	0.695061	0.996876	Mixl1	Mix1 homeobox-like 1 (Xenopus laevis)
ENSMUSG00000026499	39.204	36.237	29.952	43.513	29.71	46.444	0.183241	up	0.937295	1	Acbd3	acyl-Coenzyme A binding domain containing 3
ENSMUSG00000060743	216.632	153.312	155.504	165.121	155.732	215.727	0.0302451	up	0.63453	0.994531	H3f3a	H3.3 histone A
ENSMUSG00000038806	18.891	21.018	14.24	20.835	15.936	21.93	0.116444	up	0.898562	1	Sde2	SDE2 telomere maintenance homolog (S. pombe)
ENSMUSG00000066652	0.108	0.237	0.061	0.084	0.166	0.053	-0.418569	down	0.465704	0.958127	Lefty2	left-right determination factor 2
ENSMUSG00000026520	34.078	31.731	32.35	35.526	33.121	32.343	0.0410188	up	0.694439	0.996876	Pycr2	pyrroline-5-carboxylate reductase family, member 2
ENSMUSG00000038793	7.252	9.23	9.274	8.406	8.804	10.731	0.117462	up	0.918714	1	Lefty1	left right determination factor 1
ENSMUSG00000026519	47.266	47.86	31.895	29.476	55.29	38.112	-0.0478392	down	0.565681	0.979166	Tmem63a	transmembrane protein 63a
ENSMUSG00000038776	181.464	223.123	199.863	323.301	177.489	253.346	0.3192	up	0.564754	0.979166	Ephx1	epoxide hydrolase 1, microsomal
ENSMUSG00000026516	6.444	6.462	5.37	7.437	6.195	8.638	0.285109	up	0.621736	0.992953	Nvl	nuclear VCP-like
ENSMUSG00000062169	24.931	25.606	21.15	29.925	25.704	24.394	0.158697	up	0.954468	1	Cnih4	cornichon family AMPA receptor auxiliary protein 4
ENSMUSG00000038733	66.863	43.073	37.218	52.932	42.608	56.851	0.0504499	up	0.686373	0.996876	Wdr26	WD repeat domain 26
ENSMUSG00000026514	0.097	0.249	0.082	0.038	0.224	0.192	0.0845063	up	1	1	Cnih3	cornichon family AMPA receptor auxiliary protein 3
ENSMUSG00000050625	0.098	0.322	0	0	0.113	0	-1.86653	down	0.0194098	0.171006	Ccdc121	coiled-coil domain containing 121
ENSMUSG00000047369	0.146	0.105	0.011	0.074	0.117	0.094	0.120076	up	1	1	Dnah14	dynein, axonemal, heavy chain 14
ENSMUSG00000004880	25.158	23.31	16.102	20.753	19.657	24.233	0.00163005	up	0.593191	0.986857	Lbr	lamin B receptor
ENSMUSG00000022995	8.246	12.796	11.065	15.566	15.349	14.955	0.514623	up	0.155316	0.633856	Enah	ENAH actin regulator
ENSMUSG00000026511	80.291	89.302	82.175	86.698	86.996	99.256	0.11654	up	0.916465	1	Srp9	signal recognition particle 9
ENSMUSG00000038633	131.347	238.817	188.965	421.89	203.569	308.371	0.739976	up	0.0305818	0.236585	Degs1	delta(4)-desaturase, sphingolipid 1
ENSMUSG00000047539	21.023	18.691	16.351	22.828	20.663	20.039	0.180329	up	0.89207	1	Fbxo28	F-box protein 28
ENSMUSG00000026510	28.734	25.144	19.529	32.488	23.129	26.879	0.1684	up	0.957197	1	Trp53bp2	transformation related protein 53 binding protein 2
ENSMUSG00000026509	124.79	87.85	89.313	81.804	79.543	94.215	-0.240648	down	0.139207	0.593267	Capn2	calpain 2
ENSMUSG00000038599	0	0	0	0.028	0	0.035	4.45943	up	0.131224	0.571768	Capn8	calpain 8
ENSMUSG00000038576	15.179	7.574	2.485	5.847	4.202	4.062	-0.838642	down	0.000298709	0.00682789	Susd4	sushi domain containing 4
ENSMUSG00000079164	11.729	2.698	2.437	2.522	1.576	6.626	-0.652957	down	0.00183226	0.0289979	Tlr5	toll-like receptor 5
ENSMUSG00000030768	11.214	12.353	13.449	14.951	9.994	13.834	0.0671213	up	0.71314	0.999026	Disp1	dispatched RND transporter family member 1
ENSMUSG00000046836	40.582	40.645	32.219	46.77	37.136	45.773	0.192934	up	0.874951	1	Brox	BRO1 domain and CAAX motif containing
ENSMUSG00000042901	37.511	40.532	38.488	38.37	37.001	44.119	0.0361752	up	0.673849	0.996876	Aida	axin interactor, dorsalization associated
ENSMUSG00000056050	39.494	37.028	35.794	45.519	33.145	48.457	0.178634	up	0.950202	1	Mia3	MIA SH3 domain ER export factor 3
ENSMUSG00000072258	11.909	12.38	10.514	12.121	11.922	14.971	0.164767	up	0.947893	1	Taf1a	TATA-box binding protein associated factor, RNA polymerase I, A
ENSMUSG00000053461	0.199	0.292	0.197	0.427	0.115	0.738	0.892764	up	0.0925452	0.48619	Hhipl2	hedgehog interacting protein-like 2
ENSMUSG00000039384	18.578	18.376	24.075	14.078	23.005	14.634	-0.238844	down	0.177506	0.682644	Dusp10	dual specificity phosphatase 10
ENSMUSG00000044854	2.117	1.314	1.483	2.042	0.637	1.362	-0.281995	down	0.19433	0.718638	1700056E22Rik	RIKEN cDNA 1700056E22 gene
ENSMUSG00000039377	7.267	7.293	12.064	7.894	8.018	7.343	-0.195163	down	0.200393	0.726106	Hlx	H2.0-like homeobox
ENSMUSG00000026621	0.634	0.87	1.748	0.046	0.365	0.117	-2.61587	down	7.29681e-12	9.26992e-10	Mtarc1	mitochondrial amidoxime reducing component 1
ENSMUSG00000073481	40.282	39.362	46.247	38.018	38.745	38.289	-0.129886	down	0.299002	0.867662	Mtarc2	mitochondrial amidoxime reducing component 2
ENSMUSG00000039349	22.139	30.14	31.917	27.434	25.83	20.613	-0.188619	down	0.216346	0.756463	C130074G19Rik	RIKEN cDNA C130074G19 gene
ENSMUSG00000026620	4.004	4.913	5.026	4.868	4.947	5.805	0.16382	up	0.954497	1	Mark1	MAP/microtubule affinity regulating kinase 1
ENSMUSG00000039318	13.832	14.219	13.265	17.025	14.07	16.865	0.215117	up	0.813845	1	Rab3gap2	RAB3 GTPase activating protein subunit 2
ENSMUSG00000026618	21.175	20.293	21.382	24.405	20.584	23.3	0.119735	up	0.89898	1	Iars2	isoleucine-tRNA synthetase 2, mitochondrial
ENSMUSG00000026617	26.085	32.378	29.308	50.281	29.986	34.942	0.392425	up	0.384298	0.939368	Bpnt1	3'(2'), 5'-bisphosphate nucleotidase 1
ENSMUSG00000026615	29.569	32.012	31.225	29.959	33.046	35.034	0.0791352	up	0.815397	1	Eprs	glutamyl-prolyl-tRNA synthetase
ENSMUSG00000026614	0.924	1.298	0.501	0.177	1.782	0.359	-0.232039	down	0.39995	0.949857	Slc30a10	solute carrier family 30, member 10
ENSMUSG00000039246	7.557	8.98	10.43	12.713	9.104	11.518	0.305812	up	0.602923	0.987388	Lyplal1	lysophospholipase-like 1
ENSMUSG00000039239	26.939	50.105	35.717	55.272	60.422	49.465	0.550575	up	0.107558	0.529566	Tgfb2	transforming growth factor, beta 2
ENSMUSG00000001305	8.758	10.431	12.231	10.702	8.777	12.562	0.0282333	up	0.631717	0.993723	Rrp15	ribosomal RNA processing 15 homolog
ENSMUSG00000026611	0.123	0.361	0.209	0.192	0.379	0.122	0	up	0.918108	1	Spata17	spermatogenesis associated 17
ENSMUSG00000039210	8.803	9.446	6.578	12.334	7.892	9.742	0.271483	up	0.662866	0.996876	Gpatch2	G patch domain containing 2
ENSMUSG00000026610	5.181	5.824	4.643	5.477	8.437	4.254	0.215383	up	0.682119	0.996876	Esrrg	estrogen-related receptor gamma
ENSMUSG00000026609	0.152	0.254	0.091	0.448	0.059	0.084	0.248535	up	0.823649	1	Ush2a	usherin
ENSMUSG00000026608	26.545	28.639	19.238	19.451	33.139	19.454	-0.046849	down	0.574781	0.981982	Kctd3	potassium channel tetramerisation domain containing 3
ENSMUSG00000037624	2.954	4.256	1.884	1.37	4.445	1.984	-0.221547	down	0.302535	0.869213	Kcnk2	potassium channel, subfamily K, member 2
ENSMUSG00000026605	3.255	0.844	0.659	0.531	0.832	2.066	-0.472215	down	0.0193967	0.171006	Cenpf	centromere protein F
ENSMUSG00000026604	12.97	14.315	12.028	19.714	11.678	17.342	0.309901	up	0.583304	0.984203	Ptpn14	protein tyrosine phosphatase, non-receptor type 14
ENSMUSG00000026603	20.66	24.549	24.807	26.915	23.148	26.89	0.136287	up	0.956034	1	Smyd2	SET and MYND domain containing 2
ENSMUSG00000010175	3.575	5.766	2.205	2.503	9.136	1.476	0.18378	up	0.565967	0.979166	Prox1	prospero homeobox 1
ENSMUSG00000089872	4.88	6.308	6.652	7.029	6.465	5.782	0.111672	up	0.905697	1	Rps6kc1	ribosomal protein S6 kinase polypeptide 1
ENSMUSG00000026634	22.383	27.866	26.243	36.88	28.296	34.453	0.381244	up	0.392569	0.94667	Angel2	angel homolog 2
ENSMUSG00000037568	1.125	2.61	2.304	1.338	3.009	1.288	-0.0998427	down	0.51256	0.960707	Vash2	vasohibin 2
ENSMUSG00000066595	17.018	21.094	18.272	17.432	24.036	22.993	0.193131	up	0.806949	1	Flvcr1	feline leukemia virus subgroup C cellular receptor 1
ENSMUSG00000057072	1.935	5.022	1.94	2.054	1.825	2.343	-0.515731	down	0.0881109	0.470673	Spata45	spermatogenesis associated 45
ENSMUSG00000026632	11.956	18.489	15.484	18.591	22.594	21.462	0.447815	up	0.240263	0.794936	Tatdn3	TatD DNase domain containing 3
ENSMUSG00000062510	1.494	1.106	0.484	0.47	0.542	0.869	-0.712407	down	0.00423704	0.0558017	Nsl1	NSL1, MIS12 kinetochore complex component
ENSMUSG00000026630	4.444	4.026	6.315	2.076	6.405	5.262	-0.105415	down	0.456925	0.958127	Batf3	basic leucine zipper transcription factor, ATF-like 3
ENSMUSG00000091017	0	0	0	0	0.046	0	4.02975	up	0.504132	0.958127	Fam71a	family with sequence similarity 71, member A
ENSMUSG00000026628	23.675	18.92	13.144	13.995	10.528	14.675	-0.507874	down	0.0138561	0.135407	Atf3	activating transcription factor 3
ENSMUSG00000037499	105.67	135.003	160.464	166.287	142.714	184.067	0.29769	up	0.598397	0.987009	Nenf	neuron derived neurotrophic factor
ENSMUSG00000026627	4.953	11.052	9.648	16.754	9.366	13.487	0.626568	up	0.086342	0.464701	Pacc1	proton activated chloride channel 1
ENSMUSG00000026626	81.562	80.802	112.45	65.167	76.793	68.942	-0.381878	down	0.0478477	0.320961	Ppp2r5a	protein phosphatase 2, regulatory subunit B', alpha
ENSMUSG00000037474	2.221	1.081	0.448	1.318	0.415	0.942	-0.486888	down	0.0175774	0.160126	Dtl	denticleless E3 ubiquitin protein ligase
ENSMUSG00000037461	11.536	11.186	10.155	14.375	11.448	13.387	0.254122	up	0.704218	0.998289	Ints7	integrator complex subunit 7
ENSMUSG00000026623	19.05	29.495	22.898	40.227	29.286	35.36	0.553759	up	0.127739	0.571768	Lpgat1	lysophosphatidylglycerol acyltransferase 1
ENSMUSG00000026622	5.185	1.393	0.959	0.966	1.494	2.245	-0.67945	down	0.00377521	0.0512369	Nek2	NIMA (never in mitosis gene a)-related expressed kinase 2
ENSMUSG00000037434	15.121	18.487	14.369	27.493	18.354	20.117	0.459311	up	0.24837	0.807786	Slc30a1	solute carrier family 30 (zinc transporter), member 1
ENSMUSG00000049353	1.042	4.599	3.465	9.346	1.946	3.485	0.698282	up	0.0606017	0.375494	Rd3	retinal degeneration 3
ENSMUSG00000026637	20.742	13.86	11.629	11.972	8.945	15.229	-0.354998	down	0.0539059	0.348337	Traf5	TNF receptor-associated factor 5
[truncated: 17,559 more rows]
