# Supplementary material for: Genome‐Wide Association Analysis Identifies LILRB2 Gene for Pathological Myopia
Source: Adv Sci (Weinh). 2024 Aug 29;11(40):2308968. doi: 10.1002/advs.202308968 (PMC11516067; doi:10.1002/advs.202308968)
Supplement: Supplementary file 3 — Supporting Information [file ADVS-11-2308968-s003.zip]

Archive with 5 entries (4 files):
- GWAS-data-results/
- GWAS-data-results/.DS_Store
- __MACOSX/GWAS-data-results/._.DS_Store
- GWAS-data-results/PM-assoc-ADD10.txt
- __MACOSX/GWAS-data-results/._PM-assoc-ADD10.txt
