# Supplementary material for: Genome‐Wide Association Analysis Identifies LILRB2 Gene for Pathological Myopia
Source: Adv Sci (Weinh). 2024 Aug 29;11(40):2308968. doi: 10.1002/advs.202308968 (PMC11516067; doi:10.1002/advs.202308968)
Supplement: Supplementary file 3 — Supporting Information [file ADVS-11-2308968-s003.zip › GWAS-data-results/PM-assoc-ADD10.txt]

CHR	SNP	BP	A1	TEST	NMISS	OR	SE	L95	U95	STAT	P
1	rs3094315	752566	G	ADD	3524	0.9904	0.09408	0.8236	1.191	-0.1029	0.918
1	kgp15557302	757691	C	ADD	3516	1.031	0.2445	0.6383	1.665	0.1241	0.9013
1	kgp3709449	771967	A	ADD	3519	0.9968	0.1024	0.8155	1.218	-0.03095	0.9753
1	kgp3392992	791853	A	ADD	3507	0.9219	0.1242	0.7228	1.176	-0.6545	0.5128
1	kgp7224902	795222	C	ADD	3497	0.9429	0.1284	0.7331	1.213	-0.4578	0.6471
1	kgp12144557	801680	C	ADD	3502	0.9086	0.1275	0.7077	1.166	-0.7522	0.452
1	kgp5074587	835499	G	ADD	3517	0.9367	0.08776	0.7887	1.113	-0.7451	0.4562
1	rs4475691	846808	T	ADD	3505	0.9557	0.1015	0.7833	1.166	-0.446	0.6556
1	kgp12109133	850780	C	ADD	3525	0.9194	0.07157	0.7991	1.058	-1.174	0.2402
1	kgp11435978	852875	C	ADD	3525	0.9573	0.0631	0.8459	1.083	-0.6919	0.489
1	rs7537756	854250	G	ADD	3528	0.9764	0.1059	0.7935	1.202	-0.2253	0.8217
1	kgp522569	858801	G	ADD	3519	0.9419	0.05883	0.8393	1.057	-1.018	0.3088
1	kgp7222102	866893	C	ADD	3526	0.9231	0.06274	0.8163	1.044	-1.275	0.2022
1	kgp10373440	867635	T	ADD	3522	0.95	0.1158	0.7571	1.192	-0.4425	0.6581
1	kgp9010814	881627	G	ADD	3525	1.024	0.06419	0.9031	1.162	0.3726	0.7095
1	kgp363482	886788	G	ADD	3495	1.015	0.07004	0.8845	1.164	0.2078	0.8354
1	rs3748597	888659	T	ADD	3525	0.8806	0.1188	0.6977	1.112	-1.07	0.2847
1	rs13303106	891945	A	ADD	3528	1.021	0.06418	0.9003	1.158	0.3229	0.7468
1	kgp7689334	900972	T	ADD	3528	0.8155	0.1195	0.6453	1.031	-1.707	0.08787
1	kgp7172368	909238	G	ADD	3521	0.8447	0.0961	0.6997	1.02	-1.756	0.07909
1	kgp11531255	910409	C	ADD	3527	0.9271	0.09104	0.7756	1.108	-0.832	0.4054
1	kgp500370	916549	A	ADD	3529	0.911	0.09194	0.7608	1.091	-1.013	0.3109
1	kgp332488	916834	G	ADD	3529	0.9031	0.07888	0.7737	1.054	-1.292	0.1962
1	kgp8492290	918270	T	ADD	3526	0.9061	0.1326	0.6988	1.175	-0.7435	0.4572
1	rs13303118	918384	G	ADD	3526	1.013	0.06796	0.8867	1.157	0.1912	0.8483
1	rs2341354	918573	A	ADD	3525	0.8976	0.07909	0.7687	1.048	-1.366	0.172
1	kgp5084724	922009	A	ADD	3527	0.9867	0.1031	0.8063	1.208	-0.1296	0.8968
1	rs6665000	924898	C	ADD	3529	0.757	0.171	0.5414	1.059	-1.627	0.1037
1	rs2341362	927309	A	ADD	3528	0.7571	0.171	0.5415	1.059	-1.627	0.1038
1	rs9777703	928836	C	ADD	3518	0.763	0.1711	0.5456	1.067	-1.581	0.1139
1	kgp4549920	930329	T	ADD	3526	1.003	0.09355	0.8346	1.204	0.0279	0.9777
1	rs1891910	932457	A	ADD	3527	0.9841	0.1028	0.8045	1.204	-0.1556	0.8763
1	rs3128117	944564	C	ADD	3521	0.9904	0.08263	0.8423	1.165	-0.1165	0.9072
1	rs2465126	947034	C	ADD	3529	0.8478	0.1488	0.6333	1.135	-1.11	0.2671
1	rs2341365	948692	G	ADD	3529	0.9021	0.1208	0.7119	1.143	-0.853	0.3937
1	kgp15804299	979690	A	ADD	3514	0.9939	0.1987	0.6732	1.467	-0.03099	0.9753
1	kgp8593593	982941	T	ADD	3524	0.9047	0.1976	0.6142	1.333	-0.5067	0.6123
1	kgp15585824	985460	C	ADD	3527	1.029	0.06108	0.9126	1.159	0.4629	0.6434
1	rs2465136	990417	C	ADD	3527	0.9952	0.07903	0.8524	1.162	-0.06124	0.9512
1	rs7526076	998395	A	ADD	3522	1.051	0.09928	0.8654	1.277	0.5036	0.6146
1	rs3766191	1017587	T	ADD	3526	0.8868	0.1062	0.7201	1.092	-1.131	0.2579
1	rs10907177	1021346	G	ADD	3527	0.8824	0.1091	0.7125	1.093	-1.146	0.2517
1	kgp11933761	1023145	A	ADD	3519	0.89	0.1102	0.7171	1.105	-1.058	0.2901
1	rs9442400	1025301	T	ADD	3523	1.02	0.0654	0.8972	1.159	0.3016	0.7629
1	rs6687776	1030565	T	ADD	3524	0.9461	0.07828	0.8115	1.103	-0.7083	0.4787
1	kgp11248734	1030633	A	ADD	3526	0.9526	0.07797	0.8176	1.11	-0.6223	0.5338
1	kgp5322900	1031540	A	ADD	3526	0.886	0.2145	0.5819	1.349	-0.5646	0.5724
1	rs11579015	1036959	C	ADD	3528	0.912	0.07533	0.7868	1.057	-1.223	0.2212
1	rs6671356	1040026	C	ADD	3524	0.9075	0.07486	0.7837	1.051	-1.296	0.1949
1	kgp1814676	1054552	A	ADD	3516	0.9045	0.07587	0.7796	1.05	-1.322	0.1861
1	rs12757754	1061262	G	ADD	3525	0.9196	0.07525	0.7935	1.066	-1.114	0.2651
1	rs9442373	1062638	C	ADD	3523	0.9206	0.05942	0.8194	1.034	-1.393	0.1636
1	rs2298217	1064979	T	ADD	3524	0.9331	0.06013	0.8294	1.05	-1.152	0.2494
1	kgp1955707	1069482	G	ADD	3525	0.9591	0.05946	0.8536	1.078	-0.703	0.4821
1	rs9442380	1087683	T	ADD	3528	0.9905	0.06071	0.8794	1.116	-0.1575	0.8748
1	kgp8961429	1092367	T	ADD	3523	0.8791	0.1334	0.6769	1.142	-0.9658	0.3341
1	rs9442385	1097335	T	ADD	3518	0.9742	0.06083	0.8647	1.098	-0.4294	0.6676
1	rs9660710	1099342	A	ADD	3523	0.9689	0.05986	0.8617	1.09	-0.5271	0.5982
1	rs1891905	1100217	G	ADD	3526	0.9625	0.06084	0.8543	1.084	-0.6289	0.5294
1	kgp5218846	1105721	T	ADD	3528	0.9237	0.0985	0.7615	1.12	-0.8057	0.4204
1	kgp9276065	1107842	C	ADD	3522	0.9882	0.06065	0.8775	1.113	-0.1951	0.8453
1	rs4970421	1108637	A	ADD	3528	1.033	0.1701	0.7404	1.442	0.1929	0.8471
1	kgp2702438	1109782	A	ADD	3527	1.086	0.07929	0.9297	1.269	1.04	0.2984
1	rs11260542	1110019	G	ADD	3520	1.012	0.1052	0.8237	1.244	0.1161	0.9076
1	rs9442387	1110586	T	ADD	3528	0.9813	0.08997	0.8226	1.171	-0.2098	0.8338
1	rs12092254	1113121	A	ADD	3528	1.017	0.1047	0.8288	1.249	0.1655	0.8685
1	kgp3769946	1120431	A	ADD	3526	1.141	0.09295	0.9508	1.369	1.417	0.1565
1	rs3813204	1121014	G	ADD	3528	1.022	0.06055	0.9076	1.151	0.3589	0.7196
1	kgp531264	1135242	A	ADD	3527	1.053	0.08188	0.8965	1.236	0.6259	0.5314
1	kgp7322473	1143657	C	ADD	3525	1.012	0.08855	0.8504	1.203	0.1301	0.8965
1	kgp15325454	1146399	T	ADD	3524	1.069	0.09419	0.8888	1.286	0.7082	0.4788
1	kgp11279536	1151232	C	ADD	3489	0.9656	0.06563	0.849	1.098	-0.5334	0.5937
1	rs12036216	1153113	A	ADD	3527	1.026	0.06525	0.9025	1.166	0.3884	0.6977
1	rs2887286	1156131	A	ADD	3522	0.9039	0.07329	0.783	1.044	-1.378	0.1682
1	rs3813199	1158277	T	ADD	3525	0.9344	0.06866	0.8167	1.069	-0.9883	0.323
1	rs11260562	1165310	A	ADD	3525	0.7218	0.2154	0.4732	1.101	-1.513	0.1302
1	rs12093154	1178925	A	ADD	3513	0.8987	0.06879	0.7853	1.028	-1.553	0.1204
1	kgp7213783	1186665	A	ADD	3527	0.9601	0.06369	0.8475	1.088	-0.6386	0.5231
1	kgp11178041	1190523	T	ADD	3525	1.053	0.09588	0.8729	1.271	0.5425	0.5875
1	rs3818646	1191870	T	ADD	3524	0.9035	0.06852	0.7899	1.033	-1.481	0.1386
1	rs4018608	1203938	T	ADD	3525	0.907	0.0599	0.8066	1.02	-1.629	0.1033
1	rs6685064	1211292	C	ADD	3526	0.914	0.05948	0.8134	1.027	-1.511	0.1308
1	rs2144440	1220136	A	ADD	3516	0.9462	0.05983	0.8415	1.064	-0.9247	0.3551
1	rs3737721	1227897	T	ADD	3527	0.9133	0.05945	0.8128	1.026	-1.526	0.127
1	rs1749951	1231656	T	ADD	3524	1.089	0.09861	0.8978	1.322	0.867	0.3859
1	rs1739855	1233941	T	ADD	3511	0.9093	0.06482	0.8008	1.032	-1.467	0.1423
1	rs11260584	1239339	T	ADD	3526	1.031	0.07612	0.8877	1.196	0.3953	0.6926
1	rs12142199	1249187	A	ADD	3528	0.6984	0.2274	0.4473	1.091	-1.579	0.1144
1	rs3845293	1258246	A	ADD	3525	1.039	0.07647	0.8941	1.207	0.4967	0.6194
1	rs307354	1264539	C	ADD	3520	1.024	0.07645	0.8813	1.189	0.3075	0.7585
1	rs34389364	1295323	C	ADD	3528	1.041	0.07636	0.8965	1.209	0.5286	0.5971
1	rs2765021	1297422	C	ADD	3528	1.049	0.07631	0.9036	1.219	0.6321	0.5273
1	rs17160669	1305561	C	ADD	3527	0.9875	0.0738	0.8545	1.141	-0.1701	0.865
1	rs2765033	1310924	T	ADD	3526	1.096	0.09944	0.9016	1.331	0.9186	0.3583
1	rs2649588	1314015	G	ADD	3526	1.076	0.09196	0.8989	1.289	0.8011	0.423
1	rs2477777	1314172	C	ADD	3524	1.078	0.0919	0.9001	1.29	0.8144	0.4154
1	rs35242196	1333598	C	ADD	3527	1.033	0.08597	0.873	1.223	0.3807	0.7034
1	rs2291889	1335218	A	ADD	3528	1.093	0.09987	0.8988	1.329	0.8915	0.3726
1	rs1240707	1335302	T	ADD	3528	1.081	0.0923	0.9024	1.296	0.8476	0.3966
1	rs1240708	1335790	A	ADD	3528	0.7941	0.2233	0.5127	1.23	-1.032	0.3019
1	rs35958305	1367193	G	ADD	3528	1.036	0.0825	0.8816	1.218	0.4326	0.6653
1	rs1240732	1404809	A	ADD	3519	0.9447	0.06137	0.8376	1.065	-0.9271	0.3539
1	kgp8416131	1425700	T	ADD	3525	0.9334	0.06123	0.8278	1.052	-1.125	0.2605
1	rs12021879	1439671	C	ADD	3522	1.148	0.06273	1.016	1.299	2.205	0.02744
1	rs6669795	1450947	C	ADD	3517	1.144	0.06226	1.012	1.292	2.158	0.03092
1	rs12032637	1465382	G	ADD	3528	1.127	0.06359	0.9951	1.277	1.883	0.05965
1	rs3118505	1472047	T	ADD	3525	0.8894	0.09087	0.7443	1.063	-1.29	0.197
1	rs1571149	1474167	A	ADD	3528	0.9138	0.08496	0.7737	1.079	-1.061	0.2889
1	rs7290	1477244	T	ADD	3527	0.8692	0.08716	0.7327	1.031	-1.608	0.1078
1	rs11807706	1477660	G	ADD	3525	1.199	0.2109	0.7933	1.813	0.8621	0.3886
1	rs3766180	1478153	T	ADD	3523	0.8715	0.08724	0.7345	1.034	-1.577	0.1148
1	rs7531530	1489670	C	ADD	3526	0.8767	0.07191	0.7614	1.009	-1.831	0.06716
1	rs880051	1493727	C	ADD	3365	0.8929	0.07304	0.7738	1.03	-1.551	0.121
1	rs2296716	1497824	A	ADD	3529	1.014	0.06043	0.9011	1.142	0.2363	0.8132
1	rs9439468	1499298	A	ADD	3510	0.8692	0.08761	0.732	1.032	-1.6	0.1095
1	kgp2001730	1501182	C	ADD	3524	0.9433	0.1061	0.7662	1.161	-0.55	0.5823
1	kgp11911122	1509034	T	ADD	3501	0.8657	0.08762	0.7291	1.028	-1.647	0.09966
1	rs7519837	1510801	C	ADD	3527	0.8744	0.08658	0.7379	1.036	-1.55	0.1211
1	rs6687029	1519068	G	ADD	3528	0.9275	0.07341	0.8032	1.071	-1.025	0.3054
1	kgp1395467	1521371	G	ADD	3527	1.083	0.06836	0.9471	1.238	1.165	0.2438
1	rs6604983	1521595	C	ADD	3524	0.9714	0.07514	0.8383	1.125	-0.3866	0.699
1	kgp3855083	1521805	G	ADD	3526	1.024	0.06302	0.9052	1.159	0.3792	0.7045
1	kgp3475217	1527083	C	ADD	3529	1.012	0.08547	0.8555	1.196	0.1342	0.8932
1	kgp11393858	1529979	T	ADD	3528	1.006	0.06422	0.8872	1.141	0.09644	0.9232
1	kgp10544761	1538046	A	ADD	3528	0.8532	0.1184	0.6764	1.076	-1.341	0.18
1	kgp5601805	1549911	C	ADD	3524	1.165	0.06683	1.022	1.328	2.285	0.02231
1	kgp6156603	1552755	C	ADD	3527	0.8824	0.0842	0.7482	1.041	-1.486	0.1374
1	kgp8796772	1557890	T	ADD	3524	0.8685	0.1154	0.6927	1.089	-1.221	0.222
1	rs28635343	1560103	T	ADD	3526	0.9696	0.06624	0.8516	1.104	-0.4656	0.6415
1	rs28456011	1567206	A	ADD	3522	1	0.06675	0.8776	1.14	0.003318	0.9974
1	kgp7227311	1590681	G	ADD	3523	0.9004	0.0602	0.8002	1.013	-1.742	0.08148
1	kgp5213394	1603163	T	ADD	3525	1.046	0.06639	0.9181	1.191	0.6729	0.501
1	kgp582254	1603236	A	ADD	3525	1.092	0.08435	0.9257	1.288	1.045	0.2962
1	kgp9325752	1603434	T	ADD	3523	1.135	0.06874	0.9917	1.298	1.839	0.06593
1	kgp10669197	1611995	A	ADD	3527	1.001	0.05866	0.8922	1.123	0.01548	0.9877
1	kgp7731027	1612111	C	ADD	3527	0.9736	0.0874	0.8203	1.155	-0.3067	0.7591
1	kgp7309929	1612540	T	ADD	3528	1.015	0.06113	0.9	1.144	0.2366	0.813
1	rs28487995	1619541	A	ADD	3527	1.035	0.0624	0.9161	1.17	0.5555	0.5786
1	kgp10989499	1619767	T	ADD	3518	1.02	0.0824	0.8675	1.198	0.2354	0.8139
1	rs2294488	1664019	T	ADD	3518	0.9784	0.06572	0.8602	1.113	-0.3321	0.7398
1	kgp15428178	1680951	T	ADD	3476	1.052	0.09136	0.88	1.259	0.5601	0.5754
1	rs7407	1684472	T	ADD	3523	1.044	0.06222	0.9238	1.179	0.6867	0.4923
1	rs10907194	1712230	T	ADD	3526	1.101	0.07119	0.9577	1.266	1.354	0.1759
1	rs2272908	1721479	T	ADD	3527	1.025	0.05975	0.9121	1.153	0.4208	0.6739
1	rs16825336	1745726	A	ADD	3529	0.9878	0.06546	0.8688	1.123	-0.1879	0.851
1	rs7553640	1762014	T	ADD	3526	0.9492	0.0974	0.7843	1.149	-0.5348	0.5928
1	rs4648727	1776269	A	ADD	3525	1.008	0.06284	0.8916	1.141	0.1346	0.8929
1	kgp12180314	1778090	G	ADD	3450	0.898	0.07962	0.7683	1.05	-1.351	0.1767
1	rs6681938	1781220	C	ADD	3529	1.056	0.07888	0.9052	1.233	0.6966	0.4861
1	rs10907192	1793111	A	ADD	3522	0.9508	0.09761	0.7852	1.151	-0.5169	0.6052
1	kgp15273060	1793692	G	ADD	3527	1.13	0.1206	0.8924	1.431	1.015	0.3099
1	rs4648592	1801034	A	ADD	3528	1.074	0.09899	0.8847	1.304	0.7219	0.4704
1	rs3855951	1804302	G	ADD	3524	0.9583	0.07803	0.8224	1.117	-0.5463	0.5849
1	rs7525092	1810090	T	ADD	3527	1.022	0.07759	0.878	1.19	0.2826	0.7775
1	rs6603802	1812521	C	ADD	3470	0.9414	0.05983	0.8373	1.059	-1.009	0.313
1	rs16824526	1818129	C	ADD	3525	0.9096	0.07468	0.7857	1.053	-1.269	0.2045
1	rs745910	1829482	G	ADD	3520	0.8474	0.08216	0.7214	0.9955	-2.015	0.04395
1	kgp1940304	1843579	G	ADD	3517	1.012	0.06503	0.8909	1.15	0.1838	0.8541
1	rs2474460	1844046	A	ADD	3526	0.9933	0.06245	0.8789	1.123	-0.1071	0.9147
1	rs2748987	1846582	A	ADD	3527	0.8406	0.07996	0.7186	0.9832	-2.172	0.02984
1	rs2247560	1846765	T	ADD	3524	1.101	0.05955	0.9802	1.238	1.623	0.1045
1	rs28710181	1847531	T	ADD	3512	0.9431	0.08092	0.8048	1.105	-0.7242	0.469
1	kgp15860144	1847886	T	ADD	3526	1.096	0.1261	0.8563	1.404	0.7293	0.4658
1	kgp7122073	1849744	A	ADD	3521	0.9559	0.08051	0.8163	1.119	-0.5606	0.5751
1	rs28508199	1852484	G	ADD	3526	1.007	0.06257	0.8906	1.138	0.1081	0.9139
1	kgp12455394	1855319	T	ADD	3514	0.9775	0.08026	0.8352	1.144	-0.2831	0.7771
1	kgp11656128	1856098	T	ADD	3525	1.029	0.07511	0.8882	1.192	0.3809	0.7032
1	kgp6391655	1858161	T	ADD	3528	0.9675	0.08001	0.8271	1.132	-0.4124	0.68
1	rs2803316	1865298	A	ADD	3522	0.9228	0.06239	0.8165	1.043	-1.288	0.1976
1	kgp22837350	1865880	G	ADD	3436	0.8872	0.07973	0.7588	1.037	-1.501	0.1332
1	kgp11208269	1869311	C	ADD	3507	0.9268	0.06234	0.8202	1.047	-1.22	0.2224
1	rs2803329	1874581	A	ADD	3526	0.8493	0.08052	0.7253	0.9944	-2.029	0.04243
1	rs2262190	1875267	T	ADD	3529	0.8467	0.07974	0.7242	0.99	-2.087	0.03692
1	kgp12506424	1881361	T	ADD	3523	0.9447	0.1009	0.7752	1.151	-0.5634	0.5732
1	kgp22810300	1881510	C	ADD	3528	0.9366	0.06569	0.8235	1.065	-0.9968	0.3189
1	kgp9299487	1882480	T	ADD	3524	0.9549	0.1009	0.7836	1.164	-0.4574	0.6474
1	kgp2913461	1882960	C	ADD	3527	0.8705	0.08903	0.7311	1.036	-1.558	0.1193
1	kgp7580851	1885769	A	ADD	3526	0.947	0.1007	0.7774	1.154	-0.5409	0.5886
1	kgp511738	1886346	A	ADD	3522	0.9797	0.06167	0.8681	1.106	-0.3326	0.7394
1	kgp9372615	1887019	A	ADD	3520	0.8676	0.09005	0.7272	1.035	-1.578	0.1147
1	rs3820011	1888193	A	ADD	3523	0.9665	0.07224	0.8389	1.114	-0.4713	0.6374
1	kgp15315711	1891156	T	ADD	3528	1.071	0.08397	0.9088	1.263	0.8208	0.4117
1	kgp8804355	1891263	A	ADD	3523	1.037	0.06329	0.9159	1.174	0.5712	0.5679
1	kgp10429641	1892048	C	ADD	3520	0.9556	0.06169	0.8468	1.078	-0.7359	0.4618
1	kgp2306938	1894338	C	ADD	3522	0.9261	0.09428	0.7698	1.114	-0.8144	0.4154
1	kgp9274547	1895177	T	ADD	3529	1.068	0.07461	0.9224	1.236	0.8772	0.3804
1	kgp7428168	1898777	C	ADD	3520	1.051	0.06921	0.9177	1.204	0.719	0.4721
1	kgp494631	1899861	T	ADD	3529	1.045	0.06909	0.9129	1.197	0.6406	0.5218
1	rs16824588	1900232	G	ADD	3525	1.008	0.06384	0.8898	1.143	0.1301	0.8965
1	kgp15632838	1905485	T	ADD	3523	1.89	0.2273	1.211	2.951	2.801	0.00509
1	kgp3234367	1908005	C	ADD	3527	1.088	0.05892	0.9691	1.221	1.427	0.1537
1	kgp11383031	1914124	T	ADD	3449	1.09	0.09494	0.905	1.313	0.9089	0.3634
1	rs3795283	1916587	T	ADD	3509	1.142	0.06078	1.013	1.286	2.18	0.02929
1	kgp15155139	1921626	G	ADD	3514	0.965	0.1287	0.7499	1.242	-0.2769	0.7818
1	kgp8944339	1923129	A	ADD	3527	0.8768	0.06064	0.7785	0.9874	-2.169	0.03011
1	rs6661597	1926087	T	ADD	3527	0.9696	0.062	0.8586	1.095	-0.4987	0.618
1	kgp3315147	1926940	A	ADD	3480	0.9809	0.06177	0.869	1.107	-0.3128	0.7545
1	kgp9473822	1929407	C	ADD	3528	1.021	0.08092	0.8712	1.196	0.2554	0.7985
1	kgp12180980	1930512	G	ADD	3519	1.024	0.08116	0.8738	1.201	0.2976	0.766
1	kgp10964923	1930553	C	ADD	3522	1.045	0.06696	0.9167	1.192	0.6605	0.5089
1	rs6605081	1930754	T	ADD	3528	1.03	0.08087	0.8791	1.207	0.3671	0.7136
1	kgp6027468	1935580	C	ADD	3524	1.078	0.09868	0.8885	1.308	0.7614	0.4464
1	kgp710307	1940853	A	ADD	3525	0.9167	0.1062	0.7443	1.129	-0.8191	0.4127
1	rs6656398	1941929	A	ADD	3520	1.079	0.06471	0.9501	1.224	1.169	0.2424
1	rs13303016	1946591	C	ADD	3527	0.9146	0.07868	0.7839	1.067	-1.134	0.2568
1	kgp371273	1961466	T	ADD	3518	0.9362	0.09488	0.7773	1.127	-0.6953	0.4869
1	kgp10030875	1963175	G	ADD	3526	1.119	0.06539	0.9845	1.272	1.721	0.0852
1	kgp15124297	1969741	A	ADD	3528	2.078	0.2242	1.339	3.224	3.262	0.001105
1	kgp6148883	1971389	G	ADD	3510	1.058	0.06504	0.9315	1.202	0.869	0.3849
1	kgp4746168	1982546	A	ADD	3518	1.007	0.07248	0.8732	1.16	0.08991	0.9284
1	kgp11110613	1983208	C	ADD	3522	1.003	0.07851	0.8597	1.17	0.03497	0.9721
1	kgp3812915	1983421	T	ADD	3526	0.9901	0.07914	0.8478	1.156	-0.1259	0.8998
1	kgp3248968	1984227	T	ADD	3518	1.042	0.06885	0.9106	1.193	0.5998	0.5486
1	kgp9673865	1985553	C	ADD	3528	0.9765	0.0636	0.8621	1.106	-0.3733	0.7089
1	kgp15650611	1986734	T	ADD	3524	1.036	0.07404	0.896	1.198	0.477	0.6334
1	kgp15385214	1990715	T	ADD	3528	1.108	0.2261	0.7114	1.726	0.4542	0.6497
1	kgp15528896	1991329	T	ADD	3526	1.211	0.1097	0.9769	1.502	1.747	0.08058
1	kgp8710706	1992626	G	ADD	3527	0.9005	0.08864	0.7569	1.071	-1.183	0.237
1	rs6605074	1992748	T	ADD	3524	0.932	0.06526	0.8201	1.059	-1.079	0.2805
1	kgp15914178	1993688	G	ADD	3523	1.039	0.07411	0.8983	1.201	0.5123	0.6084
1	kgp3670299	1993722	T	ADD	3528	0.915	0.09101	0.7655	1.094	-0.9757	0.3292
1	kgp15316732	1998862	G	ADD	3492	1.039	0.07346	0.8997	1.2	0.5208	0.6025
1	kgp10402300	1999006	A	ADD	3453	0.9252	0.0723	0.8029	1.066	-1.076	0.282
1	kgp7133996	2001568	C	ADD	3519	0.9307	0.09015	0.78	1.111	-0.7967	0.4256
1	rs6663158	2004098	G	ADD	3521	0.9921	0.06842	0.8676	1.134	-0.1161	0.9076
1	kgp6030140	2014196	A	ADD	3528	1.269	0.1563	0.9341	1.724	1.524	0.1276
1	rs2803310	2017297	T	ADD	3526	0.929	0.08258	0.7902	1.092	-0.8916	0.3726
1	rs2459994	2024064	C	ADD	3519	0.9565	0.06218	0.8468	1.081	-0.7145	0.4749
1	rs12755035	2026361	A	ADD	3524	0.8878	0.08897	0.7457	1.057	-1.338	0.181
1	rs3128326	2026403	T	ADD	3520	0.9083	0.1455	0.6829	1.208	-0.6613	0.5084
1	rs7513222	2027901	G	ADD	3524	0.9526	0.06241	0.8429	1.077	-0.7781	0.4365
1	kgp10377801	2028127	T	ADD	3526	0.8832	0.08896	0.7418	1.051	-1.397	0.1625
1	kgp15204433	2030009	T	ADD	3527	1.001	0.06839	0.8752	1.144	0.01151	0.9908
1	kgp6527512	2031342	T	ADD	3528	0.9285	0.1456	0.6979	1.235	-0.5093	0.6105
1	rs10910030	2035684	C	ADD	3523	0.9417	0.06233	0.8334	1.064	-0.9645	0.3348
1	rs12410859	2038732	T	ADD	3527	0.912	0.07616	0.7855	1.059	-1.21	0.2264
1	kgp1070148	2040453	A	ADD	3468	1.127	0.0599	1.003	1.268	2.002	0.04528
1	rs4648807	2040898	T	ADD	3523	0.8916	0.06014	0.7924	1.003	-1.909	0.05632
1	rs4648808	2040936	T	ADD	3529	0.8211	0.07714	0.7059	0.9551	-2.555	0.01062
1	rs925905	2044037	T	ADD	3522	0.933	0.06292	0.8248	1.055	-1.102	0.2706
1	rs3107151	2051513	T	ADD	3506	0.9246	0.06338	0.8166	1.047	-1.236	0.2163
1	kgp3865646	2056115	G	ADD	3528	0.8919	0.1903	0.6142	1.295	-0.6013	0.5476
1	kgp15473252	2056666	A	ADD	3526	0.9535	0.1557	0.7027	1.294	-0.3058	0.7597
1	rs3107153	2056735	C	ADD	3525	0.8872	0.09568	0.7355	1.07	-1.25	0.2112
1	rs3128291	2058023	A	ADD	3527	0.7491	0.1131	0.6002	0.935	-2.554	0.01064
1	rs3128296	2068906	G	ADD	3527	0.7953	0.1184	0.6306	1.003	-1.935	0.053
1	rs425277	2069172	T	ADD	3526	0.9283	0.0761	0.7997	1.078	-0.9769	0.3286
1	rs3753242	2069681	C	ADD	3529	0.8215	0.06037	0.7299	0.9247	-3.256	0.00113
1	rs3128297	2070100	T	ADD	3525	0.7486	0.1151	0.5974	0.9382	-2.514	0.01193
1	rs424079	2071340	C	ADD	3523	0.8819	0.06652	0.7741	1.005	-1.889	0.05891
1	rs12026349	2074104	T	ADD	3527	0.7617	0.1113	0.6124	0.9474	-2.446	0.01446
1	rs9442619	2082505	T	ADD	3526	0.765	0.1114	0.615	0.9517	-2.405	0.01618
1	rs2257182	2082566	C	ADD	3527	0.8535	0.06273	0.7547	0.9651	-2.526	0.01154
1	kgp15753635	2089780	A	ADD	3527	0.8583	0.1152	0.6849	1.076	-1.326	0.1848
1	kgp15318139	2110298	A	ADD	3528	0.7107	0.2614	0.4258	1.186	-1.306	0.1914
1	rs3123595	2117558	T	ADD	3528	0.7996	0.1093	0.6454	0.9907	-2.046	0.04078
1	rs262685	2118339	G	ADD	3487	0.884	0.06653	0.776	1.007	-1.853	0.06392
1	rs2503701	2121118	C	ADD	3522	0.9067	0.08699	0.7646	1.075	-1.125	0.2604
1	kgp1910747	2138679	G	ADD	3525	0.8532	0.0624	0.755	0.9642	-2.544	0.01096
1	kgp15649077	2139874	T	ADD	3527	1.014	0.09674	0.8391	1.226	0.1461	0.8839
1	kgp5015260	2144107	A	ADD	3517	1.454	0.1534	1.077	1.964	2.442	0.01461
1	kgp5486656	2147443	T	ADD	3525	1.002	0.05933	0.8923	1.126	0.03984	0.9682
1	rs2460000	2156362	A	ADD	3524	1.149	0.07084	1	1.32	1.964	0.04952
1	rs263533	2163568	C	ADD	3523	1.037	0.05983	0.9226	1.167	0.6139	0.5393
1	rs263531	2164935	C	ADD	3524	0.932	0.07615	0.8028	1.082	-0.9244	0.3553
1	kgp3423813	2168604	T	ADD	3525	1.125	0.07476	0.9715	1.302	1.573	0.1158
1	kgp4049586	2173179	A	ADD	3518	0.9304	0.06019	0.8268	1.047	-1.199	0.2305
1	rs263526	2173504	C	ADD	3525	0.9975	0.07362	0.8634	1.152	-0.03445	0.9725
1	rs260513	2180524	A	ADD	3522	1.069	0.06021	0.9497	1.203	1.103	0.2701
1	rs16824947	2185886	T	ADD	3523	0.9942	0.1033	0.812	1.217	-0.0559	0.9554
1	rs12084736	2189580	T	ADD	3518	0.9855	0.05981	0.8765	1.108	-0.2442	0.8071
1	rs10797417	2192433	G	ADD	3526	0.9898	0.05943	0.881	1.112	-0.172	0.8634
1	rs11588312	2199057	T	ADD	3529	1.06	0.1781	0.748	1.504	0.3297	0.7417
1	kgp7767061	2205581	C	ADD	3523	1.027	0.05963	0.9135	1.154	0.4421	0.6584
1	kgp8645690	2206444	G	ADD	3524	1.008	0.05945	0.8967	1.132	0.1262	0.8996
1	kgp9217452	2215909	C	ADD	3522	1.088	0.06238	0.9628	1.23	1.352	0.1762
1	kgp6546655	2216368	T	ADD	3525	1.032	0.05924	0.9187	1.159	0.5291	0.5967
1	kgp7509239	2216391	G	ADD	3526	0.7777	0.1073	0.6302	0.9597	-2.344	0.0191
1	rs12119470	2218100	T	ADD	3513	0.8714	0.1171	0.6927	1.096	-1.176	0.2396
1	kgp5554656	2220425	T	ADD	3504	1.071	0.07563	0.9235	1.242	0.9084	0.3637
1	rs2017143	2220649	T	ADD	3524	0.905	0.06252	0.8006	1.023	-1.598	0.1101
1	rs2643885	2221222	C	ADD	3524	0.9772	0.06519	0.86	1.11	-0.3536	0.7236
1	kgp9502491	2221838	A	ADD	3526	0.8365	0.1047	0.6813	1.027	-1.706	0.08808
1	rs903919	2222583	T	ADD	3528	1.038	0.08775	0.8737	1.232	0.4219	0.6731
1	rs884940	2223866	A	ADD	3526	1.083	0.06005	0.9628	1.218	1.329	0.1838
1	rs10910050	2224876	A	ADD	3523	0.8408	0.1026	0.6877	1.028	-1.691	0.09093
1	kgp8182186	2225284	G	ADD	3526	1.013	0.06514	0.892	1.151	0.2054	0.8373
1	kgp9212218	2225412	C	ADD	3529	1.066	0.1081	0.8621	1.317	0.5881	0.5565
1	rs12562937	2229478	T	ADD	3527	1.049	0.06204	0.9289	1.185	0.7706	0.441
1	rs903916	2231463	A	ADD	3528	1.151	0.1119	0.9244	1.433	1.257	0.2087
1	kgp5590517	2232526	T	ADD	3529	0.8739	0.129	0.6787	1.125	-1.045	0.2962
1	rs2279702	2234632	A	ADD	3527	0.9903	0.08224	0.8429	1.164	-0.1182	0.9059
1	rs2843159	2235672	T	ADD	3519	0.9845	0.0667	0.8639	1.122	-0.234	0.815
1	rs2173049	2240006	T	ADD	3526	0.8538	0.08585	0.7215	1.01	-1.842	0.06552
1	rs12082516	2251160	C	ADD	3515	0.9555	0.06303	0.8444	1.081	-0.7228	0.4698
1	kgp7658643	2256011	A	ADD	3524	0.8565	0.06185	0.7587	0.9669	-2.504	0.01228
1	rs2645065	2261222	A	ADD	3527	1.099	0.07884	0.9414	1.282	1.194	0.2326
1	rs2843146	2265969	A	ADD	3519	0.9429	0.1008	0.7739	1.149	-0.5826	0.5601
1	kgp4365131	2266807	T	ADD	3524	1.028	0.08856	0.8639	1.222	0.3083	0.7579
1	kgp7648224	2268738	G	ADD	3515	1.033	0.05977	0.9192	1.162	0.5509	0.5817
1	rs2843143	2269948	A	ADD	3527	1.133	0.08024	0.9684	1.326	1.56	0.1188
1	rs2843142	2270098	A	ADD	3519	0.9692	0.05959	0.8624	1.089	-0.5249	0.5997
1	kgp9636301	2272003	A	ADD	3527	0.8896	0.09139	0.7437	1.064	-1.28	0.2007
1	kgp3016814	2273905	T	ADD	3521	1.013	0.0608	0.8989	1.141	0.2065	0.8364
1	kgp22818113	2276200	C	ADD	3504	0.9599	0.06844	0.8394	1.098	-0.5981	0.5498
1	kgp12257062	2277392	A	ADD	3525	1.018	0.1332	0.7844	1.322	0.1362	0.8917
1	rs2055204	2280661	G	ADD	3510	1.025	0.06166	0.9081	1.156	0.397	0.6914
1	rs7527871	2281726	C	ADD	3519	0.9989	0.06159	0.8853	1.127	-0.01724	0.9862
1	rs4648831	2283117	T	ADD	3529	1.067	0.1863	0.7409	1.538	0.3503	0.7261
1	rs2840525	2283161	G	ADD	3529	0.9659	0.08507	0.8175	1.141	-0.4082	0.6832
1	rs2843130	2283313	G	ADD	3526	0.9425	0.07363	0.8158	1.089	-0.805	0.4208
1	rs2840528	2283896	G	ADD	3524	0.9256	0.06159	0.8203	1.044	-1.256	0.2091
1	rs3795272	2284195	C	ADD	3525	0.9974	0.06065	0.8856	1.123	-0.04372	0.9651
1	rs2840531	2286408	T	ADD	3529	0.9569	0.07584	0.8247	1.11	-0.5813	0.5611
1	rs903914	2289321	A	ADD	3524	0.9038	0.08927	0.7587	1.077	-1.133	0.2572
1	rs2643891	2292352	A	ADD	3527	0.9812	0.06646	0.8614	1.118	-0.2849	0.7757
1	kgp7528028	2299627	C	ADD	3526	0.9933	0.06115	0.8811	1.12	-0.1095	0.9128
1	rs2840538	2299651	A	ADD	3528	1.094	0.09222	0.9131	1.311	0.9739	0.3301
1	kgp7884614	2301609	G	ADD	3517	0.9607	0.06141	0.8518	1.084	-0.6521	0.5143
1	rs6665546	2301691	A	ADD	3525	0.9635	0.06338	0.851	1.091	-0.5859	0.5579
1	rs10910061	2303512	A	ADD	3527	0.9961	0.09614	0.825	1.203	-0.04072	0.9675
1	rs2840534	2303566	C	ADD	3520	1.002	0.08534	0.8475	1.184	0.02127	0.983
1	rs7519807	2306972	A	ADD	3527	1.007	0.05962	0.8963	1.132	0.1237	0.9016
1	rs2843160	2309082	A	ADD	3527	0.9426	0.0684	0.8243	1.078	-0.865	0.387
1	rs903901	2310193	A	ADD	3522	1.048	0.1386	0.7984	1.374	0.3355	0.7373
1	kgp5415218	2311648	A	ADD	3508	0.9955	0.08487	0.8429	1.176	-0.05329	0.9575
1	rs2643901	2314319	A	ADD	3526	0.9294	0.09229	0.7756	1.114	-0.7932	0.4277
1	kgp22819781	2315156	G	ADD	3504	1.005	0.06009	0.8932	1.13	0.08003	0.9362
1	kgp6022608	2315414	T	ADD	3520	1.006	0.0634	0.8885	1.139	0.09597	0.9235
1	kgp11586135	2315680	A	ADD	3523	0.9136	0.06969	0.7969	1.047	-1.297	0.1945
1	rs2843127	2315717	A	ADD	3524	0.8719	0.08919	0.7321	1.038	-1.537	0.1243
1	kgp5409904	2317069	C	ADD	3526	1.014	0.0595	0.9021	1.139	0.2277	0.8199
1	rs903903	2319428	A	ADD	3528	0.9287	0.06544	0.8169	1.056	-1.13	0.2586
1	kgp3899234	2324008	C	ADD	3526	0.9171	0.08948	0.7696	1.093	-0.9667	0.3337
1	kgp9810767	2324336	T	ADD	3525	1.008	0.05931	0.8977	1.133	0.1405	0.8883
1	kgp11303825	2324881	G	ADD	3523	1.011	0.06671	0.8873	1.153	0.1678	0.8667
1	rs16825102	2325371	A	ADD	3525	1.094	0.07894	0.937	1.277	1.136	0.256
1	rs1123571	2326009	A	ADD	3529	0.9303	0.06381	0.821	1.054	-1.132	0.2577
1	rs3736330	2327075	T	ADD	3524	0.9548	0.06027	0.8484	1.075	-0.7676	0.4427
1	rs2840532	2327815	A	ADD	3525	1.017	0.05976	0.9048	1.144	0.2863	0.7746
1	rs2645081	2328714	A	ADD	3528	1.056	0.09689	0.8731	1.276	0.5593	0.576
1	rs3001344	2329808	T	ADD	3527	1.069	0.09404	0.8894	1.286	0.7136	0.4755
1	rs6693447	2330190	G	ADD	3514	0.8892	0.06973	0.7756	1.019	-1.684	0.09209
1	rs3001336	2333031	G	ADD	3522	1.082	0.07796	0.9289	1.261	1.014	0.3107
1	kgp2526318	2334261	T	ADD	3525	1.193	0.08947	1.001	1.422	1.975	0.04825
1	rs1129332	2336210	T	ADD	3525	0.9655	0.06003	0.8583	1.086	-0.5847	0.5588
1	rs2494427	2338569	T	ADD	3529	1.086	0.07792	0.9323	1.265	1.061	0.2889
1	rs6671420	2338879	G	ADD	3528	1.168	0.06455	1.029	1.325	2.401	0.01634
1	rs2494428	2339074	C	ADD	3526	1.08	0.07835	0.9266	1.26	0.9867	0.3238
1	kgp7396181	2342567	T	ADD	3527	1.192	0.08939	1	1.42	1.963	0.04962
1	kgp10374481	2350444	T	ADD	3528	0.8003	0.09761	0.661	0.9691	-2.282	0.02251
1	kgp11879627	2351395	A	ADD	3526	0.9829	0.06329	0.8682	1.113	-0.2729	0.7849
1	rs12731309	2352146	T	ADD	3523	0.9682	0.08239	0.8238	1.138	-0.3923	0.6949
1	kgp8902034	2354563	T	ADD	3528	0.9568	0.08398	0.8116	1.128	-0.5253	0.5994
1	kgp4932221	2355223	C	ADD	3523	0.9728	0.0633	0.8593	1.101	-0.435	0.6635
1	kgp3272882	2355400	G	ADD	3525	0.9753	0.06686	0.8555	1.112	-0.3743	0.7082
1	kgp1757965	2355839	G	ADD	3527	0.8929	0.0964	0.7392	1.079	-1.175	0.2401
1	kgp11381167	2356912	G	ADD	3528	1.106	0.0696	0.9648	1.267	1.445	0.1483
1	rs2494435	2359280	T	ADD	3525	1.104	0.1093	0.891	1.368	0.9045	0.3657
1	kgp1857928	2361666	T	ADD	3509	0.8982	0.1005	0.7376	1.094	-1.069	0.2852
1	rs4531246	2362020	T	ADD	3525	0.9547	0.06025	0.8484	1.074	-0.7698	0.4414
1	rs2494641	2362827	T	ADD	3524	0.9385	0.06321	0.8292	1.062	-1.004	0.3154
1	kgp4910603	2363327	C	ADD	3520	1.08	0.06325	0.9541	1.223	1.217	0.2235
1	kgp5280901	2363421	T	ADD	3528	0.999	0.06979	0.8713	1.145	-0.01416	0.9887
1	kgp2477646	2365885	T	ADD	3527	1.045	0.08465	0.8854	1.234	0.5218	0.6018
1	kgp2929171	2368706	T	ADD	3525	1.01	0.0705	0.8797	1.16	0.1418	0.8872
1	kgp3203723	2369391	G	ADD	3522	0.9606	0.07559	0.8283	1.114	-0.5315	0.5951
1	rs4592207	2369498	T	ADD	3526	0.9245	0.07175	0.8032	1.064	-1.094	0.2739
1	kgp6096351	2372954	A	ADD	3525	0.7916	0.09578	0.6561	0.9551	-2.44	0.01469
1	rs4443836	2377400	T	ADD	3526	1.036	0.09369	0.8625	1.245	0.3814	0.7029
1	rs11581548	2379248	A	ADD	3527	1.119	0.05909	0.9968	1.257	1.905	0.05673
1	rs4648845	2387101	C	ADD	3511	0.862	0.08571	0.7287	1.02	-1.732	0.08321
1	rs10910078	2390588	T	ADD	3526	0.8046	0.0965	0.6659	0.9721	-2.253	0.02426
1	kgp3928997	2394648	T	ADD	3524	1.072	0.07048	0.9337	1.231	0.986	0.3241
1	kgp5460761	2394824	A	ADD	3527	1.077	0.06809	0.9422	1.23	1.086	0.2775
1	kgp7645264	2395452	T	ADD	3524	0.9975	0.06227	0.8829	1.127	-0.04039	0.9678
1	kgp7745149	2396755	C	ADD	3527	0.9678	0.06224	0.8567	1.093	-0.5251	0.5995
1	kgp2275446	2397136	T	ADD	3527	1.041	0.06682	0.9131	1.187	0.5997	0.5487
1	rs12049628	2409276	A	ADD	3527	0.9426	0.07432	0.8148	1.09	-0.7957	0.4262
1	rs10797428	2411451	A	ADD	3522	0.9431	0.07301	0.8173	1.088	-0.8025	0.4223
1	rs7512269	2418625	T	ADD	3529	0.9413	0.07995	0.8048	1.101	-0.756	0.4497
1	rs10910082	2418935	C	ADD	3523	0.9322	0.07198	0.8096	1.073	-0.9751	0.3295
1	rs2477703	2425992	C	ADD	3527	1.185	0.1569	0.8717	1.612	1.085	0.2781
1	rs7535528	2444414	A	ADD	3504	1.234	0.06346	1.09	1.397	3.312	0.0009278
1	kgp4941709	2444470	T	ADD	3523	0.9791	0.1988	0.6631	1.446	-0.1063	0.9154
1	rs2247308	2445406	G	ADD	3527	0.8659	0.06144	0.7677	0.9768	-2.343	0.01915
1	kgp15176796	2453163	A	ADD	3528	0.8566	0.1348	0.6577	1.116	-1.148	0.2511
1	rs2494625	2454709	T	ADD	3525	1.31	0.1421	0.9912	1.73	1.898	0.05771
1	rs1980789	2455863	C	ADD	3511	0.9312	0.1019	0.7627	1.137	-0.6995	0.4843
1	rs3122922	2456203	T	ADD	3526	1.265	0.1686	0.9088	1.76	1.393	0.1637
1	rs2494606	2466633	A	ADD	3526	1.26	0.1384	0.9607	1.653	1.67	0.09486
1	kgp15520287	2476879	A	ADD	3529	1.124	0.1893	0.7757	1.629	0.6181	0.5365
1	rs2234167	2494330	A	ADD	3529	1.024	0.1654	0.7402	1.416	0.1415	0.8875
1	rs4310388	2507415	T	ADD	3528	0.8475	0.06102	0.752	0.9552	-2.711	0.006698
1	kgp15662589	2515137	T	ADD	3527	1.145	0.1089	0.9249	1.417	1.243	0.2138
1	rs10910097	2521430	T	ADD	3527	0.8779	0.1185	0.6959	1.107	-1.099	0.2717
1	rs12117343	2551785	T	ADD	3528	0.8563	0.118	0.6795	1.079	-1.315	0.1885
1	rs11590198	2551900	A	ADD	3528	0.8913	0.06093	0.791	1.004	-1.888	0.05896
1	kgp15387983	2570897	A	ADD	3527	1.028	0.1742	0.7303	1.446	0.1559	0.8761
1	kgp15500643	2571048	T	ADD	3529	1.087	0.1195	0.8599	1.374	0.6968	0.4859
1	kgp15638213	2576959	T	ADD	3529	0.9894	0.1111	0.7959	1.23	-0.09579	0.9237
1	kgp15662110	2578729	T	ADD	3528	1.032	0.1745	0.7331	1.453	0.1813	0.8561
1	kgp8204271	2694496	A	ADD	3528	1.192	0.06057	1.058	1.342	2.899	0.003749
1	kgp6971039	2699649	A	ADD	3528	0.8549	0.1181	0.6782	1.078	-1.327	0.1846
1	kgp15726517	2708340	T	ADD	3528	1.118	0.1377	0.8535	1.464	0.8095	0.4182
1	rs2377041	2713327	T	ADD	3526	1.181	0.0606	1.049	1.33	2.743	0.006096
1	kgp3498447	2714157	C	ADD	3513	0.8998	0.1121	0.7223	1.121	-0.9411	0.3467
1	kgp15762121	2726700	A	ADD	3528	1.23	0.1583	0.9016	1.677	1.305	0.1917
1	kgp15745170	2732022	A	ADD	3529	1.168	0.06998	1.019	1.34	2.224	0.02614
1	rs10909890	2733587	A	ADD	3529	1.071	0.09884	0.8828	1.301	0.6984	0.485
1	kgp7903852	2739972	G	ADD	3528	1.094	0.09828	0.9019	1.326	0.9099	0.3629
1	kgp940665	2746066	C	ADD	3426	1.124	0.06478	0.9898	1.276	1.802	0.07151
1	kgp15616507	2747421	T	ADD	3520	0.9431	0.08671	0.7957	1.118	-0.6753	0.4995
1	kgp15790228	2749442	T	ADD	3525	1.225	0.09596	1.015	1.479	2.118	0.0342
1	rs4648482	2749921	C	ADD	3521	1.186	0.06358	1.047	1.344	2.685	0.007258
1	kgp5678023	2754406	G	ADD	3525	0.8954	0.05968	0.7966	1.007	-1.851	0.06422
1	rs4648383	2756397	C	ADD	3528	0.9399	0.05969	0.8361	1.057	-1.038	0.2992
1	rs4648384	2756621	C	ADD	3512	0.9394	0.05981	0.8355	1.056	-1.046	0.2957
1	kgp8730232	2757675	T	ADD	3529	0.7957	0.1346	0.6112	1.036	-1.697	0.08966
1	rs12049543	2761375	A	ADD	3520	1.129	0.05972	1.004	1.269	2.03	0.04239
1	rs1456460	2761863	A	ADD	3527	1.127	0.0596	1.003	1.267	2.009	0.04449
1	kgp9177582	2762910	C	ADD	3524	0.9161	0.07877	0.785	1.069	-1.112	0.2659
1	kgp7788047	2775716	G	ADD	3528	1.142	0.1336	0.8791	1.484	0.9951	0.3197
1	kgp15306226	2776795	T	ADD	3527	0.8886	0.1515	0.6604	1.196	-0.78	0.4354
1	kgp5624304	2778567	C	ADD	3519	0.8692	0.06273	0.7686	0.9829	-2.235	0.02543
1	rs12409348	2779043	T	ADD	3527	1.117	0.06069	0.9914	1.258	1.818	0.06902
1	kgp10680052	2787093	C	ADD	3524	1.054	0.05942	0.9381	1.184	0.8838	0.3768
1	kgp15226595	2787896	C	ADD	3517	1.099	0.08999	0.9209	1.31	1.044	0.2963
1	rs16823103	2792801	T	ADD	3526	1.017	0.09378	0.8463	1.222	0.1799	0.8572
1	rs10797342	2797856	C	ADD	3523	1.031	0.05918	0.9181	1.158	0.516	0.6058
1	kgp10971285	2802052	T	ADD	3527	1.035	0.06276	0.9153	1.171	0.5492	0.5828
1	kgp15387460	2816102	T	ADD	3525	1.05	0.222	0.6794	1.622	0.2182	0.8273
1	rs2842910	2817421	C	ADD	3526	0.9795	0.06268	0.8663	1.108	-0.33	0.7414
1	rs880725	2824989	C	ADD	3525	0.9829	0.06894	0.8587	1.125	-0.2497	0.8028
1	rs7340016	2833332	G	ADD	3507	0.9976	0.06293	0.8819	1.129	-0.03758	0.97
1	rs897634	2835692	C	ADD	3526	1.012	0.05988	0.8996	1.138	0.193	0.8469
1	kgp896233	2835909	G	ADD	3523	1.018	0.05981	0.9052	1.144	0.2945	0.7683
1	rs4648432	2839757	A	ADD	3524	0.9744	0.05922	0.8676	1.094	-0.438	0.6614
1	kgp755358	2840352	G	ADD	3523	0.9755	0.06504	0.8588	1.108	-0.3806	0.7035
1	rs2045331	2842270	A	ADD	3520	1.037	0.05881	0.9245	1.164	0.6251	0.5319
1	rs2045332	2842319	A	ADD	3524	1.035	0.05883	0.9223	1.162	0.5854	0.5582
1	kgp15580880	2844715	A	ADD	3523	0.9561	0.1159	0.7619	1.2	-0.3871	0.6987
1	rs2606411	2847488	T	ADD	3519	0.9698	0.06082	0.8608	1.093	-0.5035	0.6146
1	rs12403214	2849190	G	ADD	3514	0.9607	0.06564	0.8447	1.093	-0.6113	0.541
1	rs10797368	2852707	T	ADD	3512	1.016	0.0764	0.8747	1.18	0.2072	0.8358
1	rs16823228	2853759	G	ADD	3528	0.991	0.05935	0.8822	1.113	-0.1516	0.8795
1	rs7539511	2862320	T	ADD	3518	0.9891	0.05992	0.8795	1.112	-0.1833	0.8546
1	rs2842933	2867961	A	ADD	3527	0.9797	0.05957	0.8717	1.101	-0.3446	0.7304
1	rs2606418	2870850	G	ADD	3525	0.975	0.05949	0.8677	1.096	-0.4248	0.671
1	kgp837031	2875906	T	ADD	3513	0.8921	0.06758	0.7815	1.018	-1.689	0.09126
1	rs11583804	2878366	A	ADD	3524	1.084	0.05906	0.9654	1.217	1.364	0.1726
1	kgp550149	2879460	G	ADD	3524	0.9568	0.08599	0.8084	1.132	-0.5142	0.6071
1	rs878201	2879640	A	ADD	3525	1.086	0.1304	0.8409	1.402	0.6312	0.5279
1	kgp7411725	2883137	G	ADD	3503	1.009	0.05993	0.8974	1.135	0.1547	0.8771
1	kgp15250028	2883625	T	ADD	3520	0.8416	0.1138	0.6733	1.052	-1.515	0.1297
1	rs2485945	2883932	C	ADD	3524	1.025	0.06138	0.9086	1.156	0.3979	0.6907
1	kgp4847400	2886466	T	ADD	3529	0.6687	0.2946	0.3754	1.191	-1.366	0.172
1	kgp11050276	2886804	T	ADD	3526	0.9555	0.06454	0.842	1.084	-0.7057	0.4804
1	kgp9779229	2886903	A	ADD	3529	1.071	0.1061	0.8697	1.318	0.6436	0.5198
1	rs12044030	2889577	C	ADD	3526	1.048	0.06396	0.9248	1.188	0.7379	0.4606
1	kgp3439203	2897455	T	ADD	3523	1.04	0.08468	0.8808	1.228	0.461	0.6448
1	kgp6281441	2897876	A	ADD	3529	0.9382	0.06524	0.8256	1.066	-0.9771	0.3285
1	rs1572657	2902128	G	ADD	3527	1.136	0.1054	0.9241	1.397	1.211	0.2259
1	rs10797373	2904056	G	ADD	3527	0.9826	0.05948	0.8745	1.104	-0.2947	0.7682
1	kgp15837933	2916130	G	ADD	3528	0.9613	0.08279	0.8173	1.131	-0.4762	0.634
1	rs12022429	2919942	A	ADD	3524	0.9641	0.07097	0.8389	1.108	-0.5156	0.6061
1	rs12562637	2924666	T	ADD	3528	0.9341	0.07693	0.8033	1.086	-0.8867	0.3752
1	rs7534897	2928421	T	ADD	3519	1.039	0.07831	0.8913	1.212	0.4911	0.6234
1	kgp15715603	2932446	A	ADD	3529	0.9373	0.07721	0.8056	1.09	-0.8393	0.4013
1	rs4576609	2938265	T	ADD	3526	0.9768	0.05979	0.8688	1.098	-0.3918	0.6952
1	kgp15317991	2938410	C	ADD	3517	0.9433	0.0721	0.8189	1.086	-0.8103	0.4178
1	rs3795262	2938697	G	ADD	3520	0.9943	0.05979	0.8843	1.118	-0.09627	0.9233
1	rs3795263	2938989	A	ADD	3520	0.9362	0.08726	0.789	1.111	-0.7559	0.4497
1	rs7412983	2943183	C	ADD	3523	1.006	0.05985	0.8947	1.131	0.1005	0.92
1	rs2142569	2944527	T	ADD	3526	0.9513	0.08091	0.8118	1.115	-0.6172	0.5371
1	rs2993510	2956666	C	ADD	3521	1.002	0.06013	0.8902	1.127	0.02589	0.9793
1	rs717795	2970464	C	ADD	3514	1.016	0.06009	0.9028	1.143	0.259	0.7956
1	rs2993480	2973322	T	ADD	3463	1.044	0.06108	0.9259	1.176	0.6988	0.4847
1	rs1125017	2974742	C	ADD	3526	1.021	0.06009	0.9072	1.148	0.3389	0.7347
1	kgp15782584	2976298	T	ADD	3529	1.134	0.1957	0.773	1.665	0.6444	0.5193
1	kgp8507441	2980793	C	ADD	3523	1.036	0.07289	0.8983	1.195	0.4885	0.6252
1	rs2297829	2984087	A	ADD	3515	1.083	0.06009	0.9631	1.219	1.334	0.1821
1	kgp4670507	2991808	G	ADD	3528	0.9843	0.07415	0.8512	1.138	-0.2128	0.8314
1	kgp8630852	2993034	C	ADD	3527	1.233	0.08681	1.04	1.462	2.417	0.01565
1	kgp3611453	2994336	C	ADD	3524	1.218	0.08976	1.021	1.452	2.193	0.02831
1	kgp10819654	2994717	A	ADD	3523	1.354	0.1117	1.088	1.686	2.712	0.006691
1	kgp11439882	2995262	G	ADD	3529	1.049	0.1546	0.7745	1.42	0.3068	0.759
1	kgp7220946	2995449	G	ADD	3527	1.17	0.08339	0.9937	1.378	1.884	0.05953
1	rs1569419	2996602	A	ADD	3526	1.267	0.106	1.03	1.56	2.235	0.02544
1	kgp1432518	2998632	A	ADD	3526	1.08	0.1043	0.8803	1.325	0.7383	0.4603
1	kgp765860	3000441	A	ADD	3519	1.073	0.06259	0.9494	1.213	1.13	0.2583
1	rs760567	3000465	A	ADD	3525	1	0.1962	0.6811	1.469	0.001931	0.9985
1	rs6695131	3000924	T	ADD	3524	1.075	0.06235	0.9511	1.214	1.155	0.248
1	rs926244	3006283	C	ADD	3527	0.8501	0.1051	0.6919	1.045	-1.545	0.1224
1	kgp8384784	3007039	G	ADD	3526	1.103	0.06125	0.9782	1.244	1.6	0.1097
1	kgp11181866	3011329	T	ADD	3525	1.09	0.05947	0.9697	1.224	1.443	0.149
1	rs2817168	3013690	A	ADD	3527	0.9688	0.06155	0.8587	1.093	-0.5144	0.607
1	kgp488140	3013918	A	ADD	3527	0.9476	0.06388	0.8361	1.074	-0.842	0.3998
1	kgp1748400	3015358	G	ADD	3510	0.9792	0.06834	0.8564	1.12	-0.3083	0.7579
1	kgp4815984	3015592	T	ADD	3525	1.033	0.1123	0.8292	1.288	0.2922	0.7702
1	kgp11655555	3015842	A	ADD	3526	1.031	0.1103	0.8304	1.28	0.2761	0.7825
1	kgp6507764	3016117	A	ADD	3528	1.087	0.1133	0.8706	1.358	0.7373	0.461
1	kgp10568187	3019520	A	ADD	3524	0.8745	0.09799	0.7217	1.06	-1.369	0.1711
1	rs2993493	3020246	A	ADD	3528	1.054	0.06336	0.9308	1.193	0.8275	0.408
1	rs1890336	3024265	A	ADD	3525	0.8275	0.07913	0.7087	0.9664	-2.392	0.01675
1	kgp8312645	3024367	T	ADD	3526	0.7928	0.1225	0.6236	1.008	-1.896	0.05793
1	rs4648453	3025712	T	ADD	3525	0.8771	0.09745	0.7246	1.062	-1.345	0.1786
1	kgp1712665	3030101	A	ADD	3528	0.8321	0.111	0.6694	1.034	-1.656	0.09778
1	rs6690373	3035227	G	ADD	3520	1.04	0.06457	0.916	1.18	0.6007	0.548
1	kgp3793286	3036077	T	ADD	3516	1.041	0.07668	0.8957	1.21	0.524	0.6003
1	rs876740	3037613	C	ADD	3525	1.029	0.06097	0.9135	1.16	0.4753	0.6346
1	kgp2639485	3043566	G	ADD	3526	0.9805	0.1494	0.7316	1.314	-0.1317	0.8952
1	rs2817174	3044181	T	ADD	3525	1.003	0.06001	0.892	1.129	0.05499	0.9561
1	rs2817178	3047252	T	ADD	3523	1.02	0.0591	0.9086	1.145	0.3383	0.7351
1	kgp2497673	3048742	G	ADD	3513	1.04	0.06499	0.9155	1.181	0.6011	0.5478
1	kgp7428011	3049573	T	ADD	3525	0.8656	0.1695	0.6209	1.207	-0.8515	0.3945
1	rs10909882	3049713	A	ADD	3522	0.9561	0.06994	0.8336	1.097	-0.6418	0.521
1	kgp11998331	3050221	A	ADD	3529	0.8659	0.1707	0.6196	1.21	-0.8436	0.3989
1	kgp3379189	3052265	C	ADD	3480	0.9087	0.06733	0.7964	1.037	-1.422	0.155
1	kgp8210748	3055491	A	ADD	3526	1.011	0.05916	0.9004	1.135	0.1861	0.8523
1	rs10797380	3055876	A	ADD	3521	0.9466	0.07069	0.8241	1.087	-0.7766	0.4374
1	kgp798682	3056207	T	ADD	3521	1.024	0.05913	0.912	1.15	0.4027	0.6871
1	kgp4320525	3057561	G	ADD	3507	1.099	0.1064	0.8921	1.354	0.887	0.3751
1	rs7538096	3057661	T	ADD	3512	0.9509	0.06564	0.8361	1.081	-0.7676	0.4427
1	kgp2393648	3058914	A	ADD	3525	0.9629	0.09476	0.7997	1.159	-0.399	0.6899
1	kgp11075929	3059428	A	ADD	3515	0.973	0.09435	0.8087	1.171	-0.2903	0.7716
1	kgp323568	3059610	C	ADD	3525	0.9696	0.09445	0.8057	1.167	-0.327	0.7437
1	kgp2707174	3060556	A	ADD	3524	0.9645	0.09472	0.8011	1.161	-0.3813	0.703
1	kgp5869302	3061205	A	ADD	3526	0.9595	0.09446	0.7973	1.155	-0.4379	0.6615
1	kgp5574537	3062685	C	ADD	3524	1.019	0.09614	0.8442	1.231	0.198	0.843
1	kgp2368116	3062875	T	ADD	3528	0.807	0.08807	0.6791	0.9591	-2.435	0.01491
1	kgp530502	3066761	A	ADD	3511	1.015	0.08517	0.8591	1.2	0.1775	0.8591
1	kgp9755526	3073555	T	ADD	3524	0.9635	0.06838	0.8427	1.102	-0.5438	0.5866
1	rs2651902	3074306	A	ADD	3528	0.9848	0.138	0.7514	1.291	-0.1113	0.9113
1	kgp10489203	3074619	C	ADD	3516	1.08	0.06849	0.944	1.235	1.118	0.2636
1	kgp8820153	3078956	G	ADD	3528	1.029	0.06176	0.9115	1.161	0.4596	0.6458
1	kgp9042863	3079171	T	ADD	3524	0.9295	0.07393	0.8041	1.074	-0.9886	0.3229
1	rs2742673	3080019	G	ADD	3524	0.9766	0.06825	0.8543	1.116	-0.3474	0.7283
1	kgp8726447	3080086	A	ADD	3525	0.9309	0.07381	0.8056	1.076	-0.9696	0.3322
1	rs2651899	3083712	C	ADD	3502	1.087	0.06185	0.9625	1.227	1.342	0.1796
1	kgp5360833	3092331	G	ADD	3527	0.9766	0.1388	0.744	1.282	-0.1704	0.8647
1	kgp7711781	3094672	G	ADD	3527	1.049	0.07641	0.9029	1.218	0.6227	0.5335
1	rs12733843	3097073	A	ADD	3526	0.98	0.1387	0.7467	1.286	-0.1457	0.8842
1	kgp8043056	3098661	G	ADD	3425	0.8842	0.06352	0.7807	1.001	-1.937	0.0527
1	kgp11320350	3099194	G	ADD	3525	0.9701	0.06102	0.8607	1.093	-0.498	0.6185
1	kgp8042264	3101733	A	ADD	3522	0.9966	0.06167	0.8831	1.125	-0.05508	0.9561
1	rs2651927	3101762	C	ADD	3526	1.009	0.06531	0.8878	1.147	0.1383	0.89
1	rs4233024	3103826	C	ADD	3521	0.9946	0.06564	0.8746	1.131	-0.08231	0.9344
1	rs10752733	3104630	A	ADD	3526	1.004	0.07627	0.865	1.166	0.05872	0.9532
1	kgp4721686	3105837	T	ADD	3526	0.9968	0.07598	0.8588	1.157	-0.04271	0.9659
1	rs12139196	3107386	T	ADD	3528	1.003	0.06559	0.8818	1.14	0.04257	0.966
1	rs10737190	3108496	G	ADD	3528	0.9264	0.101	0.76	1.129	-0.7565	0.4494
1	rs7539775	3109151	G	ADD	3508	0.9822	0.06157	0.8705	1.108	-0.2924	0.77
1	rs2651912	3110735	T	ADD	3526	1.025	0.06209	0.9075	1.158	0.3968	0.6915
1	kgp5009476	3111119	A	ADD	3523	1.094	0.07122	0.9513	1.258	1.259	0.2081
1	kgp5038154	3111748	T	ADD	3519	1.06	0.06048	0.9412	1.193	0.9582	0.338
1	kgp1238361	3112278	A	ADD	3526	1.102	0.07671	0.9482	1.281	1.267	0.2051
1	kgp8294185	3116817	A	ADD	3525	1.021	0.05974	0.9082	1.148	0.3484	0.7275
1	kgp3474847	3117388	C	ADD	3521	0.9093	0.06283	0.8039	1.028	-1.513	0.1302
1	kgp11937522	3118301	T	ADD	3527	1.273	0.2112	0.8416	1.926	1.143	0.2528
1	kgp4978858	3119489	T	ADD	3528	0.9559	0.05966	0.8504	1.074	-0.7562	0.4495
1	rs4308918	3119729	A	ADD	3529	1.239	0.2101	0.8209	1.871	1.021	0.3073
1	kgp10890658	3120703	T	ADD	3528	1.104	0.1424	0.8351	1.459	0.6948	0.4872
1	kgp15709458	3124634	C	ADD	3528	0.9296	0.1037	0.7586	1.139	-0.704	0.4814
1	kgp6154923	3127538	A	ADD	3529	1.003	0.07163	0.8714	1.154	0.03782	0.9698
1	rs10909901	3131235	T	ADD	3529	0.9225	0.05904	0.8217	1.036	-1.366	0.172
1	kgp10215622	3132424	C	ADD	3524	0.9212	0.05942	0.8199	1.035	-1.382	0.1671
1	rs2817146	3133439	T	ADD	3521	0.9027	0.06583	0.7935	1.027	-1.554	0.1201
1	kgp11972884	3134188	T	ADD	3507	0.9163	0.06491	0.8069	1.041	-1.346	0.1784
1	rs12124147	3134331	T	ADD	3525	1.144	0.07096	0.9957	1.315	1.899	0.05754
1	rs2651906	3135175	A	ADD	3525	0.9141	0.1001	0.7512	1.112	-0.8971	0.3697
1	rs2651897	3137397	T	ADD	3527	0.9125	0.09994	0.7502	1.11	-0.916	0.3597
1	rs2651895	3138111	A	ADD	3520	0.9159	0.1001	0.7527	1.114	-0.8777	0.3801
1	rs16823542	3140464	T	ADD	3527	1.257	0.2245	0.8096	1.952	1.019	0.308
1	kgp6935289	3140990	T	ADD	3527	0.883	0.06601	0.7758	1.005	-1.886	0.05933
1	rs16823551	3141616	A	ADD	3524	0.9112	0.1	0.749	1.109	-0.93	0.3524
1	kgp12327693	3144068	A	ADD	3523	1.024	0.08071	0.8741	1.199	0.2935	0.7691
1	rs10157420	3146497	C	ADD	3521	0.8696	0.06704	0.7625	0.9917	-2.084	0.03712
1	rs6424069	3147030	C	ADD	3527	0.9498	0.05889	0.8463	1.066	-0.8745	0.3818
1	kgp15448109	3147742	C	ADD	3522	1.196	0.1179	0.9495	1.508	1.521	0.1283
1	rs10909905	3147899	A	ADD	3527	0.9341	0.06151	0.828	1.054	-1.109	0.2675
1	kgp7951226	3148153	C	ADD	3527	1.054	0.07714	0.9058	1.226	0.6767	0.4986
1	rs2817158	3149145	A	ADD	3528	0.9748	0.06186	0.8635	1.1	-0.4122	0.6802
1	rs12036784	3150345	A	ADD	3527	1.104	0.07135	0.9598	1.27	1.384	0.1662
1	rs2249336	3155102	C	ADD	3523	1.002	0.06234	0.8869	1.132	0.03477	0.9723
1	kgp1220024	3155546	T	ADD	3515	1.108	0.1494	0.8267	1.485	0.6855	0.493
1	rs905138	3157614	T	ADD	3526	1.006	0.07624	0.8664	1.168	0.07893	0.9371
1	rs2455118	3162209	G	ADD	3529	1.011	0.06496	0.8904	1.149	0.173	0.8626
1	kgp5726216	3166106	A	ADD	3526	1.017	0.07733	0.874	1.183	0.2181	0.8274
1	kgp4640231	3168247	G	ADD	3527	0.9315	0.05982	0.8285	1.047	-1.186	0.2358
1	rs10797386	3168280	A	ADD	3526	0.894	0.0718	0.7766	1.029	-1.561	0.1185
1	rs3002685	3177480	G	ADD	3524	0.6676	0.2268	0.428	1.041	-1.782	0.07482
1	rs2455107	3180158	G	ADD	3498	1.004	0.07098	0.8738	1.154	0.05876	0.9531
1	rs16823027	3196680	A	ADD	3525	1.042	0.07123	0.9059	1.198	0.5727	0.5668
1	rs16823802	3199217	T	ADD	3520	1.142	0.06554	1.005	1.299	2.03	0.04233
1	rs905135	3199484	C	ADD	3527	1.021	0.06784	0.8935	1.166	0.3001	0.7641
1	kgp4984476	3207180	T	ADD	3527	1.024	0.06792	0.8961	1.169	0.3448	0.7302
1	rs10909918	3208375	A	ADD	3522	1.138	0.06189	1.008	1.284	2.083	0.03726
1	rs12757342	3208830	G	ADD	3525	0.8064	0.09163	0.6739	0.9651	-2.348	0.01888
1	rs1553291	3209923	G	ADD	3506	0.8722	0.0612	0.7736	0.9833	-2.235	0.02541
1	rs2455144	3214732	A	ADD	3525	1.117	0.06436	0.9845	1.267	1.717	0.08605
1	rs2455137	3217151	A	ADD	3526	0.8874	0.06197	0.7859	1.002	-1.928	0.05391
1	rs2455135	3219901	T	ADD	3526	1.024	0.06709	0.8976	1.168	0.349	0.7271
1	rs7517281	3221371	A	ADD	3523	1.117	0.0647	0.984	1.268	1.711	0.08717
1	rs2500278	3225940	A	ADD	3523	0.8881	0.06204	0.7865	1.003	-1.912	0.05588
1	rs2483260	3227188	A	ADD	3526	0.9065	0.06194	0.8029	1.024	-1.585	0.113
1	rs16824089	3230544	C	ADD	3525	1.116	0.06443	0.984	1.267	1.71	0.08728
1	kgp15314501	3235286	C	ADD	3527	0.978	0.06929	0.8538	1.12	-0.3209	0.7483
1	rs2483266	3236041	T	ADD	3521	0.918	0.06047	0.8154	1.034	-1.415	0.1572
1	kgp9021197	3237209	G	ADD	3516	1.028	0.1631	0.7464	1.415	0.1665	0.8678
1	rs870465	3240199	A	ADD	3523	1.112	0.06371	0.9811	1.259	1.66	0.09689
1	rs1108600	3241135	A	ADD	3521	0.997	0.0722	0.8655	1.149	-0.04125	0.9671
1	kgp11362987	3242061	T	ADD	3526	1.029	0.06396	0.9073	1.166	0.4394	0.6603
1	rs10909930	3243017	T	ADD	3529	1.064	0.07265	0.9231	1.227	0.8579	0.3909
1	kgp6240521	3244257	C	ADD	3526	1.015	0.09675	0.8394	1.226	0.15	0.8808
1	rs2483274	3248098	G	ADD	3525	1.073	0.06424	0.9457	1.216	1.091	0.2754
1	kgp6514842	3249032	T	ADD	3528	0.9871	0.09859	0.8136	1.198	-0.1318	0.8951
1	rs1110307	3251159	C	ADD	3527	0.9795	0.09855	0.8074	1.188	-0.2106	0.8332
1	rs2483278	3252104	C	ADD	3516	0.8692	0.09845	0.7167	1.054	-1.423	0.1546
1	rs2483279	3252169	G	ADD	3526	1.108	0.07225	0.9621	1.277	1.425	0.1541
1	rs7516150	3253889	C	ADD	3515	1.003	0.06371	0.8855	1.137	0.05205	0.9585
1	rs7552331	3253941	G	ADD	3528	1.002	0.05964	0.8918	1.127	0.03894	0.9689
1	rs882430	3259113	A	ADD	3526	0.9979	0.1024	0.8165	1.22	-0.02005	0.984
1	rs6683273	3259183	G	ADD	3526	1.01	0.08869	0.8492	1.202	0.1171	0.9068
1	rs4415513	3261682	C	ADD	3521	0.9232	0.05988	0.821	1.038	-1.334	0.1822
1	rs4648380	3261925	A	ADD	3527	0.9574	0.1107	0.7707	1.189	-0.3931	0.6942
1	kgp2608695	3267826	A	ADD	3524	0.9755	0.05969	0.8678	1.097	-0.4152	0.678
1	rs2483256	3269828	G	ADD	3526	0.9707	0.06062	0.862	1.093	-0.4903	0.6239
1	kgp11286428	3271154	T	ADD	3529	0.9742	0.06114	0.8642	1.098	-0.4278	0.6688
1	kgp928912	3271291	A	ADD	3525	0.9577	0.05995	0.8515	1.077	-0.7206	0.4711
1	kgp9313001	3272755	A	ADD	3522	0.9904	0.1033	0.8089	1.213	-0.09291	0.926
1	rs946758	3273063	A	ADD	3525	0.9633	0.06212	0.8528	1.088	-0.6022	0.547
1	rs12748963	3275149	T	ADD	3511	1.014	0.06854	0.8868	1.16	0.2074	0.8357
1	rs2500286	3276138	C	ADD	3529	0.854	0.1678	0.6147	1.187	-0.9404	0.347
1	rs12073172	3276374	G	ADD	3521	0.9968	0.0605	0.8854	1.122	-0.05258	0.9581
1	rs17399569	3278959	T	ADD	3525	0.9183	0.1726	0.6548	1.288	-0.494	0.6213
1	rs7524171	3279324	A	ADD	3529	1.01	0.06182	0.895	1.14	0.1657	0.8684
1	rs2500262	3280021	T	ADD	3527	1.023	0.06367	0.9026	1.158	0.3497	0.7266
1	kgp6692110	3285150	C	ADD	3527	1.055	0.06081	0.9366	1.189	0.8834	0.377
1	rs4648487	3285304	T	ADD	3528	1.042	0.06244	0.9224	1.178	0.6665	0.5051
1	rs12135987	3289524	G	ADD	3528	1.016	0.06055	0.902	1.144	0.2568	0.7974
1	rs1333190	3289729	G	ADD	3526	1.032	0.0632	0.9115	1.168	0.4934	0.6217
1	rs4648489	3293665	A	ADD	3528	1.036	0.06162	0.9185	1.169	0.5796	0.5622
1	rs2493310	3294422	G	ADD	3528	0.9507	0.1541	0.7028	1.286	-0.3279	0.743
1	rs868688	3300807	C	ADD	3525	0.9845	0.0596	0.8759	1.106	-0.2628	0.7927
1	rs17399998	3305016	T	ADD	3528	1.22	0.1794	0.8585	1.735	1.109	0.2672
1	kgp15262595	3308032	G	ADD	3529	1.296	0.2901	0.7338	2.288	0.8929	0.3719
1	rs17822575	3312256	G	ADD	3525	1.218	0.1795	0.8565	1.731	1.097	0.2726
1	rs871822	3312914	T	ADD	3525	0.9976	0.05984	0.8872	1.122	-0.04039	0.9678
1	rs7542793	3315818	G	ADD	3527	1.018	0.05968	0.9056	1.144	0.2989	0.765
1	rs6424074	3317780	G	ADD	3529	1.2	0.173	0.8552	1.685	1.055	0.2912
1	rs11578011	3318532	T	ADD	3523	0.9969	0.06077	0.8849	1.123	-0.05131	0.9591
1	rs12024847	3320799	C	ADD	3527	0.9979	0.0601	0.887	1.123	-0.03479	0.9722
1	rs2483225	3325037	C	ADD	3524	1.006	0.06308	0.8893	1.139	0.0997	0.9206
1	rs2493292	3328659	T	ADD	3525	1.139	0.2172	0.7439	1.743	0.598	0.5498
1	kgp3625721	3331899	G	ADD	3520	0.9969	0.0618	0.8832	1.125	-0.04975	0.9603
1	rs2493285	3333595	A	ADD	3526	0.9029	0.06664	0.7923	1.029	-1.534	0.1251
1	rs1984069	3336200	C	ADD	3515	1.052	0.2165	0.6885	1.609	0.2358	0.8136
1	rs2244013	3342530	A	ADD	3524	1.089	0.07201	0.9453	1.254	1.179	0.2385
1	kgp10192635	3343802	A	ADD	3514	1.087	0.07155	0.9447	1.251	1.165	0.2441
1	kgp5907554	3345705	C	ADD	3526	1.07	0.07122	0.9304	1.23	0.9476	0.3433
1	rs2493272	3349513	A	ADD	3525	1.112	0.0601	0.9883	1.251	1.764	0.07775
1	kgp15650158	3352009	A	ADD	3526	0.9013	0.06378	0.7954	1.021	-1.629	0.1034
1	rs1537406	3352227	A	ADD	3505	1.143	0.07414	0.9887	1.322	1.807	0.07083
1	kgp8929654	3352328	T	ADD	3519	0.8148	0.1445	0.6138	1.082	-1.417	0.1566
1	rs2236518	3352872	A	ADD	3497	0.9652	0.05906	0.8597	1.084	-0.6003	0.5483
1	rs2483250	3356405	A	ADD	3528	1.053	0.06949	0.9192	1.207	0.7471	0.455
1	rs2487670	3368143	A	ADD	3524	1.159	0.06161	1.027	1.308	2.392	0.01676
1	rs2487681	3377343	C	ADD	3525	1.161	0.06113	1.03	1.309	2.442	0.01462
1	rs2487680	3377442	C	ADD	3528	1.098	0.07255	0.9522	1.265	1.285	0.1986
1	kgp3919365	3388406	G	ADD	3527	1.148	0.07393	0.9929	1.327	1.863	0.06241
1	rs12124163	3393037	G	ADD	3525	1.193	0.06235	1.056	1.349	2.837	0.004556
1	rs2493314	3400294	A	ADD	3520	1.179	0.06266	1.043	1.333	2.63	0.008526
1	kgp1431316	3404201	A	ADD	3526	1.184	0.06388	1.044	1.341	2.638	0.008331
1	rs4648505	3405296	C	ADD	3528	1.179	0.06612	1.036	1.342	2.493	0.01266
1	rs2821040	3406791	G	ADD	3452	1.095	0.07561	0.9442	1.27	1.201	0.2299
1	rs2821039	3407007	A	ADD	3525	1.108	0.07552	0.9554	1.285	1.356	0.175
1	kgp12026071	3421658	A	ADD	3514	0.9264	0.06545	0.8149	1.053	-1.168	0.243
1	kgp6654875	3422642	G	ADD	3515	1.027	0.07058	0.8942	1.179	0.375	0.7077
1	rs947344	3423467	T	ADD	3525	1.042	0.05993	0.9264	1.172	0.6842	0.4938
1	kgp9337632	3425183	A	ADD	3464	0.9512	0.09077	0.7962	1.136	-0.5514	0.5814
1	rs12093117	3441264	A	ADD	3511	1.173	0.1293	0.9103	1.511	1.233	0.2174
1	kgp8471839	3442755	A	ADD	3525	0.9977	0.06212	0.8833	1.127	-0.03696	0.9705
1	rs4648392	3446813	A	ADD	3526	0.9479	0.09135	0.7925	1.134	-0.5856	0.5581
1	kgp9279404	3448360	A	ADD	3526	1.056	0.0634	0.9324	1.196	0.8568	0.3916
1	kgp4859661	3450286	A	ADD	3526	1.192	0.1287	0.9266	1.535	1.368	0.1714
1	rs10797400	3450637	A	ADD	3515	0.9075	0.07609	0.7817	1.053	-1.276	0.202
1	rs2794323	3450985	C	ADD	3521	1.164	0.09079	0.9745	1.391	1.675	0.09388
1	rs12119711	3451005	T	ADD	3525	1.035	0.09387	0.8611	1.244	0.3665	0.714
1	kgp1567764	3454592	T	ADD	3524	1.027	0.0611	0.9114	1.158	0.4408	0.6594
1	rs4648524	3456592	G	ADD	3521	0.965	0.07197	0.838	1.111	-0.4954	0.6203
1	rs10737192	3456871	A	ADD	3528	0.9939	0.07262	0.8621	1.146	-0.08396	0.9331
1	rs947347	3457295	C	ADD	3527	1.153	0.08825	0.97	1.371	1.615	0.1063
1	rs6685801	3464451	C	ADD	3525	1.032	0.06327	0.9121	1.169	0.5051	0.6135
1	kgp5617070	3466895	T	ADD	3527	1.027	0.2046	0.6878	1.534	0.1311	0.8957
1	rs878063	3472928	C	ADD	3520	1.005	0.1368	0.7685	1.314	0.03448	0.9725
1	rs9628616	3473345	T	ADD	3529	0.7192	0.1964	0.4894	1.057	-1.678	0.09334
1	rs2821063	3474626	A	ADD	3525	1.028	0.09553	0.8524	1.24	0.2879	0.7734
1	rs2821060	3477902	T	ADD	3524	0.9632	0.151	0.7165	1.295	-0.2485	0.8038
1	rs947354	3487126	A	ADD	3529	0.9997	0.1558	0.7366	1.357	-0.002183	0.9983
1	rs10909973	3495672	A	ADD	3523	0.9837	0.1121	0.7897	1.225	-0.1462	0.8837
1	kgp11869907	3499051	C	ADD	3524	1.16	0.06046	1.031	1.306	2.459	0.01394
1	rs10909974	3499067	T	ADD	3485	0.94	0.06271	0.8313	1.063	-0.986	0.3241
1	rs12139206	3504073	T	ADD	3526	0.889	0.06207	0.7872	1.004	-1.895	0.05803
1	rs2794320	3506497	G	ADD	3527	0.9586	0.06166	0.8494	1.082	-0.6862	0.4926
1	kgp3819333	3507812	A	ADD	3526	0.9473	0.07647	0.8154	1.1	-0.7082	0.4788
1	rs4648527	3507861	G	ADD	3524	1.164	0.06037	1.034	1.311	2.52	0.01173
1	rs7544357	3511295	G	ADD	3528	1.016	0.06094	0.9019	1.145	0.2658	0.7904
1	kgp2732550	3511934	G	ADD	3492	1.137	0.06233	1.006	1.284	2.054	0.04001
1	rs2794327	3512341	T	ADD	3516	0.8514	0.06122	0.7551	0.9599	-2.628	0.008598
1	rs2821023	3512800	A	ADD	3526	0.9115	0.1147	0.728	1.141	-0.8082	0.419
1	kgp635879	3519434	G	ADD	3525	0.8799	0.06052	0.7814	0.9907	-2.115	0.03445
1	kgp15387985	3519544	T	ADD	3527	0.801	0.13	0.6208	1.034	-1.706	0.08802
1	kgp22837458	3522214	A	ADD	3526	0.9306	0.09617	0.7707	1.124	-0.7483	0.4543
1	kgp101223	3523829	T	ADD	3519	0.8698	0.07579	0.7497	1.009	-1.841	0.06561
1	kgp8636744	3524143	G	ADD	3527	1.197	0.06126	1.062	1.35	2.935	0.003337
1	kgp3140371	3531222	C	ADD	3523	0.7541	0.2307	0.4797	1.185	-1.223	0.2212
1	rs4648398	3531595	C	ADD	3513	1.099	0.07087	0.9561	1.262	1.326	0.1848
1	kgp3242123	3533564	A	ADD	3523	0.9164	0.06429	0.8079	1.039	-1.358	0.1745
1	rs4364818	3538501	C	ADD	3518	1.084	0.06119	0.9617	1.222	1.322	0.186
1	rs10909989	3539082	A	ADD	3527	0.7498	0.2242	0.4832	1.164	-1.284	0.199
1	rs10909990	3539481	A	ADD	3529	0.7515	0.2242	0.4843	1.166	-1.274	0.2026
1	rs12757620	3540024	G	ADD	3520	0.9054	0.06079	0.8037	1.02	-1.635	0.102
1	rs4276857	3544346	C	ADD	3526	1.086	0.06107	0.9635	1.224	1.351	0.1766
1	kgp3158598	3545250	G	ADD	3523	1.025	0.07059	0.8928	1.177	0.3528	0.7242
1	rs1128474	3545612	G	ADD	3527	1.086	0.06094	0.9638	1.224	1.355	0.1753
1	rs12408890	3561008	T	ADD	3526	0.9102	0.0607	0.8081	1.025	-1.549	0.1213
1	kgp7950773	3570883	T	ADD	3526	0.8833	0.0633	0.7803	1	-1.96	0.05002
1	rs10910003	3575929	A	ADD	3524	1.044	0.0826	0.8876	1.227	0.5166	0.6055
1	kgp15832224	3575949	A	ADD	3529	1.042	0.208	0.693	1.566	0.197	0.8439
1	rs2224718	3576060	G	ADD	3528	0.9421	0.05961	0.8382	1.059	-1.001	0.3167
1	rs4648545	3577321	A	ADD	3528	1.031	0.06444	0.9089	1.17	0.4769	0.6334
1	rs6703610	3577790	T	ADD	3514	1.011	0.07817	0.8676	1.179	0.1424	0.8868
1	kgp1860966	3583209	A	ADD	3512	0.9798	0.1073	0.794	1.209	-0.1906	0.8488
1	kgp2023671	3583478	T	ADD	3523	0.9389	0.1164	0.7474	1.179	-0.5422	0.5877
1	rs3765692	3584771	C	ADD	3524	1.02	0.06221	0.9026	1.152	0.3125	0.7547
1	rs3765695	3587377	A	ADD	3526	0.9594	0.07651	0.8258	1.115	-0.5423	0.5876
1	kgp2403268	3589880	C	ADD	3524	0.9447	0.05946	0.8408	1.062	-0.9559	0.3391
1	kgp5787716	3590425	A	ADD	3522	1.004	0.06189	0.8889	1.133	0.05753	0.9541
1	rs3765703	3592436	G	ADD	3522	1.002	0.06588	0.8806	1.14	0.03046	0.9757
1	kgp3655103	3594254	T	ADD	3527	0.9738	0.06535	0.8567	1.107	-0.4066	0.6843
1	rs3765705	3597017	A	ADD	3527	1.016	0.09129	0.8495	1.215	0.1732	0.8625
1	kgp6728392	3599514	T	ADD	3525	1.105	0.08362	0.9383	1.302	1.198	0.231
1	rs3765716	3601940	A	ADD	3525	1.014	0.06966	0.885	1.163	0.2055	0.8372
1	kgp7900889	3603926	C	ADD	3510	1.023	0.05815	0.9124	1.146	0.3844	0.7007
1	rs1885872	3605097	G	ADD	3520	0.963	0.06017	0.8559	1.084	-0.6259	0.5314
1	kgp12414682	3608281	T	ADD	3529	1.124	0.09237	0.938	1.347	1.267	0.2053
1	kgp3711032	3613820	C	ADD	3525	0.9979	0.1018	0.8174	1.218	-0.02105	0.9832
1	rs3765736	3616601	T	ADD	3526	1.01	0.06198	0.8948	1.141	0.1666	0.8677
1	kgp96462	3620460	A	ADD	3527	1.019	0.06161	0.9032	1.15	0.3081	0.758
1	rs3819967	3633380	T	ADD	3523	1.01	0.06367	0.8912	1.144	0.1505	0.8803
1	rs747827	3636347	G	ADD	3526	0.8945	0.08365	0.7592	1.054	-1.333	0.1827
1	rs12731705	3637459	T	ADD	3528	1.121	0.249	0.6881	1.826	0.4587	0.6464
1	kgp5260310	3637812	C	ADD	3510	1.214	0.08306	1.032	1.429	2.338	0.0194
1	rs12095248	3645052	G	ADD	3528	1.001	0.06793	0.876	1.143	0.01202	0.9904
1	rs1885865	3646291	A	ADD	3527	0.9918	0.06685	0.87	1.131	-0.123	0.9021
1	rs4648553	3648879	A	ADD	3526	0.9545	0.07149	0.8297	1.098	-0.6514	0.5148
1	rs1181867	3651318	C	ADD	3524	0.9414	0.06082	0.8356	1.061	-0.9932	0.3206
1	rs7515164	3654747	A	ADD	3528	1.163	0.1356	0.8916	1.517	1.113	0.2655
1	rs2298222	3659657	A	ADD	3521	0.9356	0.07437	0.8087	1.082	-0.8945	0.3711
1	rs2298223	3659742	T	ADD	3526	0.9433	0.0748	0.8147	1.092	-0.7807	0.435
1	rs3737589	3662845	G	ADD	3529	0.9901	0.06756	0.8673	1.13	-0.1479	0.8824
1	rs4648554	3668004	C	ADD	3528	0.9947	0.06678	0.8727	1.134	-0.0793	0.9368
1	rs1181888	3671791	G	ADD	3529	1.147	0.1225	0.9019	1.458	1.117	0.264
1	kgp730204	3676598	C	ADD	3513	1.118	0.1233	0.8777	1.423	0.9019	0.3671
1	rs1181883	3677933	C	ADD	3528	0.9421	0.06683	0.8265	1.074	-0.892	0.3724
1	kgp15162076	3680333	T	ADD	3525	0.9816	0.09884	0.8087	1.191	-0.1879	0.851
1	rs1181878	3680643	A	ADD	3528	1.088	0.07242	0.9441	1.254	1.165	0.2439
1	rs1181877	3680729	T	ADD	3528	1.019	0.07416	0.8813	1.179	0.2566	0.7975
1	rs1181875	3681831	T	ADD	3526	1.005	0.06003	0.8933	1.13	0.08035	0.936
1	rs1181874	3682070	G	ADD	3526	0.9504	0.06511	0.8365	1.08	-0.7818	0.4344
1	rs8379	3696890	C	ADD	3529	1.104	0.08621	0.9322	1.307	1.146	0.252
1	kgp4496847	3700216	C	ADD	3525	0.9921	0.05914	0.8835	1.114	-0.1347	0.8928
1	rs2298227	3701663	G	ADD	3526	1.103	0.08834	0.9278	1.312	1.112	0.2662
1	kgp12036316	3703337	G	ADD	3522	1.111	0.05962	0.9883	1.249	1.763	0.07784
1	rs9424284	3706538	T	ADD	3524	0.9416	0.06452	0.8298	1.069	-0.9323	0.3512
1	rs12728911	3709412	C	ADD	3526	1.009	0.1477	0.7556	1.348	0.06238	0.9503
1	rs7513053	3709487	G	ADD	3525	1.134	0.08955	0.9516	1.352	1.406	0.1596
1	rs6662706	3732596	T	ADD	3528	0.9848	0.1383	0.751	1.291	-0.1104	0.9121
1	rs9424303	3736319	A	ADD	3526	0.9498	0.0644	0.8372	1.078	-0.799	0.4243
1	rs7552969	3741782	C	ADD	3474	1.001	0.0609	0.8885	1.128	0.01835	0.9854
1	rs9424290	3742009	C	ADD	3526	0.9374	0.06269	0.829	1.06	-1.031	0.3023
1	rs12759497	3742257	T	ADD	3529	0.9733	0.1483	0.7278	1.301	-0.1827	0.855
1	rs6663840	3743319	G	ADD	3525	1.017	0.05998	0.9041	1.144	0.2801	0.7794
1	rs9424310	3744084	G	ADD	3526	0.9415	0.06421	0.8301	1.068	-0.9394	0.3475
1	rs2275831	3745924	G	ADD	3524	1.011	0.06	0.8989	1.137	0.1828	0.8549
1	rs6424058	3747580	T	ADD	3527	0.9521	0.06442	0.8391	1.08	-0.7622	0.4459
1	rs7522227	3748085	G	ADD	3525	1.012	0.05995	0.9001	1.139	0.2036	0.8387
1	rs6683827	3754596	T	ADD	3525	1.018	0.06002	0.9046	1.145	0.2901	0.7717
1	rs1891941	3755675	C	ADD	3524	1.017	0.06001	0.9041	1.144	0.2806	0.779
1	kgp15139248	3756226	T	ADD	3527	0.9391	0.2075	0.6253	1.41	-0.3029	0.7619
1	rs12744607	3757749	A	ADD	3528	0.9943	0.1433	0.7509	1.317	-0.03955	0.9685
1	rs2275822	3761479	A	ADD	3527	0.9507	0.06429	0.8381	1.078	-0.7871	0.4312
1	rs10492943	3765424	T	ADD	3529	0.9673	0.1481	0.7236	1.293	-0.2243	0.8225
1	rs4564078	3772359	T	ADD	3522	1.129	0.07854	0.968	1.317	1.546	0.1222
1	rs4648426	3773089	C	ADD	3527	1.131	0.0786	0.9695	1.319	1.565	0.1175
1	kgp11380102	3781830	A	ADD	3526	1.03	0.1264	0.8044	1.32	0.2374	0.8123
1	kgp2716611	3788499	G	ADD	3525	1.041	0.08252	0.886	1.224	0.4927	0.6222
1	kgp2467450	3788638	A	ADD	3518	1.02	0.08497	0.8639	1.205	0.2388	0.8113
1	kgp3342312	3789814	C	ADD	3527	1.08	0.08999	0.9058	1.289	0.8601	0.3897
1	rs12756705	3789852	T	ADD	3519	0.9262	0.08081	0.7905	1.085	-0.9489	0.3427
1	kgp7789579	3792310	T	ADD	3526	1.18	0.1097	0.9516	1.463	1.507	0.1317
1	rs6668103	3793324	G	ADD	3291	0.9108	0.07053	0.7932	1.046	-1.324	0.1854
1	rs12132240	3794273	T	ADD	3525	0.9676	0.06871	0.8457	1.107	-0.4793	0.6317
1	kgp8649911	3795391	T	ADD	3526	1.036	0.05983	0.9214	1.165	0.5923	0.5537
1	kgp6673826	3795516	T	ADD	3527	1.084	0.08945	0.9101	1.292	0.9069	0.3645
1	kgp9530619	3799252	A	ADD	3529	0.913	0.07883	0.7823	1.066	-1.155	0.2483
1	kgp9119128	3800242	G	ADD	3528	0.926	0.06456	0.8159	1.051	-1.191	0.2335
1	rs7367066	3803755	T	ADD	3529	1.071	0.05963	0.9531	1.204	1.154	0.2485
1	rs10909819	3806358	C	ADD	3526	0.836	0.07738	0.7183	0.9729	-2.316	0.02058
1	kgp15836379	3807450	A	ADD	3527	0.9135	0.08019	0.7806	1.069	-1.129	0.259
1	rs12082157	3811810	C	ADD	3528	0.9685	0.137	0.7404	1.267	-0.2335	0.8154
1	kgp2674543	3818099	G	ADD	3502	0.944	0.1386	0.7195	1.239	-0.4159	0.6775
1	rs11589102	3821782	A	ADD	3527	1.179	0.0965	0.9755	1.424	1.703	0.08852
1	rs10909830	3822703	T	ADD	3527	0.8348	0.07625	0.719	0.9694	-2.368	0.01791
1	kgp9113347	3823395	T	ADD	3527	1.177	0.09651	0.9745	1.423	1.693	0.09054
1	kgp11871892	3828448	A	ADD	3525	1.179	0.07518	1.018	1.367	2.194	0.02823
1	kgp10396066	3831556	A	ADD	3528	0.8348	0.07708	0.7178	0.971	-2.342	0.01918
1	kgp15614970	3832603	A	ADD	3525	0.9141	0.08019	0.7811	1.07	-1.12	0.2627
1	kgp8195680	3835967	A	ADD	3528	0.9814	0.07984	0.8392	1.148	-0.2352	0.814
1	kgp15159273	3838914	T	ADD	3528	0.983	0.08036	0.8397	1.151	-0.2137	0.8308
1	kgp7312723	3840645	G	ADD	3527	0.9464	0.05987	0.8416	1.064	-0.92	0.3576
1	rs34835780	3842112	T	ADD	3527	1.035	0.0747	0.894	1.198	0.4598	0.6457
1	kgp10213008	3995772	A	ADD	3526	1.202	0.08862	1.01	1.43	2.076	0.03786
1	kgp11714622	3995906	C	ADD	3527	1.105	0.06752	0.9683	1.262	1.484	0.1379
1	kgp9195387	3996075	T	ADD	3528	0.9121	0.09515	0.7569	1.099	-0.9666	0.3337
1	kgp6811437	3996134	C	ADD	3484	0.7665	0.1053	0.6236	0.9422	-2.525	0.01156
1	rs6695346	3996946	G	ADD	3249	1.106	0.06395	0.9754	1.253	1.57	0.1165
1	kgp5818598	3997587	A	ADD	3524	0.9746	0.09213	0.8136	1.167	-0.2793	0.78
1	kgp12275534	3998581	A	ADD	3529	0.9696	0.09662	0.8024	1.172	-0.319	0.7497
1	kgp15427796	3999043	T	ADD	3521	1.116	0.06905	0.9748	1.278	1.59	0.1118
1	kgp1824256	4000091	C	ADD	3525	1.077	0.06139	0.9548	1.215	1.207	0.2274
1	rs10915568	4002958	A	ADD	3527	0.9215	0.07468	0.796	1.067	-1.095	0.2733
1	kgp22808745	4003054	G	ADD	3519	0.905	0.07736	0.7777	1.053	-1.291	0.1969
1	kgp508348	4003284	A	ADD	3480	1.065	0.06392	0.9393	1.207	0.9799	0.3271
1	kgp12064863	4004028	T	ADD	3526	0.8375	0.1174	0.6654	1.054	-1.51	0.1309
1	rs11583257	4004250	T	ADD	3527	0.9421	0.07396	0.815	1.089	-0.8059	0.4203
1	kgp10774119	4004262	T	ADD	3525	0.8184	0.113	0.6558	1.021	-1.773	0.07619
1	kgp1739859	4004813	C	ADD	3512	0.8815	0.06752	0.7722	1.006	-1.868	0.0618
1	rs7524279	4005693	A	ADD	3526	0.9197	0.07671	0.7914	1.069	-1.091	0.2754
1	rs7548668	4006060	C	ADD	3528	0.8912	0.06737	0.781	1.017	-1.709	0.08741
1	kgp4685358	4006388	A	ADD	3527	0.8296	0.1179	0.6584	1.045	-1.585	0.113
1	kgp5455967	4006432	C	ADD	3523	1.001	0.1402	0.7606	1.318	0.007769	0.9938
1	rs7519349	4007008	G	ADD	3528	0.8885	0.0711	0.773	1.021	-1.662	0.09653
1	rs7519458	4007110	G	ADD	3527	0.9081	0.06758	0.7954	1.037	-1.427	0.1536
1	rs10737395	4007558	A	ADD	3527	1.155	0.1074	0.9357	1.425	1.341	0.18
1	rs12090228	4007688	G	ADD	3528	0.8541	0.1007	0.7011	1.04	-1.566	0.1173
1	kgp8020897	4008028	T	ADD	3521	0.9948	0.06865	0.8696	1.138	-0.07548	0.9398
1	kgp11665722	4008029	G	ADD	3521	0.9447	0.06035	0.8393	1.063	-0.9424	0.346
1	kgp3600801	4008569	T	ADD	3512	1.062	0.119	0.8409	1.341	0.5036	0.6145
1	rs10799181	4009071	C	ADD	3527	1.067	0.09679	0.8827	1.29	0.6704	0.5026
1	rs4654480	4009793	T	ADD	3528	1.063	0.0971	0.8788	1.286	0.6297	0.5289
1	rs6661168	4009956	T	ADD	3527	1.218	0.1209	0.961	1.544	1.631	0.1029
1	rs4654482	4010743	A	ADD	3525	0.9015	0.06106	0.7999	1.016	-1.698	0.08959
1	rs11590912	4012472	C	ADD	3526	0.9329	0.1112	0.7502	1.16	-0.625	0.532
1	rs10799202	4013618	A	ADD	3528	1.316	0.1361	1.008	1.719	2.019	0.04346
1	rs12119556	4013954	A	ADD	3529	0.9575	0.05957	0.852	1.076	-0.7297	0.4656
1	kgp10250791	4013997	T	ADD	3525	0.9114	0.1136	0.7295	1.139	-0.8168	0.414
1	rs10915433	4014091	C	ADD	3528	0.9092	0.1135	0.7278	1.136	-0.8385	0.4017
1	rs6681347	4015382	C	ADD	3521	1.106	0.07239	0.9597	1.275	1.392	0.164
1	kgp1916598	4016643	G	ADD	3511	1.196	0.08382	1.015	1.409	2.134	0.03286
1	rs7550609	4026098	T	ADD	3529	0.92	0.1048	0.7492	1.13	-0.7957	0.4262
1	rs10915495	4029733	C	ADD	3515	0.9583	0.08697	0.8081	1.136	-0.49	0.6241
1	rs12031557	4034097	G	ADD	3521	1.132	0.06447	0.9975	1.284	1.921	0.05468
1	kgp4472152	4035307	G	ADD	3525	0.9025	0.088	0.7595	1.072	-1.166	0.2435
1	rs10799236	4052956	G	ADD	3523	1.115	0.06434	0.9828	1.265	1.69	0.09096
1	kgp10053808	4055280	G	ADD	3520	1.049	0.08222	0.8931	1.233	0.5846	0.5588
1	kgp11151259	4056356	G	ADD	3492	1.001	0.06091	0.8888	1.128	0.02389	0.9809
1	rs12135298	4057488	A	ADD	3527	0.97	0.08723	0.8176	1.151	-0.3492	0.727
1	kgp8639571	4061428	C	ADD	3522	1.027	0.06041	0.9127	1.157	0.4483	0.6539
1	rs4128222	4066781	T	ADD	3528	0.9912	0.1088	0.8008	1.227	-0.08104	0.9354
1	rs6675979	4068052	A	ADD	3527	1.064	0.06718	0.9326	1.214	0.9219	0.3566
1	kgp2728566	4075969	C	ADD	3520	1.016	0.06005	0.9028	1.142	0.2579	0.7965
1	rs4129100	4078448	A	ADD	3521	0.9933	0.06077	0.8818	1.119	-0.1101	0.9123
1	rs4323679	4080764	T	ADD	3524	1.016	0.06022	0.9026	1.143	0.2587	0.7959
1	kgp11745474	4080780	A	ADD	3524	0.94	0.07366	0.8136	1.086	-0.8398	0.401
1	kgp9916729	4093538	G	ADD	3528	0.9829	0.07323	0.8515	1.135	-0.2357	0.8137
1	rs12137595	4094068	T	ADD	3523	1.182	0.2136	0.7778	1.797	0.7835	0.4333
1	rs12036953	4104757	G	ADD	3521	1.014	0.06445	0.8938	1.151	0.2178	0.8276
1	kgp361977	4106657	C	ADD	3458	1.006	0.07791	0.8633	1.172	0.07398	0.941
1	kgp1733837	4106700	G	ADD	3528	1.059	0.07698	0.9107	1.231	0.7447	0.4564
1	kgp7539612	4107345	T	ADD	3520	1.039	0.06928	0.9073	1.19	0.555	0.5789
1	kgp836240	4107687	G	ADD	3528	1.037	0.06817	0.9071	1.185	0.5294	0.5965
1	rs4654402	4108282	C	ADD	3521	0.9587	0.05945	0.8533	1.077	-0.709	0.4783
1	kgp3103549	4109399	A	ADD	3527	1.045	0.08687	0.8817	1.239	0.5099	0.6101
1	rs4553153	4111741	C	ADD	3526	0.946	0.06013	0.8409	1.064	-0.9227	0.3562
1	rs4654404	4117238	T	ADD	3523	0.9125	0.06395	0.805	1.034	-1.432	0.1521
1	kgp3176251	4117554	C	ADD	3526	1.008	0.1229	0.7918	1.282	0.06147	0.951
1	rs10799175	4118987	C	ADD	3528	0.9226	0.06039	0.8196	1.038	-1.334	0.1821
1	rs9792946	4119662	G	ADD	3525	1.118	0.1229	0.8789	1.423	0.9101	0.3628
1	kgp6698193	4120356	C	ADD	3528	1.09	0.09004	0.9139	1.301	0.9603	0.3369
1	rs4233258	4120898	C	ADD	3510	0.9094	0.06094	0.8071	1.025	-1.558	0.1193
1	rs10915373	4121105	G	ADD	3529	0.9083	0.06051	0.8067	1.023	-1.59	0.1119
1	rs7524800	4121584	G	ADD	3526	1.014	0.06046	0.901	1.142	0.2361	0.8133
1	kgp1323460	4121607	T	ADD	3516	1.058	0.1036	0.8637	1.296	0.5448	0.5859
1	kgp22837466	4127443	A	ADD	3523	0.9106	0.06322	0.8045	1.031	-1.481	0.1385
1	kgp8138151	4127861	T	ADD	3528	0.821	0.1445	0.6185	1.09	-1.365	0.1722
1	rs16840701	4129266	C	ADD	3528	0.9403	0.06555	0.827	1.069	-0.9385	0.348
1	kgp1469558	4129633	C	ADD	3527	0.9822	0.1184	0.7787	1.239	-0.1521	0.8791
1	rs4130940	4130348	G	ADD	3493	0.9103	0.06339	0.8039	1.031	-1.483	0.1381
1	rs4391636	4130684	C	ADD	3527	0.8005	0.1443	0.6034	1.062	-1.542	0.123
1	rs12093951	4132222	T	ADD	3528	0.9887	0.1188	0.7834	1.248	-0.09544	0.924
1	kgp10511551	4132777	C	ADD	3528	1.084	0.1065	0.8801	1.336	0.7608	0.4468
1	kgp10892470	4133241	G	ADD	3504	1.059	0.06028	0.9414	1.192	0.9574	0.3384
1	kgp15622252	4139530	A	ADD	3529	1.033	0.1359	0.7912	1.348	0.2369	0.8128
1	kgp11304846	4139931	C	ADD	3508	1.08	0.07529	0.932	1.252	1.024	0.3058
1	rs4436359	4140030	C	ADD	3526	1.086	0.0707	0.9452	1.247	1.163	0.245
1	kgp22809499	4140497	T	ADD	3528	1.046	0.09755	0.864	1.266	0.4611	0.6447
1	kgp4225905	4142635	T	ADD	3529	1.011	0.0936	0.8418	1.215	0.1195	0.9049
1	kgp15523409	4144432	T	ADD	3527	0.7871	0.1769	0.5565	1.113	-1.353	0.176
1	rs10915421	4145615	C	ADD	3526	0.9636	0.06118	0.8547	1.086	-0.6059	0.5446
1	rs10915423	4146028	A	ADD	3529	1.149	0.1097	0.9268	1.425	1.267	0.2053
1	kgp12114454	4151029	A	ADD	3521	1.061	0.09396	0.8823	1.275	0.6276	0.5303
1	kgp5959549	4151136	C	ADD	3514	0.9725	0.07839	0.834	1.134	-0.3554	0.7223
1	kgp1415319	4151751	T	ADD	3529	1.106	0.07498	0.9549	1.281	1.345	0.1788
1	kgp9982419	4152139	T	ADD	3525	0.7912	0.3098	0.4311	1.452	-0.7561	0.4496
1	kgp6901455	4152206	C	ADD	3523	1.062	0.06738	0.9309	1.212	0.8969	0.3698
1	rs4462110	4152715	G	ADD	3513	1.192	0.1099	0.961	1.478	1.598	0.1101
1	rs4481820	4152928	A	ADD	3526	0.9946	0.1264	0.7764	1.274	-0.04296	0.9657
1	rs6676961	4153087	T	ADD	3527	0.9339	0.06161	0.8276	1.054	-1.111	0.2667
1	kgp10546167	4155920	T	ADD	3529	0.8414	0.1747	0.5975	1.185	-0.989	0.3227
1	kgp9869801	4156118	G	ADD	3527	1.051	0.0657	0.924	1.195	0.7568	0.4491
1	kgp499505	4158540	T	ADD	3505	0.8183	0.1781	0.5772	1.16	-1.126	0.2602
1	rs10915428	4158955	G	ADD	3522	1.09	0.05987	0.9692	1.226	1.438	0.1506
1	rs7523426	4160904	A	ADD	3522	1.052	0.102	0.8613	1.285	0.4958	0.62
1	kgp6263858	4162248	C	ADD	3527	0.9073	0.1146	0.7247	1.136	-0.8489	0.3959
1	rs12073797	4165198	A	ADD	3528	1.061	0.1035	0.866	1.299	0.5699	0.5688
1	kgp10493391	4169341	A	ADD	3527	1.047	0.1009	0.859	1.276	0.454	0.6498
1	rs12077262	4170048	T	ADD	3528	1.053	0.09546	0.8735	1.27	0.5437	0.5866
1	rs12032575	4170178	A	ADD	3524	1.107	0.1199	0.8748	1.4	0.8452	0.398
1	rs7548756	4170249	A	ADD	3514	0.9761	0.06046	0.867	1.099	-0.4002	0.689
1	rs10492944	4171786	T	ADD	3525	0.896	0.1102	0.722	1.112	-0.9972	0.3187
1	kgp7915723	4171956	T	ADD	3492	0.8291	0.1125	0.665	1.034	-1.666	0.09581
1	rs10492945	4173841	G	ADD	3525	1.014	0.08009	0.867	1.187	0.1787	0.8582
1	rs10915434	4174116	C	ADD	3529	1.034	0.06729	0.9062	1.18	0.4959	0.62
1	rs16840802	4177898	A	ADD	3528	1.014	0.08007	0.8665	1.186	0.1697	0.8652
1	kgp10650161	4178379	C	ADD	3525	0.9505	0.06035	0.8445	1.07	-0.8411	0.4003
1	kgp12241867	4178852	A	ADD	3529	1.011	0.08244	0.8598	1.188	0.127	0.899
1	kgp2568718	4180638	T	ADD	3528	1.046	0.06702	0.9173	1.193	0.6723	0.5014
1	kgp1215896	4180839	A	ADD	3523	0.959	0.09026	0.8035	1.145	-0.4636	0.6429
1	rs12040805	4180842	T	ADD	3528	1.015	0.0631	0.897	1.149	0.2369	0.8127
1	kgp7499803	4181396	T	ADD	3527	0.9664	0.06125	0.8571	1.09	-0.5583	0.5766
1	kgp4896719	4181538	T	ADD	3526	0.9604	0.09168	0.8025	1.149	-0.4403	0.6597
1	kgp374799	4181573	T	ADD	3527	0.9636	0.06128	0.8545	1.087	-0.6055	0.5449
1	rs10915438	4183258	A	ADD	3524	0.9495	0.07942	0.8126	1.109	-0.6529	0.5138
1	rs10753368	4185126	A	ADD	3529	1.177	0.1034	0.9607	1.441	1.572	0.1159
1	rs6426389	4186309	C	ADD	3521	0.972	0.06052	0.8633	1.094	-0.4699	0.6384
1	rs4654487	4187952	T	ADD	3524	0.9642	0.0605	0.8564	1.086	-0.6019	0.5473
1	kgp7757478	4189301	T	ADD	3524	1.132	0.1122	0.9085	1.41	1.104	0.2694
1	kgp3848047	4190257	A	ADD	3524	0.9619	0.1329	0.7412	1.248	-0.2923	0.7701
1	rs4282783	4190685	T	ADD	3525	0.954	0.06327	0.8428	1.08	-0.7438	0.457
1	kgp11214410	4191859	C	ADD	3523	1.05	0.0896	0.8809	1.252	0.5451	0.5857
1	rs4131506	4194597	C	ADD	3528	0.9752	0.06159	0.8643	1.1	-0.4083	0.6831
1	rs6702633	4197035	G	ADD	3522	0.9948	0.06051	0.8835	1.12	-0.08662	0.931
1	rs4654490	4198701	T	ADD	3528	0.959	0.07592	0.8264	1.113	-0.5515	0.5813
1	rs11808881	4200837	A	ADD	3528	1.014	0.08718	0.8545	1.203	0.1561	0.8759
1	rs4654492	4201815	T	ADD	3521	0.9827	0.06075	0.8724	1.107	-0.2866	0.7744
1	rs7542208	4202818	A	ADD	3526	0.9935	0.06751	0.8703	1.134	-0.09721	0.9226
1	rs9426471	4206210	C	ADD	3520	1.004	0.06563	0.8826	1.142	0.05715	0.9544
1	kgp7610775	4206288	T	ADD	3526	0.9925	0.06204	0.8789	1.121	-0.1209	0.9038
1	rs7539733	4208542	T	ADD	3522	1.002	0.06556	0.881	1.139	0.0272	0.9783
1	kgp3123186	4209744	T	ADD	3526	1.08	0.1241	0.8465	1.377	0.6176	0.5369
1	rs6683453	4210402	A	ADD	3526	1.013	0.0606	0.8995	1.141	0.2114	0.8326
1	rs9426473	4210455	A	ADD	3521	0.9979	0.07026	0.8695	1.145	-0.0303	0.9758
1	rs16840866	4212493	A	ADD	3528	0.9568	0.1414	0.7253	1.262	-0.3124	0.7547
1	rs9988443	4216165	A	ADD	3527	1.001	0.06566	0.8803	1.139	0.01807	0.9856
1	kgp11220573	4218381	T	ADD	3524	1.034	0.09215	0.8633	1.239	0.3644	0.7156
1	kgp9952910	4219056	A	ADD	3527	0.9982	0.06	0.8875	1.123	-0.02927	0.9766
1	kgp2485927	4219287	C	ADD	3525	1.003	0.06981	0.8748	1.15	0.04442	0.9646
1	rs4614226	4221599	C	ADD	3527	0.9878	0.05927	0.8794	1.109	-0.2076	0.8355
1	rs16840873	4227320	G	ADD	3528	0.9978	0.09143	0.8341	1.194	-0.0245	0.9805
1	rs12123330	4227464	T	ADD	3529	1.001	0.06951	0.8735	1.147	0.01444	0.9885
1	rs4468133	4227634	A	ADD	3527	0.9974	0.05918	0.8882	1.12	-0.04383	0.965
1	rs10915459	4230463	C	ADD	3518	0.9417	0.1074	0.7629	1.162	-0.559	0.5762
1	rs12074880	4231201	C	ADD	3514	0.9688	0.09299	0.8074	1.163	-0.3404	0.7335
1	kgp10361471	4231558	T	ADD	3528	1.078	0.1292	0.8369	1.388	0.5811	0.5612
1	rs6688343	4231757	C	ADD	3528	1.034	0.06517	0.9098	1.175	0.5095	0.6104
1	kgp6068929	4232517	T	ADD	3526	1.013	0.06099	0.8986	1.141	0.2068	0.8362
1	rs11583685	4232794	C	ADD	3523	1.033	0.06801	0.9041	1.18	0.4781	0.6326
1	rs6695203	4233810	C	ADD	3527	0.937	0.08645	0.7909	1.11	-0.7529	0.4515
1	kgp356609	4234513	C	ADD	3528	0.9499	0.1266	0.7412	1.217	-0.4058	0.6849
1	rs12743431	4234792	G	ADD	3452	1.035	0.06272	0.9157	1.171	0.5554	0.5786
1	kgp4769775	4234812	T	ADD	3525	0.976	0.06087	0.8662	1.1	-0.3991	0.6898
1	rs4233262	4236982	C	ADD	3528	1.01	0.06953	0.8812	1.157	0.141	0.8879
1	rs12032975	4238038	T	ADD	3528	1.013	0.114	0.8104	1.267	0.1153	0.9082
1	kgp5034048	4238650	G	ADD	3528	1.081	0.138	0.825	1.417	0.5659	0.5715
1	kgp10104559	4239028	A	ADD	3524	1.033	0.06929	0.9015	1.183	0.4634	0.6431
1	rs4233264	4240178	T	ADD	3529	1.008	0.06954	0.8797	1.155	0.1172	0.9067
1	rs11808641	4250933	G	ADD	3514	0.977	0.06217	0.8649	1.104	-0.3742	0.7083
1	kgp6587119	4253343	G	ADD	3526	1.03	0.08863	0.8658	1.225	0.3339	0.7385
1	rs6667065	4260418	A	ADD	3527	0.9865	0.0708	0.8587	1.133	-0.1921	0.8477
1	kgp22733161	4261747	G	ADD	3522	0.8212	0.2549	0.4984	1.353	-0.7728	0.4397
1	rs4654510	4263063	T	ADD	3528	1	0.101	0.8206	1.219	0.003365	0.9973
1	rs10158783	4263519	A	ADD	3528	0.9971	0.1117	0.801	1.241	-0.02642	0.9789
1	rs6687268	4263677	T	ADD	3526	1.042	0.06415	0.9193	1.182	0.6476	0.5172
1	rs4654512	4263997	G	ADD	3513	0.989	0.06452	0.8715	1.122	-0.171	0.8642
1	rs6426402	4269491	G	ADD	3522	0.9859	0.06273	0.8718	1.115	-0.2263	0.821
1	kgp128917	4271484	G	ADD	3502	0.9757	0.0677	0.8544	1.114	-0.364	0.7159
1	rs12022636	4271526	A	ADD	3526	0.9765	0.06759	0.8553	1.115	-0.3521	0.7247
1	rs7553814	4271915	A	ADD	3521	1.006	0.06263	0.8894	1.137	0.08831	0.9296
1	kgp7338058	4275724	A	ADD	3525	1.083	0.1144	0.866	1.356	0.7013	0.4831
1	rs10915478	4276903	T	ADD	3528	1.016	0.06909	0.8876	1.164	0.2347	0.8144
1	rs10799216	4281160	G	ADD	3526	1	0.05985	0.8895	1.125	0.004422	0.9965
1	rs4654424	4281458	G	ADD	3527	0.9562	0.06316	0.8448	1.082	-0.7098	0.4778
1	rs11579829	4282786	T	ADD	3528	0.9145	0.07741	0.7858	1.064	-1.154	0.2485
1	kgp3268431	4283725	A	ADD	3528	1.078	0.1391	0.8206	1.416	0.5384	0.5903
1	kgp6944559	4283858	A	ADD	3523	0.946	0.06319	0.8358	1.071	-0.8784	0.3797
1	rs903540	4284659	T	ADD	3525	0.9887	0.0735	0.856	1.142	-0.1551	0.8768
1	rs7528938	4284919	T	ADD	3526	1.06	0.061	0.9405	1.195	0.9538	0.3402
1	rs10753374	4289045	A	ADD	3526	0.9409	0.06481	0.8286	1.068	-0.9405	0.347
1	rs10799218	4289899	T	ADD	3515	0.9113	0.06077	0.809	1.027	-1.528	0.1264
1	kgp11042294	4289935	T	ADD	3527	0.9135	0.125	0.715	1.167	-0.7237	0.4693
1	rs7534558	4292038	T	ADD	3526	1.146	0.06059	1.018	1.291	2.251	0.02439
1	rs12071761	4293892	A	ADD	3512	0.8895	0.1141	0.7112	1.112	-1.027	0.3046
1	rs4512614	4294000	G	ADD	3512	0.9113	0.3164	0.4902	1.694	-0.2934	0.7692
1	rs12132422	4295304	G	ADD	3508	0.8597	0.1038	0.7014	1.054	-1.456	0.1454
1	kgp6026442	4308528	C	ADD	3528	1.155	0.068	1.011	1.319	2.115	0.03446
1	rs6679489	4309953	A	ADD	3524	1.034	0.0614	0.9165	1.166	0.5407	0.5887
1	rs1908490	4312205	A	ADD	3526	1.173	0.0705	1.021	1.346	2.258	0.02394
1	rs966321	4315204	A	ADD	3469	1.031	0.06208	0.9129	1.164	0.4929	0.6221
1	kgp2670263	4316544	A	ADD	3525	0.865	0.08664	0.7299	1.025	-1.673	0.09427
1	rs964715	4316784	G	ADD	3526	1.03	0.0609	0.9139	1.16	0.4808	0.6307
1	rs2101576	4327635	T	ADD	3528	1.158	0.07062	1.008	1.33	2.074	0.03806
1	rs10915494	4328476	T	ADD	3520	0.8705	0.08441	0.7378	1.027	-1.642	0.1005
1	rs6677984	4330287	G	ADD	3528	1.125	0.06636	0.9879	1.281	1.777	0.07563
1	rs903541	4335893	G	ADD	3522	0.9983	0.06044	0.8868	1.124	-0.02779	0.9778
1	kgp10208767	4338586	G	ADD	3526	0.8856	0.08204	0.754	1.04	-1.481	0.1386
1	rs1390136	4341843	T	ADD	3526	0.9902	0.06037	0.8797	1.115	-0.1625	0.8709
1	rs1495244	4342604	A	ADD	3526	0.9898	0.06039	0.8793	1.114	-0.1701	0.8649
1	rs16838560	4351888	C	ADD	3523	1.124	0.07083	0.978	1.291	1.645	0.09992
1	rs16838561	4352710	C	ADD	3525	1.008	0.06048	0.8956	1.135	0.1362	0.8917
1	kgp6017517	4354744	G	ADD	3392	0.8101	0.06369	0.715	0.9178	-3.307	0.0009441
1	rs2029490	4355593	T	ADD	3477	0.9087	0.06246	0.804	1.027	-1.534	0.1251
1	rs12562995	4359166	A	ADD	3529	0.8504	0.1093	0.6864	1.054	-1.482	0.1383
1	kgp6198069	4359615	G	ADD	3526	0.8426	0.1092	0.6803	1.044	-1.569	0.1167
1	kgp793255	4361535	G	ADD	3493	0.9646	0.05868	0.8598	1.082	-0.615	0.5386
1	kgp9607796	4363625	T	ADD	3529	0.9818	0.06764	0.8599	1.121	-0.2719	0.7857
1	rs693734	4364226	G	ADD	3526	1.132	0.07145	0.9842	1.302	1.737	0.08233
1	rs351625	4365471	T	ADD	3507	0.9699	0.06126	0.8602	1.094	-0.499	0.6178
1	rs1490413	4367323	G	ADD	3526	0.9585	0.06019	0.8518	1.079	-0.7043	0.4813
1	rs16838591	4367389	A	ADD	3527	0.886	0.06482	0.7803	1.006	-1.868	0.06179
1	rs17448695	4367810	T	ADD	3513	0.9102	0.1206	0.7186	1.153	-0.7808	0.4349
1	rs1817914	4367922	T	ADD	3527	0.9671	0.08619	0.8168	1.145	-0.3882	0.6979
1	rs2934983	4367980	C	ADD	3523	0.9574	0.06434	0.844	1.086	-0.6759	0.4991
1	kgp1383256	4368216	T	ADD	3526	0.8876	0.08677	0.7487	1.052	-1.375	0.1692
1	rs10915508	4368271	A	ADD	3529	1.113	0.2025	0.7487	1.656	0.5303	0.5959
1	kgp7806578	4368304	A	ADD	3528	1.05	0.1875	0.7272	1.517	0.2612	0.7939
1	rs11581089	4368473	A	ADD	3527	1.116	0.187	0.7734	1.61	0.5858	0.558
1	rs351619	4368819	G	ADD	3529	0.9199	0.07676	0.7914	1.069	-1.088	0.2765
1	kgp1770255	4368942	T	ADD	3526	0.8763	0.08259	0.7454	1.03	-1.599	0.1099
1	rs1495239	4370074	A	ADD	3527	0.976	0.06211	0.8641	1.102	-0.3909	0.6959
1	rs351615	4370385	G	ADD	3522	0.8809	0.08441	0.7466	1.039	-1.502	0.1332
1	rs12073612	4370489	A	ADD	3505	1.017	0.08638	0.8587	1.205	0.1968	0.844
1	kgp3409964	4371863	T	ADD	3526	1.09	0.06305	0.9633	1.233	1.367	0.1715
1	rs12132314	4371949	T	ADD	3527	1.153	0.08516	0.9756	1.362	1.67	0.0949
1	rs716214	4372470	G	ADD	3527	1.053	0.07876	0.9025	1.229	0.6573	0.511
1	rs10915509	4375859	C	ADD	3516	1.039	0.1602	0.7594	1.423	0.2414	0.8092
1	rs12408012	4379687	G	ADD	3525	1.001	0.05961	0.8905	1.125	0.01439	0.9885
1	kgp12467057	4379958	T	ADD	3515	0.939	0.06061	0.8338	1.057	-1.039	0.2987
1	rs1874269	4380195	T	ADD	3524	1.058	0.05874	0.9426	1.187	0.954	0.3401
1	rs7418164	4380518	A	ADD	3523	1.078	0.1478	0.8067	1.44	0.5062	0.6127
1	rs351599	4380629	T	ADD	3525	1.056	0.06045	0.9376	1.188	0.8948	0.3709
1	kgp6623046	4380973	A	ADD	3529	0.862	0.1759	0.6107	1.217	-0.8441	0.3986
1	kgp6852913	4381995	T	ADD	3529	1.039	0.05966	0.9243	1.168	0.6399	0.5222
1	rs351606	4384056	T	ADD	3528	0.8723	0.07807	0.7485	1.016	-1.751	0.07999
1	rs351609	4384859	C	ADD	3529	0.9104	0.06605	0.7999	1.036	-1.421	0.1553
1	rs656332	4387855	C	ADD	3523	0.8918	0.07639	0.7678	1.036	-1.5	0.1337
1	rs641473	4388885	C	ADD	3453	0.9437	0.06146	0.8366	1.064	-0.9435	0.3454
1	rs639739	4389262	A	ADD	3528	0.8688	0.1705	0.622	1.213	-0.825	0.4094
1	kgp7878291	4389914	A	ADD	3528	1.103	0.1106	0.8878	1.37	0.884	0.3767
1	rs625079	4390289	G	ADD	3517	0.9335	0.05955	0.8307	1.049	-1.156	0.2479
1	kgp3274475	4395235	G	ADD	3522	1.12	0.1131	0.8976	1.399	1.005	0.3148
1	rs579387	4395812	C	ADD	3524	0.8961	0.06055	0.7958	1.009	-1.813	0.06987
1	rs685494	4397703	A	ADD	3513	0.89	0.06079	0.79	1.003	-1.918	0.05517
1	rs589585	4398015	C	ADD	3523	0.7664	0.1385	0.5842	1.005	-1.922	0.05464
1	rs498795	4398996	T	ADD	3529	0.7799	0.1386	0.5944	1.023	-1.794	0.07275
1	kgp2811398	4403005	C	ADD	3326	0.9992	0.09056	0.8367	1.193	-0.009062	0.9928
1	kgp15924816	4404146	A	ADD	3529	1.337	0.2159	0.8755	2.041	1.344	0.1789
1	rs10799228	4405998	A	ADD	3523	0.9635	0.06263	0.8522	1.089	-0.5935	0.5528
1	rs600933	4409496	C	ADD	3525	0.9543	0.05926	0.8496	1.072	-0.7894	0.4299
1	rs528291	4414045	G	ADD	3525	0.9544	0.08876	0.802	1.136	-0.5254	0.5993
1	rs1531328	4418164	A	ADD	3520	1.01	0.06076	0.8965	1.138	0.1626	0.8708
1	rs16838790	4418319	T	ADD	3523	0.976	0.06259	0.8633	1.103	-0.3876	0.6983
1	rs349393	4419820	C	ADD	3526	0.9479	0.06382	0.8365	1.074	-0.8377	0.4022
1	rs17410050	4419997	T	ADD	3525	1.019	0.06917	0.8895	1.167	0.267	0.7895
1	kgp7056330	4422005	T	ADD	3527	1.036	0.06847	0.9062	1.185	0.5219	0.6017
1	rs16838800	4422230	G	ADD	3509	1.013	0.06699	0.8885	1.155	0.1959	0.8447
1	rs6656193	4423061	A	ADD	3522	0.9726	0.06293	0.8598	1.1	-0.441	0.6592
1	rs6666204	4423272	T	ADD	3525	0.9759	0.06286	0.8627	1.104	-0.3889	0.6974
1	rs75411	4425414	A	ADD	3527	0.7756	0.1368	0.5931	1.014	-1.857	0.06328
1	rs12404619	4426085	T	ADD	3436	1.007	0.06825	0.8813	1.152	0.109	0.9132
1	kgp15901823	4426359	A	ADD	3518	0.9414	0.08792	0.7924	1.118	-0.6872	0.492
1	rs12023786	4427083	A	ADD	3529	0.9387	0.08772	0.7905	1.115	-0.7206	0.4712
1	kgp12319638	4431623	C	ADD	3511	1.005	0.06597	0.883	1.144	0.07318	0.9417
1	kgp4294975	4434295	A	ADD	3525	1.038	0.06041	0.9221	1.168	0.6167	0.5375
1	kgp776683	4434324	C	ADD	3525	0.9574	0.06465	0.8435	1.087	-0.673	0.5009
1	kgp15381900	4435641	A	ADD	3523	1.019	0.07591	0.8779	1.182	0.2439	0.8073
1	kgp2775759	4436638	G	ADD	3526	1.066	0.09753	0.8805	1.29	0.6548	0.5126
1	rs589870	4440749	A	ADD	3519	0.7294	0.1395	0.5549	0.9586	-2.263	0.02364
1	rs1845635	4441089	G	ADD	3425	1.058	0.06203	0.9365	1.194	0.9018	0.3672
1	rs349413	4444706	C	ADD	3525	1.006	0.06535	0.8849	1.143	0.08958	0.9286
1	rs7418714	4446996	T	ADD	3523	0.9193	0.05961	0.8179	1.033	-1.412	0.1579
1	rs747778	4448702	A	ADD	3529	1.034	0.06611	0.9086	1.177	0.5099	0.6101
1	rs7521665	4456277	A	ADD	3512	1.044	0.05958	0.9286	1.173	0.7162	0.4738
1	rs10915523	4457844	C	ADD	3524	1.035	0.0593	0.9215	1.163	0.5806	0.5615
1	rs6679220	4459689	C	ADD	3527	0.9596	0.09347	0.799	1.153	-0.4409	0.6593
1	rs349400	4462460	T	ADD	3524	0.9759	0.06051	0.8668	1.099	-0.4025	0.6873
1	rs349401	4463585	T	ADD	3512	1.033	0.05932	0.9195	1.16	0.5452	0.5856
1	rs12047204	4468747	T	ADD	3526	1.043	0.05945	0.9285	1.172	0.7126	0.4761
1	rs547923	4468884	C	ADD	3521	0.9582	0.06388	0.8454	1.086	-0.6689	0.5035
1	rs10915528	4471374	C	ADD	3529	1.099	0.09986	0.9036	1.336	0.9444	0.345
1	rs2926481	4473263	G	ADD	3491	0.728	0.1422	0.5509	0.962	-2.232	0.0256
1	rs7522080	4475633	C	ADD	3522	1.038	0.05953	0.9235	1.166	0.6238	0.5328
1	rs12120157	4478442	G	ADD	3525	1.096	0.1001	0.901	1.334	0.9184	0.3584
1	rs4654432	4481215	T	ADD	3529	1.091	0.09596	0.9043	1.317	0.9121	0.3617
1	kgp8270672	4487601	A	ADD	3512	1.047	0.05997	0.9311	1.178	0.7689	0.4419
1	rs12029910	4488779	G	ADD	3526	1.027	0.05975	0.9132	1.154	0.4407	0.6594
1	rs6678792	4489398	C	ADD	3525	0.987	0.07317	0.8552	1.139	-0.1782	0.8586
1	rs10915535	4491460	T	ADD	3523	1.057	0.1344	0.8126	1.376	0.4158	0.6776
1	rs7546628	4495287	G	ADD	3528	1.021	0.1338	0.7857	1.328	0.1576	0.8748
1	rs1762814	4496256	A	ADD	3520	0.8713	0.06644	0.7649	0.9924	-2.074	0.03806
1	rs1674877	4496659	T	ADD	3527	0.8368	0.07226	0.7263	0.9642	-2.465	0.0137
1	rs1674879	4497217	T	ADD	3524	0.9116	0.07627	0.785	1.059	-1.214	0.2248
1	rs12731060	4500436	C	ADD	3524	0.9078	0.0612	0.8052	1.023	-1.581	0.1139
1	rs12128230	4501911	C	ADD	3528	1.102	0.1396	0.8384	1.449	0.6972	0.4857
1	rs780574	4502198	A	ADD	3520	0.8359	0.07182	0.7262	0.9623	-2.495	0.01259
1	rs780581	4503725	T	ADD	3527	1.074	0.1007	0.8817	1.308	0.7101	0.4777
1	rs706144	4504094	C	ADD	3526	0.8695	0.06637	0.7634	0.9903	-2.107	0.03516
1	rs780587	4505966	T	ADD	3526	1.046	0.09278	0.8719	1.254	0.4826	0.6293
1	rs780593	4507743	C	ADD	3521	0.8998	0.07943	0.7701	1.051	-1.329	0.1839
1	kgp240424	4508348	A	ADD	3528	1.082	0.1412	0.8207	1.427	0.5606	0.5751
1	rs705685	4510840	T	ADD	3527	0.9257	0.07396	0.8008	1.07	-1.044	0.2966
1	kgp781082	4511771	A	ADD	3529	0.6777	0.1525	0.5025	0.9138	-2.551	0.01075
1	rs780598	4512105	A	ADD	3503	0.8953	0.07486	0.7731	1.037	-1.478	0.1394
1	kgp5958295	4516259	A	ADD	3524	0.8518	0.1184	0.6754	1.074	-1.355	0.1755
1	rs666152	4518202	G	ADD	3525	0.9939	0.0692	0.8678	1.138	-0.08855	0.9294
1	kgp10198781	4520502	T	ADD	3523	0.9759	0.08907	0.8195	1.162	-0.2744	0.7838
1	kgp11041192	4524335	A	ADD	3522	1.247	0.1679	0.8972	1.733	1.314	0.1888
1	kgp8448330	4526041	G	ADD	3529	0.9896	0.07142	0.8604	1.138	-0.146	0.8839
1	rs10915545	4529544	T	ADD	3523	0.9668	0.07807	0.8296	1.127	-0.4327	0.6652
1	kgp3574234	4533830	A	ADD	3526	1.264	0.1645	0.9155	1.745	1.424	0.1546
1	rs10047182	4534321	A	ADD	3524	0.8966	0.0862	0.7572	1.062	-1.267	0.2053
1	rs12143782	4534350	T	ADD	3512	1.308	0.1642	0.9481	1.805	1.635	0.102
1	kgp9238278	4541044	G	ADD	3525	0.9788	0.0613	0.868	1.104	-0.3499	0.7264
1	rs11799990	4541390	C	ADD	3525	0.8857	0.09082	0.7413	1.058	-1.336	0.1815
1	rs6426418	4541425	C	ADD	3526	0.9294	0.06203	0.823	1.05	-1.18	0.2382
1	rs16839089	4541444	A	ADD	3529	0.923	0.09286	0.7694	1.107	-0.8628	0.3883
1	kgp1018733	4541550	A	ADD	3529	0.9583	0.08237	0.8155	1.126	-0.5167	0.6054
1	rs6656245	4543663	G	ADD	3527	1.035	0.1484	0.7737	1.384	0.2313	0.8171
1	rs350170	4544178	C	ADD	3529	0.9421	0.1255	0.7367	1.205	-0.4752	0.6346
1	kgp2969493	4544306	T	ADD	3528	0.9581	0.1833	0.6689	1.372	-0.2336	0.8153
1	rs350171	4544793	T	ADD	3524	0.6866	0.2294	0.438	1.076	-1.639	0.1012
1	kgp11715015	4548520	G	ADD	3528	0.7361	0.2237	0.4748	1.141	-1.37	0.1707
1	rs705689	4549307	G	ADD	3527	0.7627	0.2144	0.5011	1.161	-1.263	0.2064
1	kgp12576618	4549330	A	ADD	3528	0.9396	0.1845	0.6544	1.349	-0.3378	0.7355
1	rs705690	4549380	G	ADD	3527	1.073	0.05971	0.9543	1.206	1.177	0.2392
1	kgp5864485	4549402	A	ADD	3527	1.045	0.05929	0.9302	1.174	0.7393	0.4597
1	rs780612	4551471	A	ADD	3528	0.7971	0.2122	0.5259	1.208	-1.069	0.2853
1	rs1878052	4552802	G	ADD	3519	1.024	0.05911	0.9117	1.149	0.3951	0.6928
1	rs350193	4554214	T	ADD	3526	0.7425	0.2238	0.4788	1.151	-1.33	0.1835
1	kgp5830273	4558013	G	ADD	3526	1.031	0.05957	0.9173	1.159	0.5104	0.6098
1	kgp9390495	4558792	G	ADD	3526	1.024	0.05958	0.9108	1.15	0.3922	0.6949
1	rs609506	4558933	T	ADD	3528	1.153	0.08089	0.9841	1.351	1.762	0.07802
1	rs582598	4561962	A	ADD	3526	0.6905	0.2298	0.4401	1.083	-1.612	0.107
1	kgp9194002	4565906	C	ADD	3524	1.103	0.08171	0.9394	1.294	1.195	0.2322
1	rs10753382	4566053	A	ADD	3526	1.001	0.06047	0.8893	1.127	0.01979	0.9842
1	rs4654441	4566515	A	ADD	3520	1.009	0.06054	0.8961	1.136	0.1477	0.8826
1	kgp7325958	4566731	T	ADD	3529	1.087	0.08246	0.9246	1.277	1.009	0.313
1	rs1018306	4567165	G	ADD	3527	1.098	0.08168	0.9353	1.288	1.141	0.2537
1	kgp5378579	4567440	C	ADD	3516	0.9998	0.06179	0.8858	1.129	-0.003176	0.9975
1	rs16839171	4569695	T	ADD	3521	0.9118	0.07049	0.7941	1.047	-1.31	0.1902
1	rs780568	4569834	T	ADD	3528	1.265	0.09267	1.055	1.517	2.54	0.01109
1	rs4654552	4570982	T	ADD	3528	0.9111	0.07045	0.7936	1.046	-1.321	0.1865
1	rs1762826	4572778	T	ADD	3528	0.8688	0.149	0.6488	1.163	-0.9438	0.3453
1	kgp9589307	4572834	C	ADD	3517	0.8444	0.1496	0.6298	1.132	-1.131	0.2582
1	rs670296	4576970	A	ADD	3511	1.11	0.07839	0.9521	1.295	1.334	0.1823
1	rs6703696	4578495	G	ADD	3528	1.145	0.208	0.7615	1.721	0.6498	0.5158
1	rs12035830	4579733	A	ADD	3527	0.9201	0.07031	0.8016	1.056	-1.185	0.2361
1	rs518456	4582089	G	ADD	3522	0.9143	0.0657	0.8039	1.04	-1.363	0.1728
1	rs241233	4590550	C	ADD	3526	0.9885	0.05988	0.8791	1.112	-0.1927	0.8472
1	kgp10662706	4590969	A	ADD	3526	0.934	0.06741	0.8184	1.066	-1.013	0.3111
1	rs241231	4591622	G	ADD	3499	0.9432	0.1632	0.685	1.299	-0.3584	0.72
1	rs1515673	4592382	A	ADD	3529	1.016	0.1932	0.6957	1.484	0.0819	0.9347
1	rs12080165	4596700	T	ADD	3523	0.9915	0.1619	0.722	1.362	-0.05257	0.9581
1	rs12726510	4598021	C	ADD	3524	1.013	0.06183	0.8971	1.143	0.203	0.8391
1	rs592726	4599243	T	ADD	3523	1.005	0.06379	0.8864	1.138	0.07044	0.9438
1	kgp9734764	4600407	T	ADD	3520	1.007	0.1593	0.7368	1.376	0.04271	0.9659
1	rs12092980	4606471	G	ADD	3528	1.013	0.165	0.7334	1.4	0.08094	0.9355
1	rs241221	4609050	C	ADD	3526	1.023	0.0645	0.9016	1.161	0.3544	0.723
1	rs241248	4611241	A	ADD	3524	1.092	0.09132	0.9134	1.307	0.9685	0.3328
1	rs7549444	4611435	G	ADD	3519	1.098	0.09327	0.9147	1.318	1.003	0.3156
1	kgp2774419	4612752	T	ADD	3506	0.987	0.07086	0.859	1.134	-0.1849	0.8533
1	rs4654556	4615331	C	ADD	3512	0.9934	0.07533	0.8571	1.151	-0.08753	0.9303
1	rs6685798	4618251	A	ADD	3520	1.067	0.08322	0.9061	1.256	0.7755	0.438
1	rs241264	4619038	T	ADD	3513	1.011	0.06293	0.8941	1.144	0.1807	0.8566
1	rs10915560	4620923	C	ADD	3529	0.9711	0.1882	0.6715	1.404	-0.1558	0.8762
1	kgp8033293	4621464	A	ADD	3513	0.993	0.06114	0.8808	1.119	-0.1156	0.908
1	kgp6310160	4621695	A	ADD	3527	1.061	0.08432	0.899	1.251	0.6978	0.4853
1	kgp7229747	4626267	G	ADD	3527	1.061	0.07999	0.9075	1.242	0.746	0.4557
1	kgp4962548	4627077	C	ADD	3525	1.083	0.08235	0.9215	1.273	0.9674	0.3333
1	rs241277	4629186	C	ADD	3524	1.047	0.08028	0.8948	1.226	0.5752	0.5651
1	rs241278	4629408	C	ADD	3528	0.9641	0.1526	0.7149	1.3	-0.2397	0.8105
1	kgp5864440	4631310	A	ADD	3529	0.9526	0.177	0.6733	1.348	-0.2745	0.7837
1	kgp9848504	4632116	A	ADD	3526	0.9203	0.077	0.7914	1.07	-1.079	0.2807
1	kgp102231	4632560	A	ADD	3526	0.979	0.06306	0.8652	1.108	-0.3368	0.7363
1	rs171317	4632828	C	ADD	3524	1.039	0.09465	0.8629	1.251	0.4022	0.6875
1	kgp11978113	4633404	C	ADD	3524	1.376	0.2477	0.8469	2.236	1.289	0.1974
1	kgp1651121	4633554	G	ADD	3525	0.9557	0.06212	0.8461	1.079	-0.7302	0.4653
1	kgp10820853	4633885	T	ADD	3509	0.9525	0.08524	0.806	1.126	-0.5706	0.5682
1	kgp168087	4635993	T	ADD	3528	0.9734	0.06749	0.8528	1.111	-0.3995	0.6895
1	rs1157688	4636767	T	ADD	3526	0.9414	0.06244	0.8329	1.064	-0.9674	0.3334
1	rs1024139	4640902	A	ADD	3523	0.9551	0.06145	0.8467	1.077	-0.7471	0.455
1	kgp15135835	4640919	T	ADD	3523	0.9589	0.06153	0.8499	1.082	-0.6825	0.4949
1	rs241225	4641742	G	ADD	3522	0.9876	0.06821	0.8641	1.129	-0.1822	0.8554
1	kgp589276	4642157	C	ADD	3527	1.034	0.07195	0.8979	1.191	0.4637	0.6429
1	rs644647	4647469	C	ADD	3472	0.9838	0.07168	0.8548	1.132	-0.2279	0.8197
1	rs10915566	4648780	T	ADD	3519	1	0.06898	0.8739	1.145	0.005764	0.9954
1	rs164771	4653765	T	ADD	3528	0.9643	0.07148	0.8382	1.109	-0.5083	0.6112
1	rs526695	4657049	T	ADD	3528	1.027	0.07104	0.8936	1.181	0.3767	0.7064
1	rs12567277	4658538	C	ADD	3526	0.9973	0.06013	0.8864	1.122	-0.04518	0.964
1	kgp15698893	4659087	G	ADD	3528	1.08	0.1477	0.8084	1.443	0.5201	0.603
1	kgp3480372	4661877	C	ADD	3527	1.034	0.06325	0.9134	1.17	0.5272	0.5981
1	rs537761	4662408	A	ADD	3525	0.9779	0.07104	0.8508	1.124	-0.3144	0.7533
1	rs164781	4665232	A	ADD	3527	0.9016	0.06407	0.7952	1.022	-1.617	0.1058
1	kgp2842568	4666819	G	ADD	3526	1.031	0.06751	0.9035	1.177	0.4573	0.6475
1	rs11590266	4668423	G	ADD	3528	0.8353	0.1026	0.6831	1.021	-1.754	0.07936
1	rs3896439	4668670	A	ADD	3525	1.015	0.06599	0.8922	1.156	0.2309	0.8174
1	rs6703429	4672755	C	ADD	3527	1.013	0.06544	0.8909	1.151	0.195	0.8454
1	rs4654569	4675555	A	ADD	3496	1.002	0.06377	0.8845	1.136	0.03459	0.9724
1	kgp15455509	4676498	T	ADD	3525	0.9244	0.06633	0.8117	1.053	-1.185	0.2361
1	kgp15250604	4676678	C	ADD	3529	1.038	0.1134	0.8312	1.297	0.3303	0.7411
1	rs2411887	4677087	T	ADD	3525	1.075	0.06011	0.9553	1.209	1.199	0.2304
1	kgp3988919	4677332	G	ADD	3523	0.9097	0.0661	0.7992	1.036	-1.431	0.1524
1	rs4654574	4679731	C	ADD	3522	0.9012	0.06608	0.7917	1.026	-1.574	0.1154
1	rs1905304	4679951	A	ADD	3519	1.076	0.06022	0.956	1.21	1.212	0.2255
1	rs12026258	4682230	A	ADD	3520	0.9086	0.06627	0.798	1.035	-1.446	0.1482
1	rs12029673	4684090	G	ADD	3512	0.9437	0.06189	0.8359	1.065	-0.9355	0.3495
1	rs1107467	4685222	A	ADD	3522	1.048	0.06114	0.9296	1.181	0.7662	0.4436
1	rs875807	4685672	T	ADD	3528	1.046	0.06256	0.9253	1.182	0.7184	0.4725
1	rs11580863	4686211	T	ADD	3526	0.9436	0.06866	0.8248	1.08	-0.8455	0.3978
1	kgp4482057	4692156	A	ADD	3514	1.012	0.06022	0.8992	1.139	0.1954	0.8451
1	kgp4383911	4692525	G	ADD	3526	0.9344	0.05977	0.8311	1.051	-1.134	0.2567
1	kgp5770355	4693747	A	ADD	3527	0.8386	0.1035	0.6846	1.027	-1.7	0.08906
1	kgp7732043	4694257	G	ADD	3513	1.02	0.06315	0.9011	1.154	0.3102	0.7564
1	kgp1469069	4694272	T	ADD	3528	0.8994	0.06809	0.787	1.028	-1.558	0.1193
1	kgp9281402	4695676	C	ADD	3515	0.9906	0.1435	0.7478	1.312	-0.06555	0.9477
1	rs2101195	4697300	C	ADD	3528	1.078	0.06025	0.9577	1.213	1.243	0.2139
1	rs12122754	4698559	T	ADD	3524	1.006	0.07811	0.863	1.172	0.0739	0.9411
1	rs10915575	4701258	C	ADD	3527	1.022	0.06465	0.8999	1.159	0.3292	0.742
1	rs2035453	4704955	C	ADD	3527	0.9529	0.06016	0.8469	1.072	-0.8015	0.4228
1	kgp15636770	4705590	G	ADD	3528	0.796	0.1027	0.6509	0.9735	-2.222	0.02629
1	rs4654454	4708162	C	ADD	3525	0.9003	0.06718	0.7892	1.027	-1.563	0.118
1	rs10915577	4710486	G	ADD	3527	0.9978	0.06381	0.8805	1.131	-0.03427	0.9727
1	kgp11702355	4712441	T	ADD	3524	1.385	0.1089	1.119	1.715	2.993	0.002766
1	kgp9680377	4716928	C	ADD	3524	0.8997	0.0654	0.7915	1.023	-1.616	0.1062
1	kgp1581917	4717249	T	ADD	3526	0.9717	0.06199	0.8605	1.097	-0.4632	0.6432
1	rs900501	4717340	C	ADD	3526	1.348	0.09868	1.111	1.635	3.024	0.002491
1	rs1483198	4717391	G	ADD	3525	1.041	0.06709	0.9124	1.187	0.5932	0.553
1	rs3947662	4718551	T	ADD	3522	1.004	0.07288	0.87	1.158	0.04926	0.9607
1	kgp10531463	4722443	T	ADD	3526	1.037	0.08731	0.8738	1.23	0.4151	0.6781
1	rs12408160	4723046	T	ADD	3525	1.011	0.07269	0.8764	1.165	0.1456	0.8842
1	kgp9457851	4723438	T	ADD	3378	0.6928	0.1069	0.5619	0.8542	-3.435	0.0005923
1	rs12083131	4723818	A	ADD	3520	1.161	0.07068	1.011	1.333	2.11	0.03485
1	rs10915578	4723917	G	ADD	3528	0.5998	0.2685	0.3544	1.015	-1.904	0.05694
1	kgp6540668	4724134	G	ADD	3527	1.104	0.08575	0.9332	1.306	1.153	0.2488
1	kgp10761902	4725384	C	ADD	3525	1.111	0.0857	0.9394	1.315	1.231	0.2183
1	kgp5246275	4725873	A	ADD	3528	0.9657	0.06382	0.8522	1.094	-0.5469	0.5845
1	rs6663166	4727243	A	ADD	3529	1.026	0.0874	0.8647	1.218	0.2965	0.7668
1	rs16839422	4730964	G	ADD	3520	0.9388	0.06259	0.8304	1.061	-1.008	0.3132
1	kgp5002833	4731447	G	ADD	3527	0.88	0.06022	0.782	0.9902	-2.123	0.03378
1	kgp6772920	4731588	A	ADD	3525	1.166	0.06509	1.026	1.324	2.355	0.01853
1	rs10799256	4731689	C	ADD	3475	0.9408	0.06145	0.834	1.061	-0.9934	0.3205
1	kgp8975593	4731699	C	ADD	3517	0.9708	0.06307	0.8579	1.098	-0.4705	0.638
1	rs11587129	4731928	A	ADD	3526	0.8838	0.06031	0.7853	0.9947	-2.048	0.04057
1	kgp12535150	4732318	T	ADD	3525	0.969	0.06301	0.8564	1.096	-0.5004	0.6168
1	rs13376219	4735056	A	ADD	3528	0.9064	0.06499	0.798	1.03	-1.511	0.1307
1	kgp2547430	4735908	T	ADD	3524	0.9679	0.07027	0.8434	1.111	-0.464	0.6427
1	kgp2324854	4737666	G	ADD	3527	0.7105	0.1178	0.5641	0.8951	-2.901	0.00372
1	rs16839451	4737693	A	ADD	3527	1.075	0.069	0.939	1.231	1.048	0.2944
1	rs2071990	4738058	T	ADD	3529	1.006	0.07029	0.8768	1.155	0.08931	0.9288
1	rs2071995	4738678	T	ADD	3526	0.8998	0.06506	0.7921	1.022	-1.622	0.1048
1	rs10799257	4739318	A	ADD	3465	1.038	0.06028	0.9226	1.168	0.6228	0.5334
1	kgp15218344	4743656	G	ADD	3527	0.9026	0.1476	0.6758	1.205	-0.6945	0.4874
1	rs763238	4743704	T	ADD	3529	0.7139	0.2739	0.4174	1.221	-1.23	0.2186
1	rs1076944	4748305	T	ADD	3511	0.8732	0.06498	0.7688	0.9918	-2.087	0.03693
1	kgp9690200	4750267	A	ADD	3525	0.9316	0.07629	0.8022	1.082	-0.9291	0.3528
1	rs242052	4751030	G	ADD	3446	1.126	0.1034	0.9192	1.378	1.145	0.2524
1	kgp164438	4751995	A	ADD	3528	0.9347	0.07412	0.8083	1.081	-0.911	0.3623
1	kgp4982186	4752960	A	ADD	3485	0.9844	0.1587	0.7213	1.344	-0.09917	0.921
1	rs7518469	4756276	T	ADD	3506	1.055	0.1546	0.7791	1.428	0.3459	0.7294
1	rs3886389	4756601	G	ADD	3487	0.9312	0.06398	0.8215	1.056	-1.114	0.2652
1	kgp8778493	4758169	G	ADD	3527	0.9578	0.07026	0.8346	1.099	-0.6142	0.5391
1	rs6686733	4763189	C	ADD	3525	1.112	0.06881	0.9721	1.273	1.549	0.1214
1	kgp5620774	4763401	C	ADD	3524	0.9865	0.05953	0.8779	1.109	-0.2277	0.8199
1	kgp10054748	4765955	C	ADD	3523	1.174	0.08105	1.002	1.376	1.98	0.0477
1	kgp2045518	4766918	G	ADD	3527	0.9433	0.06393	0.8322	1.069	-0.9129	0.3613
1	kgp5449950	4767563	T	ADD	3523	0.9362	0.07105	0.8145	1.076	-0.9271	0.3539
1	kgp6060317	4767957	A	ADD	3529	0.8961	0.2036	0.6013	1.336	-0.5388	0.59
1	kgp12389668	4768431	A	ADD	3515	1.196	0.08102	1.021	1.402	2.213	0.02692
1	rs6688423	4768540	T	ADD	3519	0.9822	0.05962	0.8738	1.104	-0.3019	0.7627
1	rs4654593	4769825	T	ADD	3520	0.9495	0.1046	0.7735	1.166	-0.4953	0.6204
1	kgp15490377	4772716	T	ADD	3529	1.046	0.08589	0.8841	1.238	0.5258	0.5991
1	rs2071999	4773266	A	ADD	3528	1.034	0.06544	0.9099	1.176	0.5163	0.6056
1	rs3753696	4776974	A	ADD	3528	1.06	0.07663	0.9122	1.232	0.7606	0.4469
1	rs3766959	4778232	C	ADD	3526	1.056	0.0791	0.9047	1.234	0.6939	0.4877
1	kgp6914581	4779288	G	ADD	3526	0.9753	0.2292	0.6224	1.528	-0.1093	0.913
1	rs3820251	4781151	T	ADD	3527	0.9545	0.09131	0.7981	1.142	-0.5097	0.6103
1	rs12408263	4781259	T	ADD	3527	1.019	0.06045	0.9049	1.147	0.3077	0.7583
1	rs12085854	4783355	T	ADD	3529	0.9621	0.08171	0.8197	1.129	-0.4732	0.6361
1	rs3820252	4784556	T	ADD	3527	1.071	0.07256	0.9292	1.235	0.9481	0.3431
1	rs242044	4787119	A	ADD	3526	0.8323	0.2655	0.4947	1.401	-0.6912	0.4894
1	kgp11691886	4788008	C	ADD	3500	0.9127	0.08704	0.7695	1.082	-1.049	0.294
1	rs242050	4789179	A	ADD	3483	0.8927	0.2526	0.5442	1.465	-0.4492	0.6533
1	kgp10753169	4789974	T	ADD	3525	0.9253	0.09172	0.773	1.107	-0.8468	0.3971
1	rs3766964	4792184	C	ADD	3521	1.004	0.08027	0.8577	1.175	0.04706	0.9625
1	kgp7092977	4794238	A	ADD	3528	1.281	0.2007	0.8643	1.898	1.233	0.2175
1	rs446529	4795414	C	ADD	3522	0.9921	0.08015	0.8479	1.161	-0.09866	0.9214
1	kgp10072094	4795747	G	ADD	3508	1.045	0.07028	0.9106	1.199	0.6268	0.5308
1	kgp3364586	4797009	T	ADD	3528	0.4195	0.3463	0.2128	0.827	-2.508	0.01213
1	kgp1369417	4798853	G	ADD	3528	0.9961	0.08089	0.8501	1.167	-0.04787	0.9618
1	rs449181	4799270	A	ADD	3525	1.014	0.06551	0.8916	1.153	0.2081	0.8352
1	rs371605	4805434	G	ADD	3525	1	0.06379	0.8825	1.133	0.0007305	0.9994
1	rs409048	4805674	C	ADD	3498	1.24	0.1427	0.9377	1.641	1.509	0.1312
1	rs368808	4806381	G	ADD	3521	0.9753	0.09088	0.8162	1.165	-0.2753	0.7831
1	rs11586743	4806550	A	ADD	3527	0.9418	0.09958	0.7748	1.145	-0.6025	0.5469
1	rs2802721	4808454	A	ADD	3529	1.019	0.09481	0.8463	1.227	0.2002	0.8413
1	rs2802720	4809120	A	ADD	3529	1.125	0.205	0.7525	1.681	0.5731	0.5666
1	rs364642	4810552	A	ADD	3526	0.9461	0.09095	0.7916	1.131	-0.609	0.5426
1	rs449154	4811383	G	ADD	3525	1.069	0.2138	0.7033	1.626	0.3137	0.7538
1	kgp4753861	4813074	T	ADD	3529	0.9586	0.1048	0.7807	1.177	-0.4036	0.6865
1	kgp4914872	4813115	G	ADD	3527	0.9611	0.1047	0.7827	1.18	-0.3792	0.7045
1	rs428001	4814400	A	ADD	3529	1.127	0.1977	0.7649	1.66	0.6039	0.5459
1	rs3766969	4814751	A	ADD	3528	0.9118	0.1206	0.7198	1.155	-0.7651	0.4442
1	rs12022212	4816202	G	ADD	3529	1.153	0.1291	0.8949	1.485	1.1	0.2711
1	kgp1418895	4819165	C	ADD	3525	1.269	0.2026	0.8533	1.888	1.177	0.2393
1	rs523141	4819667	A	ADD	3527	1.017	0.06762	0.8907	1.161	0.2474	0.8046
1	kgp8683677	4820799	T	ADD	3524	0.9947	0.06954	0.868	1.14	-0.07629	0.9392
1	kgp3984539	4823111	A	ADD	3509	1.016	0.06868	0.8879	1.162	0.2291	0.8188
1	rs12119789	4823492	A	ADD	3525	0.9178	0.06364	0.8102	1.04	-1.348	0.1778
1	rs426095	4828063	T	ADD	3525	1.128	0.1202	0.8913	1.428	1.003	0.3159
1	kgp9509587	4828243	T	ADD	3529	1.124	0.1413	0.852	1.483	0.8266	0.4085
1	rs7518471	4828606	T	ADD	3529	1.105	0.1154	0.8811	1.385	0.8628	0.3882
1	kgp4220397	4829795	T	ADD	3501	1.014	0.07558	0.8745	1.176	0.1863	0.8522
1	kgp1200452	4830785	A	ADD	3527	1.033	0.06093	0.9168	1.164	0.5347	0.5929
1	rs9426483	4830900	T	ADD	3525	1.042	0.2039	0.6988	1.554	0.2022	0.8397
1	rs423285	4831076	T	ADD	3527	0.9585	0.05983	0.8525	1.078	-0.7079	0.479
1	kgp8210110	4831611	T	ADD	3527	1.062	0.1153	0.8471	1.331	0.521	0.6023
1	rs3766977	4833498	T	ADD	3526	0.9087	0.06206	0.8046	1.026	-1.543	0.1229
1	rs874668	4833605	T	ADD	3525	0.9104	0.06202	0.8062	1.028	-1.513	0.1302
1	rs399377	4835375	C	ADD	3525	0.9504	0.05983	0.8452	1.069	-0.851	0.3948
1	kgp12484717	4836121	G	ADD	3523	0.9448	0.06003	0.8399	1.063	-0.9466	0.3438
1	kgp4484823	4837381	G	ADD	3527	0.9091	0.06232	0.8046	1.027	-1.529	0.1263
1	kgp1591870	4839168	C	ADD	3526	0.9359	0.0599	0.8322	1.052	-1.107	0.2684
1	kgp134777	4841038	T	ADD	3526	0.9254	0.06222	0.8191	1.045	-1.246	0.2126
1	kgp9986402	4842980	T	ADD	3525	1.178	0.144	0.8884	1.562	1.138	0.2551
1	kgp1564512	4844823	A	ADD	3529	1.156	0.1444	0.8713	1.535	1.006	0.3144
1	rs11805709	4847594	T	ADD	3529	1.129	0.1914	0.7756	1.643	0.6329	0.5268
1	kgp547214	4849109	G	ADD	3528	1.071	0.1799	0.7526	1.523	0.3799	0.704
1	rs2235438	4849384	C	ADD	3527	1.138	0.09926	0.9365	1.382	1.299	0.1938
1	rs875402	4850657	G	ADD	3528	1.189	0.1433	0.8977	1.575	1.207	0.2274
1	kgp3318122	4850823	C	ADD	3528	1.109	0.1146	0.8857	1.388	0.9004	0.3679
1	rs2235443	4851303	G	ADD	3526	1.147	0.142	0.8686	1.515	0.9673	0.3334
1	rs2411894	4852907	T	ADD	3527	1.179	0.1139	0.9433	1.474	1.448	0.1477
1	kgp8700651	4853412	C	ADD	3529	1.139	0.09774	0.9403	1.379	1.33	0.1836
1	kgp8218179	4853747	C	ADD	3520	1.106	0.1358	0.8477	1.443	0.7431	0.4575
1	kgp10112648	4858391	G	ADD	3526	0.8999	0.1599	0.6577	1.231	-0.6595	0.5096
1	rs10158511	4859308	C	ADD	3526	0.9694	0.06067	0.8607	1.092	-0.5122	0.6085
1	rs17345273	4859488	A	ADD	3528	1.157	0.1257	0.9043	1.48	1.16	0.246
1	rs4654607	4861160	T	ADD	3522	0.8228	0.1448	0.6195	1.093	-1.347	0.1781
1	rs760817	4863913	T	ADD	3529	1.027	0.0627	0.9087	1.162	0.4322	0.6656
1	rs12752806	4866420	T	ADD	3523	0.8175	0.1449	0.6154	1.086	-1.39	0.1645
1	rs10915613	4874505	A	ADD	3492	0.9975	0.06692	0.8748	1.137	-0.03809	0.9696
1	rs1120120	4878871	C	ADD	3524	1.019	0.06289	0.901	1.153	0.3029	0.762
1	rs2050010	4880917	A	ADD	3527	1.003	0.08073	0.8566	1.176	0.04293	0.9658
1	rs12122126	4881267	C	ADD	3514	0.991	0.09268	0.8264	1.188	-0.09733	0.9225
1	rs1883345	4882656	A	ADD	3529	0.9809	0.09461	0.8149	1.181	-0.2041	0.8383
1	rs12026226	4887910	A	ADD	3527	1.138	0.125	0.8911	1.454	1.037	0.2997
1	rs2181699	4888012	T	ADD	3525	0.9531	0.06027	0.8469	1.073	-0.7974	0.4252
1	kgp11113674	4889604	T	ADD	3521	1.015	0.07083	0.8835	1.166	0.211	0.8329
1	rs12028290	4889912	A	ADD	3526	1.141	0.1249	0.8934	1.458	1.058	0.2902
1	rs2025377	4892026	C	ADD	3525	1.07	0.05971	0.9522	1.203	1.14	0.2544
1	kgp10700210	4897567	A	ADD	3526	0.9729	0.07531	0.8394	1.128	-0.3652	0.7149
1	rs7522386	4898833	G	ADD	3520	0.9287	0.06028	0.8252	1.045	-1.227	0.2198
1	kgp5730254	4901142	C	ADD	3520	1.061	0.06217	0.9389	1.198	0.9466	0.3438
1	kgp12342575	4905918	G	ADD	3506	1.031	0.0836	0.8755	1.215	0.3693	0.7119
1	rs10915626	4906783	A	ADD	3528	0.9429	0.05985	0.8385	1.06	-0.9829	0.3256
1	rs6683849	4908901	G	ADD	3522	1.126	0.06082	0.9991	1.268	1.945	0.05177
1	rs7549868	4912726	G	ADD	3518	0.923	0.06542	0.812	1.049	-1.224	0.2209
1	kgp15485271	4913269	T	ADD	3525	0.9184	0.06531	0.808	1.044	-1.304	0.1924
1	rs6426440	4914910	C	ADD	3529	0.9304	0.0783	0.798	1.085	-0.9217	0.3567
1	rs10915644	4927798	T	ADD	3528	1.102	0.06131	0.9771	1.243	1.583	0.1135
1	kgp11349227	4928358	T	ADD	3494	0.912	0.08177	0.7769	1.07	-1.127	0.2596
1	rs12567053	4928868	T	ADD	3529	1.022	0.08258	0.8697	1.202	0.2687	0.7882
1	rs12094945	4933154	G	ADD	3529	1.004	0.08818	0.8449	1.194	0.04861	0.9612
1	kgp6554748	4933235	A	ADD	3529	1.113	0.06123	0.9873	1.255	1.751	0.08001
1	kgp10439776	4933525	A	ADD	3522	1.089	0.06009	0.968	1.225	1.418	0.1561
1	rs10489138	4934067	T	ADD	3529	1.231	0.1527	0.9124	1.66	1.359	0.174
1	kgp12301177	4934325	C	ADD	3519	1.303	0.1505	0.9699	1.75	1.757	0.07895
1	rs10915652	4941419	C	ADD	3522	0.8995	0.06408	0.7934	1.02	-1.652	0.09851
1	rs10733017	4944214	T	ADD	3528	1.009	0.08937	0.8465	1.202	0.0957	0.9238
1	rs7543026	4944842	A	ADD	3527	1.071	0.06191	0.9484	1.209	1.104	0.2695
1	rs6664880	4952788	G	ADD	3527	1.124	0.06079	0.9974	1.266	1.917	0.05523
1	rs4654465	4954775	A	ADD	3525	0.9263	0.06354	0.8178	1.049	-1.205	0.2282
1	rs6426446	4955862	T	ADD	3524	1.042	0.06021	0.9256	1.172	0.6768	0.4985
1	kgp7089695	4957369	T	ADD	3528	1.082	0.06162	0.9585	1.22	1.272	0.2033
1	rs4654620	4958102	T	ADD	3525	0.9238	0.1031	0.7548	1.131	-0.7693	0.4417
1	rs2031246	4959786	A	ADD	3529	1.007	0.08406	0.8537	1.187	0.07838	0.9375
1	rs17345545	4965152	C	ADD	3526	1.055	0.07797	0.9056	1.229	0.6876	0.4917
1	kgp1969695	4965553	C	ADD	3508	1.229	0.1426	0.9295	1.626	1.447	0.1479
1	rs4654468	4965631	C	ADD	3522	0.9381	0.06138	0.8318	1.058	-1.041	0.2979
1	rs6678459	4968528	T	ADD	3522	0.9106	0.06351	0.804	1.031	-1.475	0.1402
1	rs12034557	4971507	T	ADD	3527	0.992	0.08925	0.8328	1.182	-0.0898	0.9284
1	rs10915668	4973301	C	ADD	3523	0.899	0.0606	0.7983	1.012	-1.757	0.079
1	rs10915670	4975417	A	ADD	3527	1.177	0.1384	0.8973	1.543	1.176	0.2395
1	kgp7066471	4980419	A	ADD	3527	1.033	0.06188	0.9147	1.166	0.5198	0.6032
1	rs12035499	4980692	A	ADD	3527	0.9603	0.08843	0.8075	1.142	-0.4578	0.6471
1	kgp2480109	4981070	A	ADD	3529	1.047	0.1286	0.8139	1.347	0.3587	0.7198
1	rs11585268	4981107	T	ADD	3529	1.215	0.1352	0.9324	1.584	1.442	0.1493
1	rs942245	4981503	A	ADD	3523	0.9477	0.06106	0.8409	1.068	-0.879	0.3794
1	kgp10177261	4981607	T	ADD	3523	1.145	0.1034	0.9345	1.402	1.305	0.1917
1	rs2093763	4985137	A	ADD	3528	1.023	0.1537	0.7571	1.383	0.1493	0.8814
1	rs6675013	4985257	C	ADD	3475	1.235	0.1356	0.9469	1.611	1.558	0.1192
1	rs6666453	4987424	G	ADD	3524	1.073	0.06173	0.9507	1.211	1.141	0.254
1	kgp10318051	4988063	C	ADD	3527	1.028	0.06125	0.9121	1.16	0.4572	0.6475
1	rs11584727	4988262	A	ADD	3528	1.066	0.06044	0.9467	1.2	1.053	0.2922
1	rs10915677	4991218	C	ADD	3509	0.938	0.08451	0.7948	1.107	-0.7577	0.4486
1	kgp642543	4991418	A	ADD	3527	1.035	0.06129	0.9181	1.167	0.5654	0.5718
1	rs2898853	4992204	C	ADD	3527	0.9601	0.06069	0.8524	1.081	-0.6711	0.5022
1	kgp1735812	4992584	G	ADD	3436	1.278	0.1439	0.9641	1.695	1.706	0.08801
1	rs11588299	4994693	A	ADD	3528	0.9614	0.06162	0.852	1.085	-0.6384	0.5232
1	rs4654470	4996226	G	ADD	3528	0.942	0.08322	0.8003	1.109	-0.7175	0.4731
1	rs12040043	4996772	A	ADD	3528	0.9931	0.07562	0.8563	1.152	-0.09183	0.9268
1	rs9426467	4997363	G	ADD	3527	1.048	0.06167	0.9283	1.182	0.7528	0.4516
1	kgp5689432	5001488	G	ADD	3529	1.075	0.1156	0.8573	1.349	0.6281	0.5299
1	rs12042532	5002053	G	ADD	3498	0.9893	0.06186	0.8763	1.117	-0.1744	0.8616
1	rs9286971	5003504	A	ADD	3526	0.9825	0.063	0.8684	1.112	-0.2801	0.7794
1	kgp6524643	5005775	C	ADD	3523	0.9824	0.06156	0.8707	1.108	-0.2891	0.7725
1	rs9426490	5011402	A	ADD	3527	1.017	0.06219	0.9004	1.149	0.2722	0.7854
1	rs7522655	5012038	C	ADD	3525	1.015	0.0621	0.8985	1.146	0.2364	0.8131
1	rs6656223	5015844	G	ADD	3522	1.029	0.06076	0.9134	1.159	0.4691	0.639
1	kgp12089483	5017346	A	ADD	3525	1.073	0.1083	0.8679	1.327	0.6518	0.5145
1	rs12029491	5017652	T	ADD	3525	0.9651	0.07433	0.8342	1.116	-0.4783	0.6324
1	rs12126932	5019553	T	ADD	3528	0.9682	0.2461	0.5977	1.568	-0.1312	0.8956
1	kgp4011855	5021173	A	ADD	3516	1.07	0.06696	0.9385	1.22	1.012	0.3117
1	rs10799145	5021200	G	ADD	3526	0.9394	0.0609	0.8337	1.059	-1.026	0.3049
1	rs12754637	5023321	A	ADD	3519	1.112	0.06272	0.9831	1.257	1.688	0.09136
1	rs6702660	5023430	A	ADD	3527	0.9606	0.07163	0.8348	1.105	-0.5612	0.5746
1	rs3101219	5025060	C	ADD	3523	0.8451	0.1197	0.6684	1.068	-1.407	0.1595
1	rs6426375	5027479	A	ADD	3527	0.8687	0.09087	0.727	1.038	-1.549	0.1215
1	kgp6662698	5029531	A	ADD	3524	0.9944	0.06079	0.8827	1.12	-0.09291	0.926
1	rs10799149	5031379	A	ADD	3520	0.9384	0.06053	0.8334	1.057	-1.051	0.2932
1	rs7518523	5031561	G	ADD	3521	0.8384	0.08246	0.7133	0.9855	-2.137	0.03261
1	rs7535462	5033661	A	ADD	3525	0.8072	0.08461	0.6839	0.9528	-2.531	0.01137
1	rs6665175	5035937	T	ADD	3524	0.9648	0.06824	0.8441	1.103	-0.5246	0.5998
1	kgp6770225	5036174	C	ADD	3524	0.8642	0.06098	0.7669	0.9739	-2.393	0.01671
1	rs12757902	5036234	A	ADD	3527	0.786	0.1078	0.6363	0.971	-2.233	0.02552
1	rs12122541	5036622	G	ADD	3523	0.859	0.1261	0.6709	1.1	-1.205	0.228
1	rs6666330	5037812	G	ADD	3526	0.9696	0.0621	0.8585	1.095	-0.4971	0.6191
1	rs12739724	5038051	A	ADD	3342	1.19	0.1025	0.9737	1.455	1.7	0.08917
1	kgp7481974	5038093	C	ADD	3526	0.9118	0.07498	0.7872	1.056	-1.232	0.2181
1	rs6657381	5039093	T	ADD	3529	0.9479	0.09473	0.7872	1.141	-0.5652	0.5719
1	rs1563791	5043734	C	ADD	3529	1.084	0.1134	0.8676	1.353	0.7082	0.4788
1	kgp15123577	5046730	A	ADD	3529	1.282	0.2472	0.7896	2.081	1.004	0.3152
1	kgp6036613	5047010	T	ADD	3521	0.9916	0.09245	0.8273	1.189	-0.09088	0.9276
1	rs6679312	5047038	A	ADD	3529	1.082	0.1159	0.862	1.358	0.6789	0.4972
1	rs7365286	5047163	T	ADD	3526	0.9728	0.09503	0.8075	1.172	-0.2905	0.7714
1	rs7541612	5048624	T	ADD	3529	1.074	0.1162	0.8552	1.348	0.6131	0.5398
1	rs10737392	5048934	A	ADD	3525	1.07	0.1164	0.8517	1.344	0.5813	0.561
1	rs12725971	5051232	G	ADD	3525	0.9512	0.06125	0.8436	1.073	-0.8164	0.4143
1	rs6683624	5051710	T	ADD	3523	1.027	0.06089	0.9112	1.157	0.4323	0.6655
1	rs10158116	5060684	T	ADD	3527	1.023	0.07859	0.8772	1.194	0.2929	0.7696
1	rs10158288	5061519	T	ADD	3525	1.021	0.07858	0.8756	1.191	0.2696	0.7874
1	rs9662885	5066205	T	ADD	3526	1.041	0.1163	0.8289	1.308	0.3462	0.7292
1	rs9286975	5073092	G	ADD	3511	1.083	0.06154	0.9596	1.221	1.29	0.1972
1	rs10799152	5073658	C	ADD	3527	0.9091	0.06949	0.7933	1.042	-1.371	0.1702
1	kgp4614627	5074637	G	ADD	3520	0.9293	0.06925	0.8114	1.064	-1.058	0.29
1	rs1459765	5088062	T	ADD	3529	1.023	0.09748	0.8448	1.238	0.2303	0.8179
1	rs2169089	5088617	A	ADD	3525	0.969	0.0606	0.8605	1.091	-0.5193	0.6036
1	kgp4254218	5090161	T	ADD	3528	1.016	0.09738	0.8392	1.229	0.1594	0.8734
1	kgp6435938	5090997	G	ADD	3527	1.089	0.05962	0.9688	1.224	1.429	0.153
1	kgp10600215	5091827	G	ADD	3526	0.9648	0.0651	0.8492	1.096	-0.5512	0.5815
1	rs6693990	5094435	A	ADD	3440	0.8962	0.0897	0.7518	1.069	-1.221	0.222
1	rs1459762	5095862	A	ADD	3526	0.7281	0.1624	0.5296	1.001	-1.953	0.0508
1	kgp2220739	5096673	G	ADD	3524	0.7235	0.1627	0.526	0.9951	-1.99	0.04659
1	rs10915324	5103621	G	ADD	3528	0.9776	0.09935	0.8046	1.188	-0.2284	0.8194
1	rs10799155	5104614	G	ADD	3529	0.9902	0.07585	0.8534	1.149	-0.1296	0.8969
1	kgp2572117	5104688	T	ADD	3527	0.6862	0.1657	0.496	0.9495	-2.273	0.02303
1	rs10799157	5113911	A	ADD	3527	0.8155	0.1551	0.6017	1.105	-1.315	0.1884
1	rs10915329	5114102	T	ADD	3528	1.005	0.07579	0.8667	1.166	0.07173	0.9428
1	kgp774848	5115071	C	ADD	3528	1.006	0.07579	0.8673	1.167	0.08211	0.9346
1	rs1563792	5124859	T	ADD	3525	0.9477	0.0647	0.8348	1.076	-0.8305	0.4062
1	rs6603832	5127543	G	ADD	3529	1.01	0.06611	0.8874	1.15	0.1537	0.8778
1	kgp4742118	5132439	G	ADD	3525	0.7327	0.1615	0.5339	1.006	-1.925	0.05417
1	kgp10349853	5136477	T	ADD	3526	0.952	0.06471	0.8386	1.081	-0.7596	0.4475
1	rs922123	5136644	C	ADD	3523	0.9641	0.06033	0.8566	1.085	-0.6053	0.545
1	kgp4972551	5137114	A	ADD	3528	0.8302	0.149	0.62	1.112	-1.249	0.2117
1	kgp2803451	5137666	A	ADD	3527	0.9784	0.06593	0.8598	1.113	-0.3313	0.7404
1	kgp8829135	5139200	T	ADD	3526	0.87	0.144	0.6561	1.154	-0.9676	0.3332
1	kgp9116669	5139872	C	ADD	3492	0.8792	0.1419	0.6657	1.161	-0.9074	0.3642
1	rs11590026	5140226	A	ADD	3526	0.7621	0.2374	0.4786	1.214	-1.144	0.2525
1	kgp11750826	5141073	T	ADD	3524	1.028	0.06511	0.9047	1.168	0.422	0.673
1	rs3128687	5141293	T	ADD	3503	1.003	0.0599	0.8923	1.129	0.05827	0.9535
1	kgp12274413	5141640	C	ADD	3525	0.9886	0.06717	0.8667	1.128	-0.1702	0.8649
1	rs10915341	5142552	T	ADD	3527	1.01	0.06496	0.8895	1.147	0.1575	0.8749
1	rs12047111	5142784	A	ADD	3525	0.9816	0.06573	0.863	1.117	-0.2825	0.7775
1	rs2334263	5142818	T	ADD	3526	1.038	0.06428	0.915	1.177	0.578	0.5632
1	rs12120144	5145463	T	ADD	3528	1.006	0.0747	0.8689	1.165	0.07902	0.937
1	rs3101214	5150534	G	ADD	3520	1.054	0.1082	0.8523	1.303	0.4839	0.6285
1	rs12121092	5152159	G	ADD	3526	0.9941	0.06239	0.8796	1.123	-0.09534	0.924
1	rs3101225	5156245	G	ADD	3516	1.122	0.11	0.9041	1.391	1.043	0.297
1	rs9803863	5158857	G	ADD	3410	0.755	0.179	0.5316	1.072	-1.57	0.1164
1	kgp6325367	5159289	G	ADD	3528	0.9665	0.1617	0.704	1.327	-0.2104	0.8333
1	rs2242157	5160662	C	ADD	3528	0.9947	0.08224	0.8466	1.169	-0.06514	0.9481
1	rs10733013	5168663	C	ADD	3523	1.017	0.07928	0.8706	1.188	0.2124	0.8318
1	rs7513590	5170712	G	ADD	3523	0.9501	0.1158	0.7572	1.192	-0.4423	0.6583
1	kgp5285508	5171959	A	ADD	3526	1.048	0.0853	0.8865	1.239	0.5479	0.5837
1	rs2611424	5174078	A	ADD	3527	0.8512	0.1882	0.5886	1.231	-0.8565	0.3917
1	rs10915352	5179574	G	ADD	3526	1.034	0.07653	0.8896	1.201	0.4309	0.6665
1	kgp22785580	5180704	T	ADD	3524	1.043	0.09103	0.8725	1.247	0.4613	0.6446
1	rs10737396	5181615	T	ADD	3529	0.9869	0.1086	0.7977	1.221	-0.121	0.9037
1	rs4313443	5183873	C	ADD	3523	1.027	0.07224	0.8918	1.184	0.3744	0.7081
1	rs6674378	5186247	G	ADD	3527	1.051	0.09084	0.8794	1.256	0.5452	0.5856
1	rs17374719	5189642	G	ADD	3487	1.041	0.07963	0.891	1.217	0.5104	0.6097
1	rs12083573	5190166	G	ADD	3523	1.043	0.07849	0.8941	1.216	0.5344	0.5931
1	rs6671889	5192703	C	ADD	3509	0.9959	0.07398	0.8615	1.151	-0.05514	0.956
1	rs10492923	5193026	G	ADD	3526	1.073	0.06083	0.9523	1.209	1.157	0.2473
1	kgp199944	5193981	A	ADD	3527	0.9745	0.06091	0.8649	1.098	-0.4239	0.6716
1	rs9439506	5196739	G	ADD	3529	0.9623	0.06085	0.8541	1.084	-0.6315	0.5277
1	rs10799173	5197977	C	ADD	3525	0.8123	0.1933	0.5561	1.187	-1.075	0.2823
1	rs16840051	5198789	T	ADD	3525	0.9671	0.06078	0.8585	1.089	-0.5505	0.582
1	rs12121369	5210124	A	ADD	3527	0.906	0.06125	0.8035	1.022	-1.612	0.107
1	rs10753353	5211134	T	ADD	3529	0.8596	0.09773	0.7098	1.041	-1.548	0.1217
1	rs12411059	5215285	G	ADD	3528	0.8239	0.1049	0.6708	1.012	-1.847	0.06474
1	kgp15417726	5216897	C	ADD	3529	0.878	0.1106	0.7069	1.091	-1.176	0.2397
1	rs9439511	5218601	T	ADD	3479	0.9076	0.06026	0.8065	1.021	-1.61	0.1075
1	kgp11629620	5222075	G	ADD	3523	1.081	0.08944	0.9074	1.288	0.8732	0.3825
1	rs12026730	5223182	A	ADD	3528	1.15	0.06132	1.019	1.296	2.274	0.02298
1	kgp10992084	5223470	A	ADD	3528	0.9258	0.06093	0.8216	1.043	-1.265	0.2057
1	kgp689402	5224616	G	ADD	3529	0.8242	0.1196	0.652	1.042	-1.617	0.1058
1	rs16840071	5229311	A	ADD	3506	1.116	0.06222	0.9875	1.26	1.758	0.07868
1	rs4394703	5231892	C	ADD	3527	0.7854	0.1944	0.5366	1.15	-1.243	0.2139
1	kgp2668043	5234335	C	ADD	3527	0.8658	0.1856	0.6018	1.246	-0.7762	0.4376
1	rs10492929	5237612	T	ADD	3527	0.8282	0.1267	0.6461	1.062	-1.488	0.1367
1	rs6603818	5239931	C	ADD	3528	0.9785	0.06329	0.8644	1.108	-0.3429	0.7316
1	rs7547229	5240211	T	ADD	3520	0.9654	0.06888	0.8435	1.105	-0.5105	0.6097
1	rs4641339	5243848	A	ADD	3527	1.076	0.06469	0.9481	1.222	1.136	0.2561
1	rs17366838	5246626	T	ADD	3527	0.8916	0.09119	0.7456	1.066	-1.259	0.2081
1	rs6669501	5246841	T	ADD	3527	1.078	0.0774	0.9263	1.255	0.9716	0.3313
1	rs16840108	5247006	C	ADD	3528	0.8215	0.126	0.6417	1.052	-1.561	0.1186
1	rs10492930	5247082	G	ADD	3496	0.9926	0.06983	0.8657	1.138	-0.1058	0.9158
1	rs10492931	5247355	A	ADD	3527	0.9497	0.06199	0.8411	1.072	-0.8324	0.4052
1	rs17375504	5251569	T	ADD	3528	0.8742	0.1064	0.7097	1.077	-1.264	0.2063
1	rs12083008	5253532	C	ADD	3528	0.8826	0.1064	0.7164	1.087	-1.173	0.2407
1	rs7536712	5253664	T	ADD	3525	0.9753	0.06364	0.8609	1.105	-0.3934	0.694
1	rs1320178	5256356	C	ADD	3527	1.075	0.06435	0.9474	1.219	1.121	0.2624
1	kgp729327	5256774	T	ADD	3512	1.049	0.07084	0.9128	1.205	0.6722	0.5015
1	rs2722781	5257229	T	ADD	3522	1.07	0.07386	0.9261	1.237	0.9204	0.3574
1	rs7528871	5259095	A	ADD	3529	0.8503	0.1927	0.5828	1.24	-0.8418	0.3999
1	rs16840171	5262767	T	ADD	3526	0.9821	0.09702	0.812	1.188	-0.186	0.8525
1	rs2679218	5262901	C	ADD	3524	1.046	0.07375	0.905	1.208	0.6064	0.5442
1	kgp1639759	5263972	G	ADD	3519	1.052	0.06312	0.9299	1.191	0.8092	0.4184
1	kgp5770791	5264228	A	ADD	3522	0.9617	0.06466	0.8473	1.092	-0.6034	0.5463
1	rs6603821	5267850	G	ADD	3524	1.021	0.0597	0.9085	1.148	0.3523	0.7246
1	rs12140099	5270277	G	ADD	3495	1.052	0.07166	0.9146	1.211	0.7136	0.4755
1	rs10915385	5277437	T	ADD	3528	1.019	0.0713	0.8864	1.172	0.268	0.7887
1	rs2883104	5277439	T	ADD	3526	1.016	0.07159	0.8833	1.169	0.2261	0.8211
1	rs12047612	5279346	G	ADD	3528	1.009	0.07144	0.8773	1.161	0.1279	0.8982
1	rs16840183	5280502	G	ADD	3529	1.029	0.06771	0.9013	1.175	0.4249	0.6709
1	rs7549461	5281117	A	ADD	3526	1.028	0.07123	0.8939	1.182	0.3856	0.6998
1	rs7511995	5281421	T	ADD	3529	1.045	0.07266	0.9059	1.205	0.6006	0.5481
1	rs16840190	5282726	T	ADD	3526	1.015	0.07158	0.8825	1.168	0.2141	0.8305
1	rs7546667	5282817	A	ADD	3527	1.034	0.07136	0.8989	1.189	0.4662	0.6411
1	rs938962	5283942	T	ADD	3529	1.027	0.06086	0.9115	1.157	0.4366	0.6624
1	rs12024316	5284023	G	ADD	3528	1.006	0.07147	0.8741	1.157	0.07706	0.9386
1	rs4259664	5287108	T	ADD	3519	1.064	0.06	0.946	1.197	1.035	0.3008
1	rs677735	5295176	A	ADD	3526	0.9779	0.07033	0.852	1.122	-0.3178	0.7506
1	rs2353169	5296844	C	ADD	3529	1.037	0.07285	0.8991	1.196	0.4997	0.6173
1	rs12026938	5298490	A	ADD	3529	1.014	0.06976	0.8848	1.163	0.2055	0.8372
1	kgp3723336	5301549	T	ADD	3521	0.8705	0.1232	0.6837	1.108	-1.126	0.2603
1	rs12125575	5302315	A	ADD	3526	1.099	0.09459	0.9127	1.322	0.9939	0.3203
1	rs12125074	5306840	G	ADD	3522	0.9952	0.06347	0.8788	1.127	-0.0754	0.9399
1	rs521430	5307076	T	ADD	3527	0.9635	0.06061	0.8556	1.085	-0.6137	0.5394
1	rs7534404	5309255	A	ADD	3520	0.9682	0.07101	0.8424	1.113	-0.455	0.6491
1	rs12135834	5309667	T	ADD	3527	1.062	0.06203	0.94	1.199	0.9625	0.3358
1	kgp1945232	5309897	A	ADD	3527	1.063	0.06203	0.941	1.2	0.9796	0.3273
1	kgp255166	5310117	T	ADD	3525	0.916	0.1261	0.7154	1.173	-0.6954	0.4868
1	rs4465222	5310258	T	ADD	3526	0.9555	0.07787	0.8202	1.113	-0.5852	0.5584
1	rs580309	5312052	T	ADD	3527	1.014	0.07279	0.8795	1.17	0.1959	0.8447
1	rs4475768	5312165	G	ADD	3526	0.8729	0.09828	0.72	1.058	-1.383	0.1667
1	rs670971	5312308	T	ADD	3528	0.9994	0.08291	0.8495	1.176	-0.006806	0.9946
1	rs494046	5312366	C	ADD	3527	0.9585	0.06069	0.851	1.08	-0.6986	0.4848
1	rs6703948	5313445	A	ADD	3528	1.068	0.09497	0.8864	1.286	0.6902	0.4901
1	kgp12041618	5313568	G	ADD	3527	0.8568	0.09897	0.7057	1.04	-1.561	0.1185
1	rs16840289	5315481	C	ADD	3528	1.116	0.09545	0.9258	1.346	1.152	0.2492
1	kgp9854384	5316722	G	ADD	3472	1.04	0.08292	0.8839	1.223	0.4711	0.6376
1	kgp6466129	5317014	T	ADD	3524	0.8761	0.09922	0.7212	1.064	-1.334	0.1823
1	rs12089315	5318552	T	ADD	3529	0.9727	0.1442	0.7333	1.29	-0.1923	0.8475
1	rs632798	5320534	T	ADD	3517	1.045	0.06101	0.9269	1.177	0.7166	0.4736
1	rs630153	5321139	A	ADD	3525	0.9696	0.06711	0.8501	1.106	-0.4601	0.6454
1	rs499416	5324231	C	ADD	3523	0.994	0.0639	0.877	1.127	-0.09441	0.9248
1	rs536995	5326050	T	ADD	3513	1.016	0.0617	0.9004	1.147	0.2605	0.7945
1	rs579467	5329865	C	ADD	3524	0.9978	0.06403	0.8801	1.131	-0.03439	0.9726
1	rs495765	5330415	G	ADD	3524	1.005	0.06662	0.8818	1.145	0.07147	0.943
1	rs11808981	5333340	C	ADD	3526	0.9827	0.06517	0.8648	1.117	-0.2685	0.7883
1	rs584938	5334079	G	ADD	3526	0.9955	0.06669	0.8735	1.135	-0.06758	0.9461
1	rs4847576	5335599	G	ADD	3524	0.9867	0.06573	0.8675	1.122	-0.2032	0.839
1	kgp6919325	5336806	A	ADD	3526	0.9847	0.1314	0.7612	1.274	-0.1171	0.9068
1	kgp3327145	5336917	C	ADD	3457	1.011	0.1496	0.7545	1.356	0.07641	0.9391
1	rs10492935	5341232	G	ADD	3528	1.002	0.1491	0.7484	1.343	0.01645	0.9869
1	kgp11207595	5341323	A	ADD	3524	0.9922	0.149	0.7409	1.329	-0.05274	0.9579
1	rs12141954	5342295	G	ADD	3528	0.9788	0.1434	0.7389	1.297	-0.1496	0.8811
1	rs604664	5343032	T	ADD	3524	1.012	0.06072	0.8988	1.14	0.2028	0.8393
1	rs623058	5344838	G	ADD	3528	1.003	0.06339	0.8854	1.135	0.0398	0.9682
1	rs557477	5346474	T	ADD	3526	0.9908	0.06316	0.8754	1.121	-0.1468	0.8833
1	kgp8273593	5346582	T	ADD	3524	1.019	0.06145	0.9034	1.149	0.3074	0.7586
1	rs665471	5347457	T	ADD	3528	1.058	0.0714	0.9195	1.216	0.7848	0.4326
1	kgp4569109	5347540	T	ADD	3528	1.019	0.06601	0.8955	1.16	0.2881	0.7733
1	rs678476	5347979	A	ADD	3511	1.111	0.06	0.988	1.25	1.759	0.07851
1	kgp4749975	5348270	G	ADD	3525	1.155	0.07262	1.002	1.331	1.982	0.04746
1	kgp2840880	5350174	T	ADD	3526	1.051	0.06114	0.9327	1.185	0.8209	0.4117
1	rs2353174	5350428	C	ADD	3506	1.063	0.0615	0.9419	1.199	0.9858	0.3242
1	kgp9066043	5351162	G	ADD	3528	1.049	0.06123	0.9307	1.183	0.7866	0.4315
1	rs12131122	5354559	A	ADD	3523	1.051	0.06123	0.9322	1.185	0.8133	0.416
1	rs912988	5354844	T	ADD	3528	1.149	0.0838	0.9752	1.354	1.66	0.0969
1	kgp11776455	5357073	A	ADD	3495	1.021	0.1236	0.8013	1.301	0.1678	0.8667
1	rs9439550	5357171	C	ADD	3526	1.032	0.06449	0.9099	1.172	0.4951	0.6206
1	rs912991	5358384	A	ADD	3526	1.003	0.06308	0.8868	1.135	0.05456	0.9565
1	rs9439527	5369798	T	ADD	3527	1.015	0.06486	0.894	1.153	0.2323	0.8163
1	rs12040942	5371159	C	ADD	3513	0.9764	0.06286	0.8632	1.104	-0.3803	0.7037
1	kgp3244732	5372501	A	ADD	3527	0.9008	0.1308	0.6971	1.164	-0.7984	0.4247
1	rs5026665	5374940	A	ADD	3526	0.972	0.06263	0.8598	1.099	-0.4528	0.6507
1	rs2148210	5378416	A	ADD	3526	1.025	0.077	0.8812	1.192	0.3172	0.7511
1	rs4847569	5379624	C	ADD	3525	1.008	0.06525	0.8869	1.145	0.1212	0.9036
1	kgp22779414	5379868	A	ADD	3524	1.016	0.06523	0.8941	1.155	0.2438	0.8074
1	kgp15580811	5383813	G	ADD	3527	1.018	0.06549	0.8952	1.157	0.2702	0.787
1	rs1570964	5384158	T	ADD	3526	0.9422	0.07022	0.821	1.081	-0.8479	0.3965
1	kgp9099066	5384377	T	ADD	3529	0.826	0.1295	0.6408	1.065	-1.475	0.1401
1	kgp5779698	5390209	G	ADD	3521	0.8252	0.1298	0.6398	1.064	-1.48	0.139
1	rs9439531	5391497	G	ADD	3526	1.007	0.06547	0.8853	1.144	0.0993	0.9209
1	kgp22782420	5394163	T	ADD	3523	0.9797	0.1421	0.7415	1.294	-0.1444	0.8852
1	rs912993	5395996	C	ADD	3528	1.006	0.06586	0.884	1.144	0.08786	0.93
1	kgp22770264	5396345	G	ADD	3527	0.9987	0.06583	0.8779	1.136	-0.01916	0.9847
1	rs2148211	5401364	T	ADD	3525	1.006	0.06576	0.8843	1.144	0.0902	0.9281
1	rs1326005	5403585	T	ADD	3525	1.261	0.1331	0.9717	1.638	1.744	0.08112
1	rs4129058	5410542	A	ADD	3529	0.9846	0.06634	0.8646	1.121	-0.2332	0.8156
1	rs12738923	5415884	T	ADD	3527	0.9206	0.07238	0.7989	1.061	-1.142	0.2533
1	rs7364349	5421533	A	ADD	3529	0.9188	0.07238	0.7973	1.059	-1.17	0.2418
1	rs6681674	5424374	C	ADD	3527	1.269	0.1267	0.9897	1.626	1.878	0.06035
1	kgp2672153	5426110	C	ADD	3529	0.9842	0.06652	0.8639	1.121	-0.2395	0.8107
1	rs11801490	5463937	G	ADD	3527	1.059	0.1049	0.8622	1.3	0.5458	0.5852
1	rs7368252	5464332	C	ADD	3488	1.075	0.06329	0.9492	1.216	1.136	0.2558
1	rs12029480	5465673	T	ADD	3528	0.9883	0.08711	0.8332	1.172	-0.1346	0.8929
1	rs7418357	5471517	A	ADD	3528	0.9687	0.08456	0.8208	1.143	-0.3759	0.707
1	rs7366321	5473808	C	ADD	3524	0.922	0.07316	0.7988	1.064	-1.111	0.2667
1	kgp5357543	5473983	G	ADD	3477	1.019	0.06172	0.9033	1.151	0.3117	0.7553
1	kgp11441843	5474084	C	ADD	3502	0.9962	0.09705	0.8237	1.205	-0.03887	0.969
1	kgp11352582	5475482	T	ADD	3520	0.981	0.1083	0.7933	1.213	-0.1771	0.8594
1	rs11576458	5475581	T	ADD	3524	1.008	0.07575	0.8692	1.17	0.1087	0.9135
1	rs6603835	5475663	A	ADD	3524	0.9863	0.06082	0.8755	1.111	-0.2267	0.8206
1	rs11260646	5478587	G	ADD	3238	0.9616	0.07488	0.8304	1.114	-0.5226	0.6013
1	rs3924260	5479861	A	ADD	3527	0.9756	0.06047	0.8665	1.098	-0.4087	0.6828
1	rs11260657	5482386	A	ADD	3526	1.029	0.07437	0.889	1.19	0.3783	0.7052
1	rs3922826	5485177	G	ADD	3525	0.9441	0.08921	0.7926	1.124	-0.645	0.5189
1	kgp3169383	5486898	A	ADD	3527	1.084	0.06276	0.9589	1.226	1.291	0.1967
1	kgp15555073	5488379	G	ADD	3529	1.32	0.2011	0.89	1.958	1.38	0.1675
1	kgp3002990	5488803	G	ADD	3527	1.099	0.06262	0.9717	1.242	1.501	0.1333
1	kgp8636927	5489136	T	ADD	3526	0.9956	0.06044	0.8844	1.121	-0.07256	0.9422
1	rs10907211	5492043	A	ADD	3520	1.049	0.07129	0.9125	1.207	0.675	0.4997
1	kgp9075689	5499152	T	ADD	3525	1.069	0.08934	0.8974	1.274	0.7482	0.4543
1	kgp8597532	5501584	A	ADD	3528	0.8603	0.2241	0.5545	1.335	-0.6712	0.5021
1	rs10907214	5504553	A	ADD	3527	0.9705	0.07228	0.8423	1.118	-0.4148	0.6783
1	rs12562483	5505010	C	ADD	3527	1.036	0.07173	0.8998	1.192	0.4879	0.6256
1	rs12065301	5506194	G	ADD	3527	1.049	0.08	0.8968	1.227	0.5991	0.5491
1	kgp4768667	5514373	C	ADD	3523	0.9332	0.09944	0.768	1.134	-0.6949	0.4871
1	kgp8655538	5514966	A	ADD	3525	1.021	0.06083	0.9059	1.15	0.3359	0.7369
1	rs12568815	5521691	T	ADD	3527	1.016	0.061	0.9017	1.145	0.2631	0.7925
1	rs7536506	5528517	G	ADD	3525	0.9796	0.09777	0.8088	1.187	-0.2108	0.833
1	kgp3497370	5532619	T	ADD	3501	0.9686	0.07167	0.8417	1.115	-0.4452	0.6562
1	rs7414322	5533601	T	ADD	3524	1.115	0.06028	0.9908	1.255	1.806	0.07089
1	rs7414864	5534326	T	ADD	3525	1.116	0.06025	0.992	1.256	1.826	0.06779
1	kgp205977	5534948	G	ADD	3526	0.9696	0.06594	0.8521	1.103	-0.4677	0.64
1	rs12023817	5536722	A	ADD	3523	1.107	0.06014	0.9838	1.245	1.689	0.09121
1	rs1004125	5540807	A	ADD	3527	0.8627	0.08318	0.7329	1.015	-1.775	0.07584
1	rs2012852	5541205	C	ADD	3525	1	0.05992	0.8894	1.125	0.003897	0.9969
1	kgp1748377	5541772	C	ADD	3526	1.123	0.09823	0.9259	1.361	1.177	0.2393
1	kgp888804	5541803	T	ADD	3525	1.137	0.1014	0.9317	1.387	1.263	0.2068
1	rs9729575	5542439	A	ADD	3523	1.018	0.05999	0.9053	1.145	0.3011	0.7633
1	kgp10567940	5542669	A	ADD	3520	0.9258	0.0647	0.8156	1.051	-1.191	0.2337
1	rs9729637	5545452	T	ADD	3520	0.9669	0.05927	0.8609	1.086	-0.5681	0.57
1	rs12045091	5547562	C	ADD	3527	1.087	0.09155	0.9083	1.3	0.909	0.3634
1	rs12030717	5549118	T	ADD	3528	1.13	0.09437	0.9389	1.359	1.292	0.1965
1	rs11260698	5549525	C	ADD	3527	1.004	0.06	0.893	1.13	0.07289	0.9419
1	rs12120052	5551233	A	ADD	3529	1.13	0.09498	0.9379	1.361	1.285	0.1987
1	rs10907219	5553470	T	ADD	3529	1.129	0.09434	0.9381	1.358	1.283	0.1996
1	rs9662668	5554049	G	ADD	3527	0.9523	0.058	0.85	1.067	-0.8429	0.3993
1	rs2071953	5555141	A	ADD	3524	0.9921	0.05965	0.8826	1.115	-0.133	0.8942
1	rs2071956	5555419	T	ADD	3527	0.9876	0.0597	0.8785	1.11	-0.209	0.8345
1	rs2071957	5555529	T	ADD	3527	1.159	0.09538	0.9612	1.397	1.545	0.1224
1	rs2071959	5556067	A	ADD	3522	1.135	0.09546	0.941	1.368	1.323	0.1858
1	rs10796408	5559249	G	ADD	3529	1.131	0.09496	0.9393	1.363	1.301	0.1933
1	kgp2029075	5560936	G	ADD	3524	0.9926	0.05968	0.883	1.116	-0.125	0.9006
1	rs9661310	5561412	A	ADD	3528	0.9727	0.05884	0.8668	1.092	-0.4701	0.6383
1	rs4845816	5561478	A	ADD	3416	1.096	0.06166	0.9713	1.237	1.488	0.1368
1	rs9659669	5563399	A	ADD	3526	0.9997	0.05963	0.8895	1.124	-0.004323	0.9966
1	kgp4323069	5567595	A	ADD	3510	1.15	0.09538	0.9535	1.386	1.461	0.144
1	kgp3897982	5567612	T	ADD	3504	0.9855	0.05978	0.8766	1.108	-0.2442	0.8071
1	kgp1328640	5571050	G	ADD	3521	0.9353	0.05892	0.8333	1.05	-1.135	0.2564
1	rs9729649	5572304	A	ADD	3512	0.9258	0.05923	0.8243	1.04	-1.302	0.1929
1	rs878141	5575158	G	ADD	3527	1.083	0.08551	0.9157	1.28	0.9306	0.3521
1	kgp8873437	5577052	C	ADD	3527	0.9973	0.2164	0.6526	1.524	-0.01227	0.9902
1	rs10796400	5580192	G	ADD	3525	1.042	0.09827	0.8595	1.263	0.4191	0.6751
1	rs9660967	5581798	T	ADD	3524	1.054	0.09982	0.867	1.282	0.5306	0.5957
1	kgp4623066	5587250	A	ADD	3527	0.9879	0.06157	0.8756	1.115	-0.1984	0.8428
1	kgp3402045	5588816	A	ADD	3516	0.9963	0.1025	0.815	1.218	-0.0365	0.9709
1	kgp5128045	5591133	G	ADD	3524	1.045	0.06132	0.9263	1.178	0.7116	0.4767
1	rs2153900	5594737	A	ADD	3520	1.09	0.09998	0.8959	1.326	0.8608	0.3893
1	rs12119802	5607988	C	ADD	3521	0.9853	0.1011	0.8081	1.201	-0.147	0.8831
1	rs1418632	5612956	T	ADD	3527	0.9583	0.05879	0.854	1.075	-0.7253	0.4682
1	rs1935766	5613219	G	ADD	3526	1.057	0.101	0.8669	1.288	0.5465	0.5848
1	kgp8961332	5613767	A	ADD	3527	1.015	0.1021	0.831	1.24	0.146	0.8839
1	kgp919992	5618182	T	ADD	3528	1.02	0.05954	0.9074	1.146	0.3271	0.7436
1	kgp8360504	5623548	T	ADD	3529	0.9877	0.1006	0.8109	1.203	-0.1234	0.9018
1	rs9439613	5623965	T	ADD	3526	0.9386	0.05924	0.8358	1.054	-1.069	0.2852
1	rs6687987	5624529	C	ADD	3528	1.022	0.09979	0.8402	1.242	0.215	0.8298
1	rs9439614	5626094	T	ADD	3528	0.97	0.06895	0.8474	1.11	-0.4416	0.6588
1	kgp2014310	5631696	T	ADD	3519	0.9892	0.1017	0.8104	1.208	-0.1063	0.9153
1	rs904525	5635724	C	ADD	3527	1.083	0.06033	0.962	1.219	1.319	0.1873
1	kgp10863309	5636732	G	ADD	3525	0.8778	0.06325	0.7754	0.9936	-2.061	0.03931
1	kgp7853875	5638673	G	ADD	3524	1.072	0.0695	0.9354	1.228	0.9983	0.3181
1	kgp10821327	5638751	G	ADD	3515	0.9086	0.06248	0.8039	1.027	-1.535	0.1249
1	kgp1667199	5640332	G	ADD	3524	1.021	0.06088	0.9061	1.15	0.3394	0.7343
1	rs6603844	5641064	G	ADD	3500	1.028	0.06135	0.9117	1.16	0.4534	0.6502
1	rs1775421	5641582	A	ADD	3528	1.036	0.1881	0.7167	1.498	0.1891	0.85
1	kgp3570122	5641785	C	ADD	3527	1.057	0.06085	0.9384	1.191	0.9147	0.3604
1	rs1818038	5642511	G	ADD	3527	1.014	0.06082	0.9002	1.143	0.231	0.8173
1	kgp8530586	5643543	A	ADD	3527	1.115	0.1029	0.9115	1.364	1.06	0.2893
1	rs1695645	5643758	C	ADD	3513	0.9711	0.06526	0.8545	1.104	-0.4492	0.6533
1	rs10907200	5646002	T	ADD	3527	1.065	0.06245	0.9424	1.204	1.011	0.3122
1	rs1775416	5646264	T	ADD	3526	1.071	0.06259	0.947	1.21	1.09	0.2758
1	rs12407564	5646357	T	ADD	3528	1.015	0.09007	0.851	1.211	0.1684	0.8662
1	rs13376100	5656069	T	ADD	3515	1.104	0.09995	0.9075	1.343	0.9887	0.3228
1	rs1775414	5658104	C	ADD	3525	1.146	0.1715	0.8189	1.604	0.7954	0.4264
1	rs10907201	5658267	G	ADD	3519	0.9985	0.06221	0.8839	1.128	-0.02392	0.9809
1	rs12139270	5658419	A	ADD	3525	1.238	0.1756	0.8777	1.747	1.217	0.2235
1	rs950601	5659587	T	ADD	3527	1.025	0.06433	0.9033	1.162	0.379	0.7047
1	kgp2717039	5661009	A	ADD	3524	1.051	0.06273	0.9298	1.189	0.8002	0.4236
1	kgp6599534	5668834	A	ADD	3525	1.036	0.1046	0.8443	1.272	0.3414	0.7328
1	kgp10247948	5669619	C	ADD	3521	1.149	0.0788	0.9848	1.341	1.766	0.07737
1	rs709186	5670530	A	ADD	3525	0.8821	0.06123	0.7823	0.9946	-2.049	0.04047
1	rs707582	5671786	G	ADD	3525	0.8735	0.06115	0.7748	0.9847	-2.212	0.02694
1	rs770718	5674434	T	ADD	3529	1.021	0.06421	0.8998	1.157	0.3161	0.752
1	rs11260662	5675044	T	ADD	3527	1.174	0.07918	1.005	1.371	2.022	0.04317
1	rs1316481	5675474	T	ADD	3528	1.033	0.105	0.841	1.269	0.3115	0.7554
1	kgp6271439	5676334	T	ADD	3524	0.9194	0.06308	0.8125	1.04	-1.332	0.1829
1	kgp10663388	5676653	G	ADD	3522	0.8201	0.1231	0.6443	1.044	-1.611	0.1071
1	rs1775395	5677775	T	ADD	3526	1.143	0.1048	0.9309	1.404	1.277	0.2015
1	kgp4886043	5678783	A	ADD	3528	0.9684	0.065	0.8526	1.1	-0.4941	0.6213
1	rs10907205	5679222	A	ADD	3528	0.9451	0.1406	0.7175	1.245	-0.4014	0.6882
1	kgp11586658	5679369	A	ADD	3517	0.9735	0.07574	0.8392	1.129	-0.3544	0.7231
1	kgp7302465	5679387	T	ADD	3489	1.008	0.07332	0.8728	1.163	0.1042	0.917
1	rs9439603	5679441	G	ADD	3529	0.9658	0.08005	0.8256	1.13	-0.4342	0.6642
1	rs9439587	5679808	A	ADD	3527	0.9514	0.09451	0.7905	1.145	-0.5274	0.5979
1	rs9329417	5680372	C	ADD	3528	0.9814	0.07373	0.8494	1.134	-0.2545	0.7991
1	rs10157819	5680572	G	ADD	3521	1.031	0.1052	0.8391	1.267	0.2924	0.77
1	rs9439605	5680808	A	ADD	3523	0.9871	0.07662	0.8495	1.147	-0.1695	0.8654
1	kgp1656810	5681063	C	ADD	3528	0.9865	0.07638	0.8494	1.146	-0.1776	0.859
1	kgp10759440	5681331	T	ADD	3528	0.9339	0.09466	0.7758	1.124	-0.7222	0.4702
1	rs1695623	5682832	T	ADD	3464	0.9488	0.07139	0.8249	1.091	-0.7363	0.4615
1	kgp461527	5684110	T	ADD	3525	1.033	0.06018	0.918	1.162	0.5389	0.59
1	rs945322	5684301	G	ADD	3522	0.9334	0.07046	0.813	1.072	-0.9785	0.3278
1	rs12145625	5684788	A	ADD	3527	1.068	0.06371	0.9423	1.21	1.026	0.3048
1	rs770679	5688356	C	ADD	3528	0.9393	0.07029	0.8184	1.078	-0.8908	0.3731
1	rs11578045	5689408	A	ADD	3527	1.014	0.06198	0.8978	1.145	0.2203	0.8257
1	rs770683	5689702	A	ADD	3525	0.9491	0.1262	0.7411	1.215	-0.4145	0.6785
1	rs17028422	5691787	G	ADD	3520	0.8798	0.1193	0.6963	1.112	-1.074	0.283
1	rs1855786	5692728	G	ADD	3523	1.003	0.0706	0.8732	1.152	0.03921	0.9687
1	kgp11650202	5695242	A	ADD	3524	0.912	0.05974	0.8112	1.025	-1.542	0.1231
1	rs10492947	5699475	A	ADD	3523	1.073	0.08096	0.9157	1.258	0.8728	0.3828
1	rs10465910	5700043	C	ADD	3523	1.063	0.08094	0.9068	1.245	0.7513	0.4525
1	rs10465911	5700410	T	ADD	3525	1.06	0.06121	0.9402	1.195	0.9525	0.3408
1	rs6690868	5701323	C	ADD	3527	1.074	0.08096	0.9167	1.259	0.8862	0.3755
1	rs17028491	5703552	A	ADD	3528	0.9375	0.06011	0.8333	1.055	-1.074	0.283
1	rs17028511	5704836	G	ADD	3527	0.9029	0.1169	0.718	1.135	-0.8735	0.3824
1	rs971816	5707091	T	ADD	3524	1.047	0.0614	0.9283	1.181	0.7486	0.4541
1	rs971814	5707162	C	ADD	3526	1.055	0.06096	0.936	1.189	0.8757	0.3812
1	rs1499395	5707938	C	ADD	3523	1.004	0.05997	0.8924	1.129	0.06165	0.9508
1	kgp15686062	5709069	T	ADD	3527	1.008	0.1261	0.7876	1.291	0.06606	0.9473
1	rs709184	5709833	A	ADD	3526	0.9076	0.06581	0.7978	1.033	-1.473	0.1408
1	kgp10626717	5711430	G	ADD	3494	1.013	0.08	0.8657	1.185	0.1569	0.8754
1	rs707589	5711647	G	ADD	3525	1.044	0.05971	0.9284	1.173	0.7161	0.474
1	rs707590	5712831	A	ADD	3529	1.027	0.08106	0.876	1.204	0.3263	0.7442
1	kgp2802482	5713545	A	ADD	3528	1.032	0.06033	0.9169	1.162	0.5226	0.6012
1	kgp1783856	5717406	C	ADD	3521	1.021	0.06026	0.907	1.149	0.3407	0.7334
1	rs771073	5719342	T	ADD	3526	0.9736	0.06166	0.8627	1.099	-0.4345	0.6639
1	rs12091928	5721189	G	ADD	3525	1.103	0.08188	0.9397	1.295	1.2	0.23
1	rs12038771	5723643	A	ADD	3518	1.092	0.08219	0.9291	1.282	1.066	0.2865
1	rs707580	5724940	A	ADD	3527	0.9274	0.06216	0.821	1.048	-1.212	0.2254
1	rs7544257	5732250	G	ADD	3526	1.086	0.08811	0.9141	1.291	0.9406	0.3469
1	rs771071	5732473	A	ADD	3470	0.9759	0.06094	0.8661	1.1	-0.3997	0.6894
1	rs770701	5743509	G	ADD	3528	1.005	0.1657	0.726	1.39	0.02757	0.978
1	rs770702	5744921	T	ADD	3524	1.068	0.06418	0.9422	1.212	1.032	0.3021
1	rs10492949	5744963	C	ADD	3529	0.9951	0.09797	0.8213	1.206	-0.04968	0.9604
1	rs770703	5745339	G	ADD	3518	0.9648	0.06002	0.8577	1.085	-0.5976	0.5501
1	rs770705	5747184	T	ADD	3524	1.093	0.07365	0.9459	1.262	1.204	0.2286
1	rs770707	5747488	T	ADD	3526	1.061	0.06387	0.9364	1.203	0.931	0.3519
1	rs1278832	5748611	T	ADD	3527	1.131	0.07868	0.9692	1.319	1.563	0.1182
1	kgp10777002	5749226	A	ADD	3526	1.064	0.06382	0.9387	1.206	0.9692	0.3324
1	rs2649069	5750013	G	ADD	3528	0.9925	0.0625	0.878	1.122	-0.1211	0.9037
1	kgp6131915	5751020	T	ADD	3523	1.131	0.08463	0.9578	1.335	1.45	0.147
1	rs7521197	5758772	C	ADD	3513	0.979	0.09252	0.8167	1.174	-0.2292	0.8187
1	rs770693	5765353	C	ADD	3519	1.047	0.07942	0.8961	1.223	0.578	0.5632
1	kgp7742143	5770702	A	ADD	3501	1.029	0.06183	0.9112	1.161	0.4556	0.6487
1	kgp2453779	5772006	G	ADD	3527	0.9989	0.08955	0.8381	1.191	-0.01189	0.9905
1	rs1414380	5774876	G	ADD	3412	0.9106	0.06653	0.7993	1.037	-1.408	0.1591
1	rs904534	5777457	C	ADD	3525	0.9573	0.06537	0.8422	1.088	-0.6674	0.5045
1	rs904532	5777920	T	ADD	3520	0.9912	0.07284	0.8594	1.143	-0.1207	0.9039
1	kgp3127623	5779404	T	ADD	3525	0.8535	0.1216	0.6725	1.083	-1.303	0.1924
1	kgp5070229	5780546	A	ADD	3524	0.9615	0.1182	0.7627	1.212	-0.3326	0.7395
1	rs2244632	5780697	A	ADD	3525	0.9813	0.07262	0.8511	1.131	-0.2595	0.7952
1	kgp8988394	5782727	A	ADD	3527	1.005	0.08755	0.8468	1.193	0.05984	0.9523
1	rs2649086	5782769	T	ADD	3527	1.088	0.06117	0.9653	1.227	1.383	0.1667
1	kgp5766870	5785572	T	ADD	3526	0.9423	0.1389	0.7178	1.237	-0.4279	0.6688
1	kgp12562188	5786865	C	ADD	3517	1.103	0.06041	0.9797	1.241	1.621	0.1051
1	rs2842258	5790498	G	ADD	3527	0.9988	0.1419	0.7563	1.319	-0.008632	0.9931
1	rs2842257	5790655	C	ADD	3523	1.044	0.08159	0.8893	1.224	0.5221	0.6016
1	rs12738264	5793755	A	ADD	3527	0.9893	0.1461	0.743	1.317	-0.07371	0.9412
1	rs2649063	5799631	G	ADD	3528	1.041	0.08236	0.8861	1.224	0.4913	0.6232
1	rs2133496	5800904	A	ADD	3527	1.001	0.1454	0.7531	1.332	0.01001	0.992
1	rs11260682	5805605	C	ADD	3528	0.6902	0.2387	0.4324	1.102	-1.553	0.1204
1	rs12059728	5808093	C	ADD	3528	0.9432	0.1238	0.74	1.202	-0.472	0.6369
1	rs4428894	5810354	T	ADD	3528	0.7489	0.2459	0.4625	1.213	-1.176	0.2396
1	rs4433399	5811124	A	ADD	3526	1.001	0.08834	0.842	1.19	0.01288	0.9897
1	rs17429690	5814135	A	ADD	3528	0.9393	0.2726	0.5505	1.603	-0.2298	0.8182
1	rs12060804	5814154	G	ADD	3527	1.042	0.09823	0.8592	1.263	0.4154	0.6779
1	kgp63327	5817956	T	ADD	3521	1.046	0.08824	0.8796	1.243	0.5056	0.6131
1	rs9727522	5818553	G	ADD	3519	1.064	0.08945	0.8931	1.268	0.6958	0.4865
1	kgp1582378	5825406	C	ADD	3528	1.054	0.08933	0.8846	1.256	0.5873	0.557
1	rs12076190	5829039	C	ADD	3525	1.002	0.0826	0.8524	1.178	0.02629	0.979
1	rs4072521	5830248	G	ADD	3524	0.8343	0.07184	0.7247	0.9604	-2.522	0.01167
1	rs4129514	5831601	A	ADD	3524	0.8267	0.07191	0.718	0.9518	-2.647	0.008131
1	rs17028791	5834437	A	ADD	3529	0.7916	0.2479	0.487	1.287	-0.9429	0.3457
1	rs11260693	5836317	G	ADD	3521	0.8736	0.06851	0.7639	0.9992	-1.972	0.04863
1	kgp5231379	5837547	G	ADD	3526	0.8746	0.06854	0.7646	1	-1.956	0.05051
1	kgp7290564	5837668	A	ADD	3529	0.8035	0.2486	0.4936	1.308	-0.88	0.3789
1	kgp2712451	5847239	T	ADD	3527	0.8925	0.06402	0.7872	1.012	-1.777	0.07554
1	kgp664454	5853647	G	ADD	3528	0.9018	0.06295	0.7971	1.02	-1.642	0.1006
1	kgp15884306	5855102	A	ADD	3528	1.028	0.08377	0.8721	1.211	0.3256	0.7447
1	kgp613844	5855417	G	ADD	3526	0.8897	0.06217	0.7876	1.005	-1.88	0.06008
1	kgp6135077	5857616	C	ADD	3526	0.7672	0.2059	0.5124	1.149	-1.287	0.1982
1	rs4845818	5861105	A	ADD	3518	1.059	0.1071	0.8588	1.307	0.5392	0.5898
1	kgp5538668	5861519	T	ADD	3526	1.016	0.1733	0.7234	1.427	0.09148	0.9271
1	rs6701947	5870534	A	ADD	3527	1.065	0.1023	0.8713	1.301	0.6131	0.5398
1	rs9308476	5880466	C	ADD	3528	0.8496	0.1962	0.5784	1.248	-0.8308	0.4061
1	kgp4386404	5880945	T	ADD	3525	1.012	0.102	0.8286	1.236	0.1167	0.9071
1	rs9661839	5882279	T	ADD	3525	0.9506	0.0704	0.8281	1.091	-0.7197	0.4717
1	kgp6148630	5882579	G	ADD	3516	0.9614	0.117	0.7644	1.209	-0.3367	0.7364
1	rs1890191	5887140	G	ADD	3525	0.9913	0.09261	0.8268	1.189	-0.09413	0.925
1	kgp5992509	5892178	C	ADD	3515	0.9731	0.06104	0.8634	1.097	-0.4469	0.6549
1	kgp5151733	5892258	C	ADD	3526	0.8832	0.1284	0.6867	1.136	-0.968	0.333
1	kgp820003	5895194	G	ADD	3527	0.9574	0.06709	0.8394	1.092	-0.6495	0.516
1	rs4623725	5897007	C	ADD	3522	0.9555	0.07796	0.8201	1.113	-0.5839	0.5593
1	rs1698976	5900795	C	ADD	3525	0.9715	0.06665	0.8526	1.107	-0.4334	0.6647
1	rs1765723	5901929	T	ADD	3523	1.11	0.1005	0.9114	1.352	1.037	0.2995
1	rs11590577	5902023	A	ADD	3529	1.014	0.07969	0.8674	1.186	0.1754	0.8607
1	rs9729210	5902367	A	ADD	3526	1.117	0.0646	0.9843	1.268	1.715	0.08627
1	rs9729215	5902427	A	ADD	3527	1.163	0.06374	1.026	1.317	2.363	0.01813
1	kgp15303106	5903167	G	ADD	3521	0.9208	0.135	0.7067	1.2	-0.6111	0.5412
1	rs1624858	5904718	C	ADD	3525	1.181	0.08251	1.004	1.388	2.014	0.04399
1	kgp3760276	5905501	T	ADD	3527	0.8203	0.09667	0.6787	0.9914	-2.05	0.0404
1	rs1765719	5905929	C	ADD	3526	1.1	0.07364	0.9526	1.271	1.3	0.1936
1	rs2062783	5906864	T	ADD	3528	0.7387	0.1091	0.5965	0.9148	-2.776	0.005504
1	rs1287616	5908733	C	ADD	3524	1.123	0.07338	0.9723	1.296	1.577	0.1149
1	kgp2053952	5910574	A	ADD	3528	1.167	0.08617	0.9856	1.382	1.791	0.07327
1	kgp1773621	5911000	A	ADD	3527	0.7621	0.1103	0.614	0.9461	-2.463	0.01379
1	kgp6046024	5911001	C	ADD	3522	0.9956	0.06402	0.8782	1.129	-0.06955	0.9446
1	kgp10966747	5911588	C	ADD	3521	0.9432	0.1129	0.756	1.177	-0.5182	0.6043
1	kgp2166120	5912321	T	ADD	3525	1.067	0.07396	0.9226	1.233	0.8706	0.3839
1	rs548726	5913621	T	ADD	3520	1.196	0.09031	1.002	1.428	1.984	0.0473
1	rs10157281	5915662	A	ADD	3527	1.529	0.2301	0.974	2.401	1.845	0.06499
1	rs11121600	5921042	A	ADD	3527	0.8306	0.1191	0.6577	1.049	-1.558	0.1192
1	rs11121648	5923788	G	ADD	3525	0.9057	0.06842	0.7921	1.036	-1.447	0.1478
1	rs1287635	5924746	G	ADD	3526	0.8882	0.07004	0.7743	1.019	-1.693	0.09047
1	rs1287634	5925371	T	ADD	3523	0.8767	0.0715	0.7621	1.009	-1.84	0.0657
1	rs555164	5926507	G	ADD	3494	0.874	0.07024	0.7616	1.003	-1.917	0.05523
1	rs12405167	5930209	A	ADD	3524	0.9567	0.0879	0.8053	1.137	-0.5037	0.6145
1	rs472651	5932517	A	ADD	3526	0.9325	0.08085	0.7959	1.093	-0.864	0.3876
1	rs868163	5934490	C	ADD	3497	0.9004	0.06825	0.7877	1.029	-1.537	0.1243
1	rs905467	5934500	G	ADD	3527	1.037	0.05991	0.9217	1.166	0.5989	0.5493
1	rs1287638	5934837	A	ADD	3527	0.8927	0.1109	0.7183	1.109	-1.024	0.3059
1	kgp12577321	5935222	C	ADD	3507	0.9567	0.06838	0.8367	1.094	-0.6476	0.5172
1	rs1622955	5937091	A	ADD	3527	1.002	0.09191	0.837	1.2	0.02378	0.981
1	rs3747992	5937168	C	ADD	3524	0.9099	0.07041	0.7926	1.044	-1.342	0.1797
1	rs3747990	5937327	T	ADD	3527	0.7979	0.1235	0.6263	1.016	-1.828	0.06751
1	rs11122097	5948946	T	ADD	3483	0.8164	0.1237	0.6407	1.04	-1.64	0.1011
1	kgp15335774	5952940	T	ADD	3526	1.055	0.2303	0.672	1.658	0.2345	0.8146
1	rs11586334	5958409	C	ADD	3528	0.808	0.1182	0.6409	1.019	-1.804	0.07131
1	rs2134551	5961870	C	ADD	3527	0.9432	0.08238	0.8026	1.108	-0.7098	0.4778
1	rs12120967	5965381	T	ADD	3442	0.8193	0.1279	0.6377	1.053	-1.559	0.1191
1	rs962662	5978510	G	ADD	3523	0.8889	0.0724	0.7713	1.024	-1.627	0.1038
1	rs7549324	5982044	G	ADD	3527	0.9184	0.07171	0.798	1.057	-1.187	0.2353
1	rs7535806	5983114	A	ADD	3529	0.8054	0.1243	0.6313	1.028	-1.74	0.08182
1	kgp22800629	5993313	C	ADD	3527	0.897	0.2566	0.5425	1.483	-0.4237	0.6718
1	kgp323607	6009713	A	ADD	3514	0.9641	0.1108	0.776	1.198	-0.33	0.7414
1	rs2047811	6031853	A	ADD	3506	0.9314	0.08472	0.7889	1.1	-0.8388	0.4016
1	rs11588889	6031944	C	ADD	3527	0.887	0.07319	0.7685	1.024	-1.638	0.1014
1	rs4908458	6033973	T	ADD	3523	0.8172	0.1744	0.5807	1.15	-1.158	0.247
1	rs11120934	6037603	G	ADD	3529	0.8852	0.07309	0.7671	1.022	-1.668	0.0954
1	rs10779685	6039254	T	ADD	3524	0.9345	0.08462	0.7917	1.103	-0.8007	0.4233
1	rs11120961	6043809	A	ADD	3526	0.8308	0.1203	0.6563	1.052	-1.541	0.1233
1	kgp2582462	6053551	G	ADD	3526	0.948	0.09353	0.7892	1.139	-0.5708	0.5681
1	rs806111	6053630	G	ADD	3525	0.8745	0.07306	0.7578	1.009	-1.836	0.06634
1	kgp7836416	6054266	C	ADD	3520	1.019	0.05903	0.9076	1.144	0.3168	0.7514
1	rs1295100	6059229	G	ADD	3529	0.8738	0.06288	0.7725	0.9884	-2.145	0.03195
1	rs1295099	6059437	G	ADD	3527	0.9245	0.06687	0.8109	1.054	-1.174	0.2405
1	kgp11525443	6064811	A	ADD	3529	0.7553	0.1736	0.5375	1.061	-1.616	0.106
1	rs546526	6070870	C	ADD	3528	0.9085	0.06161	0.8051	1.025	-1.558	0.1192
1	rs1295107	6079392	A	ADD	3520	0.9342	0.06333	0.8251	1.058	-1.075	0.2824
1	rs11121065	6088364	A	ADD	3523	0.9666	0.06822	0.8456	1.105	-0.4976	0.6188
1	rs1295094	6095199	T	ADD	3514	0.9201	0.06463	0.8106	1.044	-1.288	0.1976
1	rs3761923	6098266	G	ADD	3517	0.9304	0.06437	0.8201	1.055	-1.121	0.2622
1	kgp9619732	6100108	A	ADD	3512	1.046	0.06722	0.9169	1.193	0.6691	0.5035
1	rs1295087	6100313	T	ADD	3528	0.713	0.1424	0.5394	0.9426	-2.375	0.01754
1	rs4908494	6100855	A	ADD	3527	0.7916	0.2404	0.4941	1.268	-0.972	0.3311
1	rs3789563	6104002	T	ADD	3526	0.955	0.07047	0.8318	1.096	-0.6527	0.5139
1	rs3789560	6104715	G	ADD	3529	0.9783	0.06315	0.8644	1.107	-0.3467	0.7288
1	rs1295085	6108165	A	ADD	3525	1.055	0.06435	0.93	1.197	0.8317	0.4056
1	kgp4517421	6109173	A	ADD	3510	1.323	0.1551	0.9762	1.793	1.804	0.07117
1	kgp15374163	6110969	C	ADD	3526	0.9494	0.1938	0.6493	1.388	-0.2677	0.7889
1	rs12047044	6112653	T	ADD	3527	0.9858	0.06093	0.8749	1.111	-0.2341	0.8149
1	rs3789553	6117171	C	ADD	3528	1.044	0.06144	0.9256	1.178	0.7021	0.4826
1	rs4908752	6125084	T	ADD	3525	1.015	0.06346	0.8964	1.15	0.2369	0.8127
1	kgp7181862	6140554	A	ADD	3518	1.062	0.06553	0.9339	1.207	0.9164	0.3595
1	rs3789541	6141325	A	ADD	3516	0.9176	0.06179	0.813	1.036	-1.391	0.1642
1	rs12741018	6141454	G	ADD	3527	1.088	0.1001	0.8944	1.324	0.8446	0.3983
1	rs3789531	6144914	A	ADD	3526	0.9166	0.06244	0.811	1.036	-1.395	0.1631
1	kgp3743662	6145407	A	ADD	3528	1.111	0.06474	0.9784	1.261	1.623	0.1046
1	kgp4153904	6145465	T	ADD	3527	1.086	0.2079	0.7228	1.633	0.3984	0.6903
1	kgp9377073	6145881	C	ADD	3520	0.9947	0.1018	0.8147	1.214	-0.05211	0.9584
1	kgp7842029	6149286	G	ADD	3516	1.106	0.2071	0.7372	1.66	0.4877	0.6257
1	kgp8452565	6150893	G	ADD	3527	0.9028	0.06718	0.7914	1.03	-1.522	0.1279
1	rs3205229	6158562	G	ADD	3525	0.9961	0.06064	0.8845	1.122	-0.06419	0.9488
1	kgp9215492	6158995	A	ADD	3499	1.135	0.06387	1.001	1.286	1.981	0.04754
1	rs3827728	6162407	T	ADD	3526	0.9378	0.07297	0.8129	1.082	-0.8795	0.3791
1	rs3810993	6162583	G	ADD	3528	1.113	0.06326	0.9831	1.26	1.691	0.09078
1	rs3810990	6162645	A	ADD	3527	1.14	0.06365	1.006	1.291	2.053	0.04005
1	kgp15641196	6162821	G	ADD	3519	1.14	0.06373	1.006	1.291	2.051	0.04024
1	rs12046716	6169411	T	ADD	3522	0.8839	0.06964	0.7712	1.013	-1.771	0.0765
1	rs2281303	6170353	A	ADD	3527	1.026	0.07429	0.887	1.187	0.3453	0.7299
1	rs1883767	6175489	G	ADD	3525	0.8752	0.06019	0.7778	0.9848	-2.215	0.02675
1	rs2843495	6182321	G	ADD	3525	0.982	0.07158	0.8535	1.13	-0.2535	0.7999
1	rs2843494	6183926	C	ADD	3523	0.8823	0.06461	0.7774	1.001	-1.938	0.05262
1	kgp12176208	6185064	A	ADD	3525	0.9501	0.08086	0.8109	1.113	-0.6329	0.5268
1	rs6703057	6187086	T	ADD	3528	1.168	0.0631	1.032	1.322	2.462	0.01382
1	kgp4689138	6190315	T	ADD	3292	1.116	0.06573	0.9811	1.269	1.669	0.09514
1	kgp11935470	6191632	T	ADD	3528	0.9258	0.06316	0.818	1.048	-1.221	0.222
1	kgp9467025	6192865	G	ADD	3527	0.9346	0.06288	0.8262	1.057	-1.076	0.282
1	rs11121299	6194018	C	ADD	3525	0.938	0.06288	0.8292	1.061	-1.017	0.3089
1	rs3765451	6194580	G	ADD	3529	0.9324	0.06217	0.8254	1.053	-1.126	0.2603
1	rs2250358	6196869	A	ADD	3518	0.9812	0.07359	0.8494	1.133	-0.2576	0.7967
1	kgp11858168	6198745	T	ADD	3523	0.9676	0.06473	0.8523	1.098	-0.5088	0.6109
1	rs2273032	6202245	T	ADD	3527	1.089	0.06364	0.9613	1.234	1.339	0.1804
1	rs17436816	6204161	A	ADD	3526	0.6273	0.2289	0.4005	0.9825	-2.037	0.04162
1	rs9435102	6204266	A	ADD	3526	0.9727	0.0799	0.8317	1.138	-0.3466	0.7289
1	kgp4143051	6204411	A	ADD	3488	0.6571	0.2188	0.4279	1.009	-1.919	0.05499
1	rs11121328	6204842	A	ADD	3523	0.9645	0.07177	0.838	1.11	-0.5034	0.6147
1	rs12067480	6205349	T	ADD	3524	1.119	0.06143	0.9917	1.262	1.824	0.06817
1	rs1883606	6207217	A	ADD	3526	0.9402	0.0641	0.8292	1.066	-0.9628	0.3356
1	kgp8565740	6211183	G	ADD	3517	0.9525	0.06392	0.8403	1.08	-0.7613	0.4465
1	rs2311388	6212843	T	ADD	3524	0.9461	0.06383	0.8348	1.072	-0.8684	0.3852
1	rs1883604	6212870	A	ADD	3527	1.243	0.2533	0.7565	2.042	0.8582	0.3908
1	kgp9399110	6213163	G	ADD	3524	0.957	0.06328	0.8454	1.083	-0.6944	0.4874
1	kgp4346339	6214002	G	ADD	3525	0.9637	0.06324	0.8514	1.091	-0.584	0.5592
1	kgp2665785	6216744	A	ADD	3527	1.125	0.06177	0.9965	1.27	1.903	0.05699
1	rs9434741	6217859	G	ADD	3528	0.9519	0.06653	0.8355	1.084	-0.7408	0.4588
1	kgp8588057	6220962	A	ADD	3526	1.146	0.1602	0.8371	1.569	0.8498	0.3955
1	kgp8909672	6221034	T	ADD	3526	1.097	0.1163	0.8731	1.377	0.7927	0.4279
1	rs747393	6221975	T	ADD	3527	0.9972	0.06388	0.8798	1.13	-0.04429	0.9647
1	kgp3795559	6225739	A	ADD	3522	1.003	0.06392	0.8849	1.137	0.04739	0.9622
1	rs4908850	6226910	A	ADD	3528	0.9794	0.07984	0.8375	1.145	-0.2611	0.794
1	rs1534997	6243715	G	ADD	3521	1.007	0.08525	0.8519	1.19	0.07971	0.9365
1	rs4908863	6247066	T	ADD	3526	1.018	0.08785	0.8566	1.209	0.198	0.843
1	kgp6921328	6257826	C	ADD	3522	0.9312	0.06059	0.8269	1.049	-1.176	0.2395
1	kgp11269393	6257856	G	ADD	3506	1.004	0.06208	0.889	1.134	0.06494	0.9482
1	rs3789524	6258794	G	ADD	3527	1.102	0.06791	0.9649	1.259	1.434	0.1515
1	kgp15880017	6263297	G	ADD	3519	1.139	0.1533	0.8437	1.539	0.8514	0.3945
1	rs4908864	6263354	T	ADD	3526	1.097	0.06817	0.9594	1.253	1.352	0.1763
1	kgp10460375	6266994	G	ADD	3523	0.8988	0.1233	0.7058	1.144	-0.8658	0.3866
1	kgp1681939	6271125	G	ADD	3504	0.6543	0.1721	0.467	0.9169	-2.464	0.01374
1	rs2294711	6272813	A	ADD	3528	0.6019	0.1761	0.4262	0.85	-2.883	0.00394
1	rs12071731	6276167	G	ADD	3529	0.8099	0.1157	0.6456	1.016	-1.822	0.06838
1	kgp7372852	6276561	T	ADD	3529	1.087	0.1943	0.7426	1.591	0.4282	0.6685
1	rs709209	6278414	G	ADD	3528	1.007	0.07034	0.8774	1.156	0.1003	0.9201
1	kgp15568744	6279493	A	ADD	3509	1.11	0.1581	0.8139	1.513	0.6578	0.5107
1	kgp4990011	6281792	T	ADD	3529	0.7415	0.1418	0.5616	0.9791	-2.109	0.03497
1	rs12070839	6283062	A	ADD	3522	0.718	0.1439	0.5415	0.9521	-2.301	0.02138
1	rs1802353	6284680	A	ADD	3529	0.8462	0.1356	0.6487	1.104	-1.232	0.2178
1	rs4908541	6291810	G	ADD	3526	1.014	0.1946	0.6924	1.485	0.07112	0.9433
1	rs12073932	6293890	A	ADD	3528	0.6919	0.1816	0.4847	0.9877	-2.028	0.04252
1	kgp15328660	6295215	A	ADD	3528	1.263	0.2186	0.8227	1.938	1.067	0.2859
[truncated: 775,610 more rows]
